# Supplementary material for: Crystal structure of catena-poly[[(μ-6-{[bis­(pyridin-2-ylmeth­yl)amino]­meth­yl}pyridine-2-carboxyl­ato)copper(II)] perchlorate aceto­nitrile monosolvate]
Source: Acta Crystallogr E Crystallogr Commun. 2019 May 14;75(Pt 6):789–93. doi: 10.1107/S2056989019006285 (PMC6658946; doi:10.1107/S2056989019006285)
Supplement: Supplementary file 1 [file e-75-00789-sup1.cif]

##############################################################################
#                                                                            #
# This CIF contains the data in a paper accepted for publication in          #
# Acta Crystallographica Section E. It conforms to the requirements of       #
# Notes for Authors for Acta Crystallographica Section E, and has been       #
# peer reviewed under the auspices of the IUCr Commission on Journals.       #
#                                                                            #
# Full details of the Crystallographic Information File format               #
# are given in the paper "The Crystallographic Information File (CIF):       #
# a New Standard Archive File for Crystallography" by S. R. Hall, F. H.      #
# Allen and I. D. Brown [Acta Cryst. (1991), A47, 655-685].                  #
#                                                                            #
# The current version of the core CIF dictionary is obtainable from          #
# ftp://ftp.iucr.org/pub/cif_core.dic.                                       #
#                                                                            #
# Software is freely available for graphical display of the structure(s)     #
# in this CIF. For information consult the CIF software page                 #
# http://www.iucr.org/resources/cif/software.                                #
#                                                                            #
# This file may be used for bona fide research purposes within the           #
# scientific community so long as proper attribution is given to the journal # 
# article from which it was obtained.                                        #
#                                                                            #
##############################################################################
data_I
_database_code_depnum_ccdc_archive 'CCDC 1913833'
_audit_creation_method
;
Olex2 1.2
(compiled 2017.08.10 svn.r3458 for OlexSys, GUI svn.r5381)
;
_journal_date_recd_electronic     2019-04-08
_journal_date_accepted     2019-05-03
_journal_name_full     'Acta Crystallographica, Section E'
_journal_year     2019
_journal_volume     75
_journal_issue      6
_journal_page_first     789
_journal_page_last     793
_journal_paper_category     GM
_journal_paper_doi     10.1107/S2056989019006285
_journal_coeditor_code     ZL2754
_publ_contact_author_name     'Mark D. Symes'
_publ_contact_author_address
;
WestCHEM, School of Chemistry, University of Glasgow,
University Avenue, Glasgow, G12 8QQ, United Kingdom
;
_publ_contact_author_email     Mark.Symes@glasgow.ac.uk
_publ_contact_author_phone     ?
_publ_section_title
;\
Crystal structure of
<i>catena</i>-poly[[(\m-6-{[bis(pyridin-2-ylmethyl)amino]methyl}pyridine-2-\
carboxylato)copper(II)] perchlorate acetonitrile monosolvate]
;
_publ_section_title_footnote     .
loop_
    _publ_author_name
    _publ_author_footnote
    _publ_author_address
    'Cioncoloni, Giacomo' .
;
WestCHEM, School of Chemistry, University of Glasgow, University Avenue,
Glasgow, G12 8QQ, United Kingdom
;
    'Wilson, Claire' .
;
WestCHEM, School of Chemistry, University of Glasgow, University Avenue,
Glasgow, G12 8QQ, United Kingdom
;
    'Roger, Isolda' .
;
WestCHEM, School of Chemistry, University of Glasgow, University Avenue,
Glasgow, G12 8QQ, United Kingdom
;
    'Symes, Mark D.' .
;
WestCHEM, School of Chemistry, University of Glasgow, University Avenue,
Glasgow, G12 8QQ, United Kingdom
;
_publ_section_synopsis
;
The crystal structure of the complex
Cu^II^-6-carboxylato-2-(pyridylmethyl)-bis(pyridin-2-ylmethyl)amine is
reported and compared to similar structures in the literature. The title
compound is observed to form extended chains in the solid state, in contrast
to the literature examples discussed.
;
_chemical_name_systematic
;\
<i>catena</i>-Poly[[(\m-6-{[bis(pyridin-2-ylmethyl)amino]methyl}pyridine-2-\
carboxylato)copper(II)] perchlorate acetonitrile monosolvate]
;
_chemical_name_common     ?
_chemical_formula_moiety     'C19 H17 Cu N4 O2 +, Cl O4 -, C2 H3 N'
_chemical_formula_sum     'C21 H20 Cl Cu N5 O6'
_chemical_formula_iupac     '[Cu (C19 H17 N4 O2)] Cl O4, C2 H3 N'
_chemical_formula_weight     537.41
_chemical_melting_point     ?
_chemical_absolute_configuration     ?
_space_group_crystal_system     monoclinic
_space_group_name_H-M_alt     'P 21'
_space_group_name_Hall     'P 2yb'
loop_
    _space_group_symop_operation_xyz
    'x, y, z'
    '-x, y+1/2, -z'
_cell_length_a     9.320(3)
_cell_length_b     9.974(3)
_cell_length_c     12.949(5)
_cell_angle_alpha     90
_cell_angle_beta     109.710(13)
_cell_angle_gamma     90
_cell_volume     1133.1(6)
_cell_formula_units_Z     2
_cell_measurement_reflns_used     5520
_cell_measurement_theta_min     2.32
_cell_measurement_theta_max     24.67
_cell_measurement_temperature     295
loop_
    _twin_individual_id
    _twin_individual_mass_fraction_refined
    1 0.99(3)
    2 0.01(3)
_exptl_crystal_description     'lath'
_exptl_crystal_colour     'blue'
_exptl_crystal_size_max     0.33
_exptl_crystal_size_mid     0.07
_exptl_crystal_size_min     0.02
_exptl_crystal_density_diffrn     1.575
_exptl_crystal_density_meas     ?
_exptl_crystal_density_method     ?
_exptl_crystal_F_000     550
_exptl_absorpt_coefficient_mu     1.131
_exptl_absorpt_correction_type     multi-scan
_exptl_absorpt_process_details
;
(SADABS; Bruker, 2016)
;
_exptl_absorpt_correction_T_min     0.6466
_exptl_absorpt_correction_T_max     0.7457
_diffrn_ambient_temperature     295
_diffrn_source     'microfocus sealed tube'
_diffrn_radiation_type     MoK\a
_diffrn_radiation_wavelength     0.71073
_diffrn_radiation_monochromator     'multilayer mirror optics'
_diffrn_measurement_device_type     'Bruker D8 VENTURE'
_diffrn_measurement_device     'four-circle diffractometer'
_diffrn_measurement_method     '\f and \w scans'
_diffrn_detector     'charge integrating pixel array detector'
_diffrn_detector_area_resol_mean     7.4074
_diffrn_reflns_number     15681
_diffrn_reflns_av_R_equivalents     0.0646
_diffrn_reflns_av_unetI/netI     0.0815
_diffrn_reflns_theta_min     2.321
_diffrn_reflns_theta_max     28.364
_diffrn_reflns_theta_full     25.242
_diffrn_measured_fraction_theta_max     0.995
_diffrn_measured_fraction_theta_full     0.999
_diffrn_reflns_limit_h_min     -11
_diffrn_reflns_limit_h_max     12
_diffrn_reflns_limit_k_min     -13
_diffrn_reflns_limit_k_max     13
_diffrn_reflns_limit_l_min     -17
_diffrn_reflns_limit_l_max     17
_diffrn_standards_number     0
_refine_special_details
;
 Refined as a two-component inversion twin
;
_reflns_number_total     5631
_reflns_number_gt     4168
_reflns_threshold_expression     'I > 2\s(I)'
_refine_ls_structure_factor_coef     Fsqd
_refine_ls_matrix_type     full
_refine_ls_R_factor_all     0.0838
_refine_ls_R_factor_gt     0.0584
_refine_ls_wR_factor_gt     0.1329
_refine_ls_wR_factor_ref     0.1466
_refine_ls_goodness_of_fit_ref     1.009
_refine_ls_restrained_S_all     1.088
_refine_ls_number_reflns     5631
_refine_ls_number_parameters     346
_refine_ls_number_restraints     203
_refine_ls_hydrogen_treatment     constr
_refine_ls_weighting_scheme     calc
_refine_ls_weighting_details
                      'w=1/[\s^2^(Fo^2^)+(0.0754P)^2^] where P=(Fo^2^+2Fc^2^)/3'
_atom_sites_solution_hydrogens     geom
_atom_sites_solution_primary     dual
_atom_sites_solution_secondary     difmap
_refine_ls_shift/su_max     0.001
_refine_ls_shift/su_mean     0.000
_refine_diff_density_max     0.824
_refine_diff_density_min     -0.362
_refine_ls_extinction_method     none
_refine_ls_extinction_coef     .
_refine_ls_abs_structure_details
;
 Refined as an inversion twin
;
_refine_ls_abs_structure_Flack     0.01(3)
loop_
    _atom_type_symbol
    _atom_type_description
    _atom_type_scat_dispersion_real
    _atom_type_scat_dispersion_imag
    _atom_type_scat_source
    'C' 'C' 0.0033 0.0016
                         'International Tables Vol C Tables 4.2.6.8 and 6.1.1.4'
    'H' 'H' 0.0000 0.0000
                         'International Tables Vol C Tables 4.2.6.8 and 6.1.1.4'
    'Cl' 'Cl' 0.1484 0.1585
                         'International Tables Vol C Tables 4.2.6.8 and 6.1.1.4'
    'Cu' 'Cu' 0.3201 1.2651
                         'International Tables Vol C Tables 4.2.6.8 and 6.1.1.4'
    'N' 'N' 0.0061 0.0033
                         'International Tables Vol C Tables 4.2.6.8 and 6.1.1.4'
    'O' 'O' 0.0106 0.0060
                         'International Tables Vol C Tables 4.2.6.8 and 6.1.1.4'
_computing_data_collection
;
APEX3 (Bruker, 2016)
;
_computing_cell_refinement
;
SAINT (Bruker, 2016)
;
_computing_data_reduction
;
APEX3 (Bruker, 2016)
;
_computing_structure_solution
;
SHELXT2015 (Sheldrick, 2015a)
;
_computing_structure_refinement
;
SHELXL2018 (Sheldrick, 2015b)
;
_computing_molecular_graphics
;
<i>OLEX2</i> (Dolomanov <i>et al.</i>,  2009)
;
_computing_publication_material
;
<i>OLEX2</i> (Dolomanov <i>et al.</i>,  2009)
;
loop_
    _atom_site_type_symbol
    _atom_site_label
    _atom_site_fract_x
    _atom_site_fract_y
    _atom_site_fract_z
    _atom_site_U_iso_or_equiv
    _atom_site_adp_type
    _atom_site_calc_flag
    _atom_site_occupancy
    _atom_site_disorder_assembly
    _atom_site_disorder_group
    Cu Cu1 0.51948(8) 0.34337(8) 0.09197(6) 0.0371(2) Uani d 1 . .
    O O1 0.4445(6) 0.7684(4) 0.0375(4) 0.0457(12) Uani d 1 . .
    O O2 0.4624(7) 0.5529(4) -0.0021(4) 0.0496(12) Uani d 1 . .
    N N1 0.5445(7) 0.2152(5) 0.2443(5) 0.0422(13) Uani d 1 . .
    N N2 0.4717(6) 0.4793(5) 0.1974(5) 0.0360(12) Uani d 1 . .
    N N3 0.3055(7) 0.2687(5) 0.0532(5) 0.0417(13) Uani d 1 . .
    N N4 0.7432(6) 0.3632(6) 0.1717(5) 0.0433(14) Uani d 1 . .
    C C2 0.5221(11) 0.2979(7) 0.3312(7) 0.0521(19) Uani d 1 . .
    H H2A 0.616738 0.301036 0.392793 0.062 Uiso calc 1 . .
    H H2B 0.445906 0.255813 0.356277 0.062 Uiso calc 1 . .
    C C3 0.4263(9) 0.1134(8) 0.2015(7) 0.0488(19) Uani d 1 . .
    H H3A 0.401161 0.073697 0.261660 0.059 Uiso calc 1 . .
    H H3B 0.464204 0.042910 0.165958 0.059 Uiso calc 1 . .
    C C4 0.7035(9) 0.1691(8) 0.2716(7) 0.0542(19) Uani d 1 . .
    H H4A 0.707338 0.095062 0.223995 0.065 Uiso calc 1 . .
    H H4B 0.740955 0.137309 0.346750 0.065 Uiso calc 1 . .
    C C21 0.4725(8) 0.4385(7) 0.2957(6) 0.0398(15) Uani d 1 . .
    C C22 0.4344(9) 0.5259(8) 0.3657(7) 0.0501(18) Uani d 1 . .
    H H22 0.437609 0.497017 0.434733 0.060 Uiso calc 1 . .
    C C23 0.3923(10) 0.6543(9) 0.3330(7) 0.057(2) Uani d 1 . .
    H H23 0.363821 0.712700 0.378634 0.069 Uiso calc 1 . .
    C C24 0.3925(8) 0.6965(7) 0.2317(6) 0.0480(17) Uani d 1 . .
    H H24 0.364844 0.783833 0.208113 0.058 Uiso calc 1 . .
    C C25 0.4344(7) 0.6066(6) 0.1658(6) 0.0348(15) Uani d 1 . .
    C C26 0.4491(7) 0.6439(6) 0.0574(6) 0.0376(14) Uani d 1 . .
    C C31 0.2860(8) 0.1743(6) 0.1209(6) 0.0456(16) Uani d 1 . .
    C C32 0.1394(9) 0.1350(8) 0.1130(7) 0.056(2) Uani d 1 . .
    H H32 0.125179 0.073406 0.162637 0.068 Uiso calc 1 . .
    C C33 0.0161(11) 0.1872(10) 0.0321(9) 0.073(3) Uani d 1 . .
    H H33 -0.082139 0.160005 0.025271 0.087 Uiso calc 1 . .
    C C34 0.0397(10) 0.2809(9) -0.0390(8) 0.065(2) Uani d 1 . .
    H H34 -0.042082 0.316831 -0.095220 0.079 Uiso calc 1 . .
    C C35 0.1858(9) 0.3197(7) -0.0253(6) 0.0526(19) Uani d 1 . .
    H H35 0.202007 0.383808 -0.072321 0.063 Uiso calc 1 . .
    C C41 0.8035(9) 0.2817(7) 0.2577(6) 0.0506(18) Uani d 1 . .
    C C42 0.9517(10) 0.2992(9) 0.3260(7) 0.066(2) Uani d 1 . .
    H H42 0.991782 0.243111 0.386293 0.079 Uiso calc 1 . .
    C C43 1.0397(10) 0.3970(10) 0.3066(8) 0.072(3) Uani d 1 . .
    H H43 1.140019 0.407794 0.352611 0.087 Uiso calc 1 . .
    C C44 0.9788(10) 0.4811(10) 0.2172(8) 0.070(3) Uani d 1 . .
    H H44 1.036126 0.549964 0.202147 0.084 Uiso calc 1 . .
    C C45 0.8316(9) 0.4590(7) 0.1523(7) 0.0508(18) Uani d 1 . .
    H H45 0.790310 0.513541 0.091217 0.061 Uiso calc 1 . .
    Cl Cl1 0.8713(3) 0.4368(3) 0.6178(2) 0.0791(8) Uani d 1 . .
    O O3 0.7360(14) 0.478(2) 0.6156(15) 0.122(5) Uani d 0.564(12) A 1
    O O4 0.8583(19) 0.2962(13) 0.5808(15) 0.105(5) Uani d 0.564(12) A 1
    O O5 0.9871(17) 0.4452(18) 0.7185(10) 0.113(5) Uani d 0.564(12) A 1
    O O6 0.933(2) 0.4989(17) 0.5431(13) 0.124(5) Uani d 0.564(12) A 1
    O O3A 0.857(3) 0.3871(19) 0.7163(13) 0.118(6) Uani d 0.436(12) A 2
    O O4A 0.776(2) 0.5562(18) 0.5965(18) 0.110(6) Uani d 0.436(12) A 2
    O O5A 0.820(3) 0.348(2) 0.5358(14) 0.119(6) Uani d 0.436(12) A 2
    O O6A 1.0168(17) 0.481(2) 0.639(2) 0.130(7) Uani d 0.436(12) A 2
    N N1S 0.6734(13) 0.8932(11) 0.4305(10) 0.103(3) Uani d 1 . .
    C C2S 0.7272(12) 0.8141(11) 0.3977(8) 0.075(3) Uani d 1 . .
    C C3S 0.7983(13) 0.7027(12) 0.3537(11) 0.097(4) Uani d 1 . .
    H H3SA 0.813619 0.731700 0.287459 0.145 Uiso calc 1 . .
    H H3SB 0.732111 0.626035 0.338265 0.145 Uiso calc 1 . .
    H H3SC 0.894629 0.679043 0.407121 0.145 Uiso calc 1 . .
loop_
    _atom_site_aniso_label
    _atom_site_aniso_U_11
    _atom_site_aniso_U_22
    _atom_site_aniso_U_33
    _atom_site_aniso_U_12
    _atom_site_aniso_U_13
    _atom_site_aniso_U_23
    Cu1 0.0469(4) 0.0296(3) 0.0357(4) -0.0019(4) 0.0150(3) -0.0008(4)
    O1 0.069(3) 0.028(2) 0.044(3) 0.009(2) 0.024(2) 0.008(2)
    O2 0.081(4) 0.030(2) 0.042(3) -0.001(2) 0.026(3) 0.000(2)
    N1 0.057(3) 0.034(3) 0.036(3) -0.002(2) 0.016(3) 0.005(3)
    N2 0.042(3) 0.033(3) 0.033(3) -0.005(2) 0.012(2) 0.001(2)
    N3 0.054(3) 0.035(3) 0.039(3) 0.000(2) 0.018(3) 0.002(2)
    N4 0.048(3) 0.041(4) 0.043(3) -0.002(3) 0.018(2) -0.002(3)
    C2 0.080(5) 0.042(4) 0.037(4) -0.003(3) 0.024(4) 0.006(3)
    C3 0.063(4) 0.038(4) 0.050(5) -0.006(3) 0.026(4) 0.004(3)
    C4 0.055(4) 0.048(4) 0.056(5) 0.003(3) 0.014(4) 0.018(4)
    C21 0.045(3) 0.040(3) 0.032(4) -0.004(3) 0.011(3) 0.004(3)
    C22 0.057(4) 0.061(5) 0.039(4) -0.003(4) 0.026(3) 0.001(4)
    C23 0.070(5) 0.064(5) 0.049(5) 0.007(4) 0.035(4) -0.006(4)
    C24 0.052(4) 0.043(3) 0.054(5) 0.009(3) 0.024(3) 0.000(3)
    C25 0.034(3) 0.030(3) 0.040(4) -0.001(2) 0.012(3) -0.002(3)
    C26 0.034(3) 0.035(3) 0.041(4) 0.003(3) 0.010(3) 0.002(3)
    C31 0.060(4) 0.036(3) 0.045(4) -0.009(3) 0.024(3) -0.005(3)
    C32 0.062(4) 0.047(4) 0.063(5) -0.011(3) 0.025(4) 0.003(4)
    C33 0.058(5) 0.075(6) 0.090(8) -0.016(4) 0.031(5) -0.010(6)
    C34 0.057(5) 0.058(4) 0.070(6) 0.002(4) 0.006(4) -0.007(4)
    C35 0.067(4) 0.041(5) 0.045(4) 0.000(3) 0.012(3) -0.002(3)
    C41 0.056(4) 0.047(4) 0.048(5) 0.003(3) 0.016(3) 0.006(3)
    C42 0.056(5) 0.079(6) 0.053(5) 0.005(4) 0.006(4) 0.016(4)
    C43 0.047(4) 0.095(7) 0.066(6) -0.012(4) 0.006(4) 0.013(5)
    C44 0.059(5) 0.076(6) 0.077(7) -0.008(4) 0.026(5) 0.013(5)
    C45 0.056(4) 0.051(4) 0.047(4) -0.004(3) 0.021(3) 0.011(3)
    Cl1 0.0638(13) 0.102(2) 0.0718(17) -0.0176(13) 0.0237(12) -0.0053(15)
    O3 0.087(9) 0.157(12) 0.127(11) 0.012(9) 0.044(8) -0.032(10)
    O4 0.086(9) 0.103(10) 0.122(12) -0.029(7) 0.028(9) -0.020(9)
    O5 0.114(10) 0.149(11) 0.061(8) 0.027(9) 0.010(7) -0.023(8)
    O6 0.153(11) 0.136(10) 0.093(10) -0.018(10) 0.053(9) -0.003(9)
    O3A 0.148(12) 0.125(12) 0.084(10) -0.033(10) 0.043(9) -0.001(9)
    O4A 0.078(10) 0.135(13) 0.116(12) 0.004(10) 0.033(9) 0.029(11)
    O5A 0.117(11) 0.162(13) 0.067(10) -0.009(12) 0.016(9) -0.031(12)
    O6A 0.090(11) 0.115(12) 0.167(15) -0.025(10) 0.021(11) -0.005(13)
    N1S 0.115(8) 0.105(7) 0.099(8) -0.010(6) 0.050(6) -0.033(6)
    C2S 0.077(6) 0.084(8) 0.061(6) -0.018(5) 0.021(5) -0.019(5)
    C3S 0.088(7) 0.093(8) 0.112(10) -0.006(6) 0.037(7) -0.034(7)
_geom_special_details
;
 All esds (except the esd in the dihedral angle between two l.s. planes)
 are estimated using the full covariance matrix.  The cell esds are taken
 into account individually in the estimation of esds in distances, angles
 and torsion angles; correlations between esds in cell parameters are only
 used when they are defined by crystal symmetry.  An approximate (isotropic)
 treatment of cell esds is used for estimating esds involving l.s. planes.
;
loop_
    _geom_bond_atom_site_label_1
    _geom_bond_atom_site_label_2
    _geom_bond_site_symmetry_2
    _geom_bond_distance
    _geom_bond_publ_flag
    Cu1 O1 2_645 1.965(5) y
    Cu1 O2 . 2.387(5) y
    Cu1 N1 . 2.296(6) y
    Cu1 N2 . 2.076(6) y
    Cu1 N3 . 2.026(6) y
    Cu1 N4 . 2.000(5) y
    O1 C26 . 1.265(7) ?
    O2 C26 . 1.224(8) ?
    N1 C2 . 1.466(9) ?
    N1 C3 . 1.463(9) ?
    N1 C4 . 1.475(10) ?
    N2 C21 . 1.334(9) ?
    N2 C25 . 1.344(8) ?
    N3 C31 . 1.340(9) ?
    N3 C35 . 1.330(9) ?
    N4 C41 . 1.340(9) ?
    N4 C45 . 1.340(9) ?
    C2 H2A . 0.9700 ?
    C2 H2B . 0.9700 ?
    C2 C21 . 1.499(10) ?
    C3 H3A . 0.9700 ?
    C3 H3B . 0.9700 ?
    C3 C31 . 1.500(11) ?
    C4 H4A . 0.9700 ?
    C4 H4B . 0.9700 ?
    C4 C41 . 1.508(11) ?
    C21 C22 . 1.387(10) ?
    C22 H22 . 0.9300 ?
    C22 C23 . 1.364(12) ?
    C23 H23 . 0.9300 ?
    C23 C24 . 1.379(11) ?
    C24 H24 . 0.9300 ?
    C24 C25 . 1.382(10) ?
    C25 C26 . 1.502(10) ?
    C31 C32 . 1.392(11) ?
    C32 H32 . 0.9300 ?
    C32 C33 . 1.370(13) ?
    C33 H33 . 0.9300 ?
    C33 C34 . 1.381(14) ?
    C34 H34 . 0.9300 ?
    C34 C35 . 1.368(11) ?
    C35 H35 . 0.9300 ?
    C41 C42 . 1.377(11) ?
    C42 H42 . 0.9300 ?
    C42 C43 . 1.352(12) ?
    C43 H43 . 0.9300 ?
    C43 C44 . 1.386(13) ?
    C44 H44 . 0.9300 ?
    C44 C45 . 1.363(12) ?
    C45 H45 . 0.9300 ?
    Cl1 O3 . 1.317(12) ?
    Cl1 O4 . 1.473(12) ?
    Cl1 O5 . 1.386(11) ?
    Cl1 O6 . 1.422(12) ?
    Cl1 O3A . 1.415(14) ?
    Cl1 O4A . 1.456(14) ?
    Cl1 O5A . 1.339(14) ?
    Cl1 O6A . 1.362(13) ?
    N1S C2S . 1.095(13) ?
    C2S C3S . 1.501(16) ?
    C3S H3SA . 0.9600 ?
    C3S H3SB . 0.9600 ?
    C3S H3SC . 0.9600 ?
loop_
    _geom_angle_atom_site_label_1
    _geom_angle_atom_site_label_2
    _geom_angle_atom_site_label_3
    _geom_angle_site_symmetry_1
    _geom_angle_site_symmetry_3
    _geom_angle
    _geom_angle_publ_flag
    O1 Cu1 O2 2_645 . 88.33(19) y
    O1 Cu1 N1 2_645 . 121.6(2) y
    O1 Cu1 N2 2_645 . 161.0(2) y
    O1 Cu1 N3 2_645 . 94.9(2) y
    O1 Cu1 N4 2_645 . 91.7(2) y
    N1 Cu1 O2 . . 150.1(2) y
    N2 Cu1 O2 . . 72.76(19) y
    N2 Cu1 N1 . . 77.3(2) y
    N3 Cu1 O2 . . 99.4(2) y
    N3 Cu1 N1 . . 79.3(2) y
    N3 Cu1 N2 . . 89.5(2) y
    N4 Cu1 O2 . . 101.0(2) y
    N4 Cu1 N1 . . 79.9(2) y
    N4 Cu1 N2 . . 90.8(2) y
    N4 Cu1 N3 . . 158.7(2) y
    C26 O1 Cu1 . 2_655 122.9(5) ?
    C26 O2 Cu1 . . 112.4(4) ?
    C2 N1 Cu1 . . 110.3(4) ?
    C2 N1 C4 . . 112.6(6) ?
    C3 N1 Cu1 . . 102.5(4) ?
    C3 N1 C2 . . 113.4(6) ?
    C3 N1 C4 . . 116.2(6) ?
    C4 N1 Cu1 . . 100.5(4) ?
    C21 N2 Cu1 . . 119.7(4) ?
    C21 N2 C25 . . 119.8(6) ?
    C25 N2 Cu1 . . 120.5(5) ?
    C31 N3 Cu1 . . 115.8(5) ?
    C35 N3 Cu1 . . 123.4(5) ?
    C35 N3 C31 . . 120.2(7) ?
    C41 N4 Cu1 . . 116.2(5) ?
    C45 N4 Cu1 . . 125.0(5) ?
    C45 N4 C41 . . 118.4(6) ?
    N1 C2 H2A . . 108.8 ?
    N1 C2 H2B . . 108.8 ?
    N1 C2 C21 . . 113.6(6) ?
    H2A C2 H2B . . 107.7 ?
    C21 C2 H2A . . 108.8 ?
    C21 C2 H2B . . 108.8 ?
    N1 C3 H3A . . 109.5 ?
    N1 C3 H3B . . 109.5 ?
    N1 C3 C31 . . 110.5(6) ?
    H3A C3 H3B . . 108.1 ?
    C31 C3 H3A . . 109.5 ?
    C31 C3 H3B . . 109.5 ?
    N1 C4 H4A . . 109.5 ?
    N1 C4 H4B . . 109.5 ?
    N1 C4 C41 . . 110.5(6) ?
    H4A C4 H4B . . 108.1 ?
    C41 C4 H4A . . 109.5 ?
    C41 C4 H4B . . 109.5 ?
    N2 C21 C2 . . 118.7(6) ?
    N2 C21 C22 . . 120.8(6) ?
    C22 C21 C2 . . 120.5(6) ?
    C21 C22 H22 . . 120.1 ?
    C23 C22 C21 . . 119.8(7) ?
    C23 C22 H22 . . 120.1 ?
    C22 C23 H23 . . 120.3 ?
    C22 C23 C24 . . 119.3(7) ?
    C24 C23 H23 . . 120.3 ?
    C23 C24 H24 . . 120.6 ?
    C23 C24 C25 . . 118.7(7) ?
    C25 C24 H24 . . 120.6 ?
    N2 C25 C24 . . 121.5(7) ?
    N2 C25 C26 . . 115.0(6) ?
    C24 C25 C26 . . 123.4(6) ?
    O1 C26 C25 . . 115.2(6) ?
    O2 C26 O1 . . 127.1(7) ?
    O2 C26 C25 . . 117.7(6) ?
    N3 C31 C3 . . 117.5(7) ?
    N3 C31 C32 . . 119.8(7) ?
    C32 C31 C3 . . 122.7(7) ?
    C31 C32 H32 . . 120.1 ?
    C33 C32 C31 . . 119.9(8) ?
    C33 C32 H32 . . 120.1 ?
    C32 C33 H33 . . 120.5 ?
    C32 C33 C34 . . 119.1(8) ?
    C34 C33 H33 . . 120.5 ?
    C33 C34 H34 . . 120.7 ?
    C35 C34 C33 . . 118.7(8) ?
    C35 C34 H34 . . 120.7 ?
    N3 C35 C34 . . 122.2(8) ?
    N3 C35 H35 . . 118.9 ?
    C34 C35 H35 . . 118.9 ?
    N4 C41 C4 . . 116.6(7) ?
    N4 C41 C42 . . 120.4(7) ?
    C42 C41 C4 . . 123.0(7) ?
    C41 C42 H42 . . 119.6 ?
    C43 C42 C41 . . 120.8(8) ?
    C43 C42 H42 . . 119.6 ?
    C42 C43 H43 . . 120.4 ?
    C42 C43 C44 . . 119.3(8) ?
    C44 C43 H43 . . 120.4 ?
    C43 C44 H44 . . 121.3 ?
    C45 C44 C43 . . 117.4(8) ?
    C45 C44 H44 . . 121.3 ?
    N4 C45 C44 . . 123.7(7) ?
    N4 C45 H45 . . 118.1 ?
    C44 C45 H45 . . 118.1 ?
    O3 Cl1 O4 . . 108.4(9) ?
    O3 Cl1 O5 . . 116.0(9) ?
    O3 Cl1 O6 . . 116.9(11) ?
    O5 Cl1 O4 . . 108.4(9) ?
    O5 Cl1 O6 . . 104.4(9) ?
    O6 Cl1 O4 . . 101.6(9) ?
    O3A Cl1 O4A . . 102.7(10) ?
    O5A Cl1 O3A . . 111.5(12) ?
    O5A Cl1 O4A . . 111.0(11) ?
    O5A Cl1 O6A . . 115.6(13) ?
    O6A Cl1 O3A . . 108.9(12) ?
    O6A Cl1 O4A . . 106.2(11) ?
    N1S C2S C3S . . 178.3(12) ?
    C2S C3S H3SA . . 109.5 ?
    C2S C3S H3SB . . 109.5 ?
    C2S C3S H3SC . . 109.5 ?
    H3SA C3S H3SB . . 109.5 ?
    H3SA C3S H3SC . . 109.5 ?
    H3SB C3S H3SC . . 109.5 ?
loop_
    _geom_torsion_atom_site_label_1
    _geom_torsion_atom_site_label_2
    _geom_torsion_atom_site_label_3
    _geom_torsion_atom_site_label_4
    _geom_torsion_site_symmetry_1
    _geom_torsion_site_symmetry_2
    _geom_torsion_site_symmetry_3
    _geom_torsion_site_symmetry_4
    _geom_torsion
    _geom_torsion_publ_flag
    Cu1 O1 C26 O2 2_655 . . . -6.7(10) ?
    Cu1 O1 C26 C25 2_655 . . . 174.1(4) ?
    Cu1 O2 C26 O1 . . . . 167.3(5) ?
    Cu1 O2 C26 C25 . . . . -13.6(7) ?
    Cu1 N1 C2 C21 . . . . 6.3(8) ?
    Cu1 N1 C3 C31 . . . . -38.8(7) ?
    Cu1 N1 C4 C41 . . . . 41.2(7) ?
    Cu1 N2 C21 C2 . . . . 5.6(8) ?
    Cu1 N2 C21 C22 . . . . -177.1(5) ?
    Cu1 N2 C25 C24 . . . . 175.7(5) ?
    Cu1 N2 C25 C26 . . . . -7.0(7) ?
    Cu1 N3 C31 C3 . . . . -12.9(8) ?
    Cu1 N3 C31 C32 . . . . 168.2(6) ?
    Cu1 N3 C35 C34 . . . . -170.0(6) ?
    Cu1 N4 C41 C4 . . . . 10.8(9) ?
    Cu1 N4 C41 C42 . . . . -171.7(7) ?
    Cu1 N4 C45 C44 . . . . 170.9(7) ?
    N1 C2 C21 N2 . . . . -8.0(10) ?
    N1 C2 C21 C22 . . . . 174.7(7) ?
    N1 C3 C31 N3 . . . . 38.2(9) ?
    N1 C3 C31 C32 . . . . -143.0(7) ?
    N1 C4 C41 N4 . . . . -39.1(10) ?
    N1 C4 C41 C42 . . . . 143.5(8) ?
    N2 C21 C22 C23 . . . . 1.5(11) ?
    N2 C25 C26 O1 . . . . -166.3(6) ?
    N2 C25 C26 O2 . . . . 14.5(9) ?
    N3 C31 C32 C33 . . . . 3.8(12) ?
    N4 C41 C42 C43 . . . . -1.2(14) ?
    C2 N1 C3 C31 . . . . 80.0(8) ?
    C2 N1 C4 C41 . . . . -76.1(8) ?
    C2 C21 C22 C23 . . . . 178.8(8) ?
    C3 N1 C2 C21 . . . . -108.0(7) ?
    C3 N1 C4 C41 . . . . 150.8(7) ?
    C3 C31 C32 C33 . . . . -175.1(8) ?
    C4 N1 C2 C21 . . . . 117.6(7) ?
    C4 N1 C3 C31 . . . . -147.3(7) ?
    C4 C41 C42 C43 . . . . 176.1(9) ?
    C21 N2 C25 C24 . . . . -1.7(9) ?
    C21 N2 C25 C26 . . . . 175.5(6) ?
    C21 C22 C23 C24 . . . . -1.9(12) ?
    C22 C23 C24 C25 . . . . 0.5(12) ?
    C23 C24 C25 N2 . . . . 1.4(11) ?
    C23 C24 C25 C26 . . . . -175.7(7) ?
    C24 C25 C26 O1 . . . . 11.0(9) ?
    C24 C25 C26 O2 . . . . -168.3(6) ?
    C25 N2 C21 C2 . . . . -177.0(6) ?
    C25 N2 C21 C22 . . . . 0.3(9) ?
    C31 N3 C35 C34 . . . . 1.3(11) ?
    C31 C32 C33 C34 . . . . -1.5(13) ?
    C32 C33 C34 C35 . . . . -0.9(13) ?
    C33 C34 C35 N3 . . . . 1.0(12) ?
    C35 N3 C31 C3 . . . . 175.2(7) ?
    C35 N3 C31 C32 . . . . -3.7(10) ?
    C41 N4 C45 C44 . . . . -2.0(12) ?
    C41 C42 C43 C44 . . . . 0.6(15) ?
    C42 C43 C44 C45 . . . . -0.7(15) ?
    C43 C44 C45 N4 . . . . 1.4(14) ?
    C45 N4 C41 C4 . . . . -175.7(7) ?
    C45 N4 C41 C42 . . . . 1.8(11) ?
loop_
    _geom_hbond_atom_site_label_D
    _geom_hbond_atom_site_label_H
    _geom_hbond_atom_site_label_A
    _geom_hbond_site_symmetry_A
    _geom_hbond_distance_DH
    _geom_hbond_distance_HA
    _geom_hbond_distance_DA
    _geom_hbond_angle_DHA
    _geom_hbond_publ_flag
    C2 H2A O5A . 0.97 2.21 3.167(19) 169.1 yes
    C3 H3A O3 2_646 0.97 2.54 3.484(16) 164.9 yes
    C3 H3B O2 2_645 0.97 2.44 3.149(10) 129.6 yes
    C22 H22 N1S 2_646 0.93 2.53 3.393(14) 154.3 yes
    C32 H32 O5 2_646 0.93 2.49 3.386(17) 162.7 yes
    C32 H32 O3A 2_646 0.93 2.40 3.31(2) 165.4 yes
    C34 H34 O3A 1_454 0.93 2.41 3.23(2) 147.5 yes
    C42 H42 O6 2_746 0.93 2.61 3.43(2) 147.0 yes
    C42 H42 O6A 2_746 0.93 2.64 3.21(2) 120.5 yes
    C3S H3SC O4 2_756 0.96 2.54 3.16(2) 122.6 yes
    C3S H3SC O6 . 0.96 2.46 3.11(2) 124.8 yes
_shelx_space_group_comment
;
The symmetry employed for this shelxl refinement is uniquely defined
by the following loop, which should always be used as a source of
symmetry information in preference to the above space-group names.
They are only intended as comments.
;
_shelx_estimated_absorpt_T_min     0.707
_shelx_estimated_absorpt_T_max     0.978
_shelx_hkl_file
;
  -1   0   0 4254.47  285.87
   1   0   0 4838.72  286.17
   1   0   0 3914.81  285.77
   2   0   0 8953.60  582.14
   2   0   0 9999.00  583.54
  -2   0   0 8326.37  582.14
  -2   0   0 8020.00  581.24
  -3   0   0 4580.34  308.87
  -3   0   0 4832.92  310.97
   3   0   0 4108.89  308.77
   3   0   0 5200.98  310.17
  -3   0   0 4686.83  312.17
  -4   0   0 3253.67  215.48
   4   0   0 2934.71  213.58
   4   0   0 3739.93  215.58
  -4   0   0 3001.50  214.58
   5   0   0  312.77   23.40
  -5   0   0  308.47   20.90
   5   0   0  380.36   27.70
   5   0   0  255.67   20.60
  -5   0   0  269.77   23.10
   6   0   0  389.16   27.70
   6   0   0  321.07   24.20
  -6   0   0  338.97   27.40
   7   0   0   95.39    8.50
   8   0   0   18.50   12.30
   8   0   0   13.90    3.40
   8   0   0   12.40    7.40
   8   0   0   16.40    7.60
   9   0   0   17.00   13.60
   9   0   0    5.60    3.00
   9   0   0    5.90    5.00
   9   0   0    9.50    8.30
  10   0   0    2.90    6.00
  10   0   0   11.10    9.40
  11   0   0    7.20   11.30
  11   0   0    1.90    5.70
   1  -1   0 1302.67   83.79
   1  -1   0 1180.08   83.69
  -1  -1   0 1265.17   84.29
   1   1   0 1305.07   83.29
  -1   1   0 1197.08   83.69
  -1   1   0 1327.37   83.79
   1   1   0 1257.77   84.29
   2  -1   0 5060.79  326.37
   2  -1   0 4599.74  326.47
   2  -1   0 4851.21  327.87
  -2  -1   0 5188.98  327.37
   2   1   0 5381.86  327.37
  -2   1   0 4737.93  327.87
  -2   1   0 4920.61  327.07
  -2   1   0 4798.22  326.37
   3  -1   0 2372.56  173.58
   3  -1   0 2807.72  171.98
   3  -1   0 2576.64  171.38
  -3  -1   0 2736.63  172.98
  -3   1   0 2372.86  173.78
   3   1   0 2854.61  172.88
  -3   1   0 2479.75  171.88
  -3   1   0 2473.35  171.38
   4  -1   0 1594.94  111.29
  -4  -1   0 1894.91  115.49
   4  -1   0 1818.42  115.19
   4  -1   0 1597.74  112.09
  -4   1   0 1685.43  112.39
  -4   1   0 1691.73  111.39
  -4   1   0 1470.05  114.59
   4   1   0 1557.04  110.49
   4   1   0 1749.53  112.99
  -5  -1   0  521.35   37.40
   5  -1   0  594.74   36.80
   5  -1   0  494.75   34.90
  -5   1   0  486.55   34.80
   5   1   0  435.76   33.90
  -5   1   0  448.66   39.50
  -5   1   0  534.95   36.70
   5   1   0  532.35   37.30
   6  -1   0  348.37   26.30
   6  -1   0  449.16   29.40
  -6  -1   0  358.96   29.40
   6   1   0  343.77   25.60
  -6   1   0  391.56   26.70
   6   1   0  346.57   28.90
   7  -1   0   85.59   16.00
   7  -1   0   55.69    6.50
   7  -1   0   59.39    9.70
   7   1   0   42.50    9.50
  -7   1   0   47.50    6.40
   7   1   0   53.79   14.10
  -7   1   0   39.70    8.90
   7   1   0   46.60    4.90
   8  -1   0  118.19   10.80
   8  -1   0  119.49   12.60
   8   1   0  149.39   17.10
   8   1   0  102.79   13.50
   8   1   0  131.19   21.10
   9  -1   0   87.29   12.70
   9  -1   0   84.89    9.50
   9   1   0  102.09   13.00
   9   1   0   98.69   15.50
   9   1   0  122.59   22.40
  10  -1   0   24.00    5.10
  10  -1   0   29.80    7.70
  10  -1   0   30.70   11.40
  10   1   0   19.70    7.70
  10   1   0   32.80   16.20
  10   1   0   26.70   11.00
  11  -1   0   -8.70    9.50
  11  -1   0    5.40    6.30
  11   1   0    7.90    9.50
  11   1   0    3.60    7.00
   0  -2   0 6288.97  401.46
   0  -2   0 6137.39  403.86
   0   2   0 5588.94  403.36
   0   2   0 6311.17  401.46
  -1  -2   0 1296.87   73.09
   1  -2   0 1260.57   73.59
  -1   2   0 1000.50   73.39
  -1   2   0 1055.99   73.09
   1   2   0 1230.58   78.99
   1   2   0  975.90   74.59
   1   2   0 1023.00   72.99
   1   2   0 1093.49   76.29
  -1   2   0  982.50   74.19
   2  -2   0  393.46   30.20
  -2  -2   0  452.75   33.30
  -2  -2   0  364.76   30.30
   2  -2   0  415.86   29.30
   2  -2   0  374.56   29.40
   2   2   0  488.85   30.80
  -2   2   0  429.46   29.10
  -2   2   0  490.75   29.50
   3  -2   0 1059.69   71.89
  -3  -2   0 1009.00   73.39
  -3  -2   0 1178.58   76.89
   3  -2   0  997.90   72.09
  -3   2   0 1027.60   74.29
   3   2   0 1127.49   73.49
  -3   2   0 1097.79   71.99
  -3   2   0 1072.29   72.29
   4  -2   0  840.22   57.59
  -4  -2   0  981.50   64.49
   4  -2   0  802.72   58.19
  -4  -2   0  827.42   59.69
   4   2   0  901.61   59.59
  -4   2   0  770.42   60.79
  -4   2   0  824.92   57.49
  -4   2   0  862.21   58.09
   5  -2   0  726.23   50.79
  -5  -2   0  775.32   57.39
   5  -2   0  684.73   49.70
  -5   2   0  653.63   53.89
  -5   2   0  787.92   50.79
   5   2   0  682.13   51.69
  -5   2   0  751.62   49.90
   6  -2   0  428.66   34.10
   6  -2   0  437.26   35.70
  -6   2   0  529.35   34.60
   6   2   0  498.95   43.90
  -6   2   0  520.85   36.00
   6   2   0  503.35   40.30
   7  -2   0  194.58   17.10
   7  -2   0  242.28   20.80
   7  -2   0  210.58   17.40
  -7   2   0  219.78   19.40
   7   2   0  215.08   20.60
   7   2   0  237.98   26.20
  -7   2   0  213.38   17.30
   8  -2   0  109.39   11.50
   8  -2   0  128.39   16.90
   8  -2   0  101.99   11.60
   8   2   0  195.28   24.50
   8   2   0  141.29   15.10
  -8   2   0  123.19   12.00
   8   2   0  132.39   17.00
   9  -2   0   44.40    8.20
   9  -2   0   32.50    6.90
   9  -2   0   45.20   11.80
   9   2   0   80.99   19.20
   9   2   0   49.00   12.70
   9   2   0   50.39   11.10
  10  -2   0    4.50   10.20
  10  -2   0    0.40    3.90
  10  -2   0   11.30    9.60
  10   2   0   10.00    6.80
  10   2   0    3.80   11.10
  10   2   0   15.90   10.10
  11  -2   0    1.70   11.00
  11  -2   0   -3.40    6.20
  11   2   0    0.50   10.10
  11   2   0    2.30   14.20
  11   2   0    3.00    6.20
   0  -3   0   -2.30    6.10
   0  -3   0   -0.50    1.50
   0   3   0    0.40    1.40
   0   3   0   -2.10    5.20
   1  -3   0  254.27   21.20
  -1  -3   0  209.08   17.80
   1  -3   0  236.08   17.10
  -1  -3   0  244.28   22.10
  -1  -3   0  215.98   21.20
   1   3   0  258.17   22.30
  -1   3   0  223.68   16.60
   1   3   0  220.88   18.30
  -1   3   0  256.67   19.80
   1   3   0  250.17   16.90
   1   3   0  245.18   23.30
   2  -3   0  299.47   19.70
   2  -3   0  277.47   21.90
  -2  -3   0  267.77   21.10
  -2  -3   0  284.07   25.50
   2   3   0  266.07   20.90
   2   3   0  260.37   18.60
  -2   3   0  266.17   19.60
   2   3   0  248.18   24.30
  -3  -3   0  211.48   22.60
  -3  -3   0  208.08   18.50
   3  -3   0  245.48   18.80
   3  -3   0  238.38   16.80
   3   3   0  221.48   18.50
  -3   3   0  191.28   19.30
  -3   3   0  221.08   16.70
   4  -3   0  488.15   31.90
  -4  -3   0  456.65   38.50
   4  -3   0  462.55   32.40
  -4   3   0  424.46   34.80
  -4   3   0  451.85   31.60
  -4   3   0  403.86   31.40
   4   3   0  434.76   33.60
   5  -3   0  350.46   32.40
  -5  -3   0  366.46   30.70
  -5  -3   0  398.86   35.80
   5  -3   0  405.36   26.80
   5  -3   0  399.56   29.40
   5  -3   0  392.96   28.20
  -5   3   0  380.96   28.30
  -5   3   0  396.46   33.00
   5   3   0  377.86   30.40
   6  -3   0  254.57   18.60
   6  -3   0  274.57   20.00
   6  -3   0  220.08   21.00
  -6   3   0  256.97   20.70
   6   3   0  252.77   22.60
  -6   3   0  262.07   19.80
   6   3   0  247.38   32.00
   7  -3   0  147.69   13.10
   7  -3   0  144.59   12.00
   7  -3   0  139.59   16.40
   7   3   0  145.89   22.40
   7   3   0  129.99   17.10
  -7   3   0  134.39   13.90
   8  -3   0  160.78   14.60
   8  -3   0  154.38   13.90
   8  -3   0  149.99   20.30
   8   3   0  158.58   18.70
   8   3   0  186.38   18.40
   8   3   0  155.88   24.70
   9  -3   0   76.49    9.50
   9  -3   0   79.39   13.50
   9  -3   0   59.29   18.80
   9  -3   0   61.99    9.70
   9   3   0   87.39   15.40
   9   3   0   86.19   13.60
   9   3   0   72.19   19.20
  10  -3   0   51.79   30.50
  10  -3   0   22.40   11.10
  10  -3   0   33.10    6.90
  10  -3   0   39.80    7.40
  10   3   0   37.30    9.70
  10   3   0   27.50   13.90
  10   3   0   28.30   12.30
  11  -3   0   25.70    6.70
  11  -3   0   15.10   11.60
  11  -3   0   12.20    7.10
  11   3   0   15.90    8.70
  11   3   0   14.30   12.90
  11   3   0   14.30   10.00
   0  -4   0  357.46   31.60
   0   4   0  395.46   30.70
  -1  -4   0 1881.91  120.59
  -1  -4   0 1775.12  126.19
   1  -4   0 1905.71  125.39
   1  -4   0 1851.91  121.09
  -1   4   0 1799.82  124.09
   1   4   0 1734.63  125.89
  -1   4   0 1821.72  120.69
  -1   4   0 1810.22  121.09
   1   4   0 1619.94  125.59
   1   4   0 1867.01  120.69
   2  -4   0  365.06   22.50
  -2  -4   0  348.87   28.60
   2  -4   0  373.46   27.00
   2   4   0  282.47   21.10
   2   4   0  286.27   23.60
   2   4   0  295.87   27.20
   2   4   0  256.87   27.50
  -2   4   0  270.07   21.90
  -2   4   0  274.27   23.10
   3  -4   0  789.22   51.09
   3  -4   0  795.52   54.29
  -3  -4   0  783.62   58.39
  -3  -4   0  741.93   53.09
   3   4   0  723.13   57.59
   3   4   0  655.23   55.49
   3   4   0  735.73   49.40
  -3   4   0  643.04   50.19
  -3   4   0  766.32   51.09
   3   4   0  747.43   52.89
  -4  -4   0  507.15   37.50
   4  -4   0  535.55   35.10
   4  -4   0  537.45   37.90
  -4  -4   0  534.85   45.60
   4   4   0  443.86   41.40
  -4   4   0  486.75   34.80
   4   4   0  457.95   40.00
  -4   4   0  438.06   34.00
   4   4   0  457.95   36.70
   5  -4   0  217.58   18.20
  -5  -4   0  197.38   26.40
   5  -4   0  225.28   21.00
  -5   4   0  258.97   18.30
   5   4   0  233.48   24.60
  -5   4   0  227.28   17.80
  -5   4   0  209.18   21.80
   5   4   0  243.48   22.70
   6  -4   0   24.50    8.20
   6  -4   0   17.10    5.50
   6  -4   0   19.40    7.40
  -6   4   0   15.50    4.90
   6   4   0   18.30    7.30
   6   4   0   27.90   10.90
   7  -4   0  131.09   13.10
   7  -4   0  136.49   16.60
   7   4   0  117.89   21.40
   7   4   0  152.78   17.70
   8  -4   0   29.20   10.20
   8  -4   0   33.30    7.30
   8   4   0   38.10   10.40
   8   4   0   49.60   11.10
   8   4   0   43.70   14.80
  -8   4   0   37.10    8.10
   9  -4   0    9.70    4.90
   9  -4   0   16.10    9.40
   9   4   0   18.90   13.30
   9   4   0   14.30    9.80
   9   4   0   17.50    8.30
  10  -4   0   -6.00    8.10
  10  -4   0   13.10    4.90
  10   4   0    9.70   13.70
  10   4   0   -1.70    8.50
  10   4   0   10.00    6.60
  11  -4   0   10.10   10.80
  11  -4   0   -4.80    3.50
  11   4   0   -5.30    6.40
  11   4   0    5.10   10.30
  11   4   0   11.20   14.70
   0  -5   0    5.00    8.10
   0  -5   0    2.80    2.40
   0   5   0    2.70    2.00
   0   5   0    2.80    3.10
   0   5   0   -0.30    1.80
   0   5   0    2.80    5.10
   0   5   0   -0.20    6.00
   1  -5   0   13.00    8.20
  -1  -5   0   13.60    3.20
  -1  -5   0   14.30    9.40
   1  -5   0   12.70    3.70
   1   5   0   16.20    8.40
  -1   5   0   11.60    3.30
  -1   5   0   11.80    3.40
   1   5   0   15.50    4.70
   1   5   0   21.50    3.60
  -1   5   0    5.30    5.70
   1   5   0   23.00    8.80
  -2  -5   0  511.35   41.60
   2  -5   0  498.55   41.20
  -2  -5   0  488.25   34.60
   2  -5   0  491.95   35.60
   2   5   0  488.05   41.40
   2   5   0  532.65   34.80
   2   5   0  469.45   42.30
   2   5   0  549.85   39.80
  -2   5   0  477.05   37.40
  -2   5   0  496.45   34.90
  -2   5   0  513.25   37.60
  -3  -5   0   14.10    7.90
   3  -5   0    7.30    3.50
   3  -5   0    3.50    6.70
   3   5   0    7.90    2.30
   3   5   0   12.00    8.30
  -3   5   0    6.70    3.00
  -3   5   0    3.00    3.40
   3   5   0    2.00    4.40
   3   5   0    7.90    7.50
   4  -5   0   -2.10    5.40
   4  -5   0   -1.00    2.80
  -4  -5   0    6.80    7.90
   4   5   0    1.80    1.70
   4   5   0   -2.30    6.60
  -4   5   0    2.00    3.00
   4   5   0    2.00    4.80
  -4   5   0    0.60    5.60
   5  -5   0  250.67   20.90
   5  -5   0  254.17   24.90
   5   5   0  278.77   29.30
  -5   5   0  255.57   20.10
   5   5   0  291.47   24.60
   6  -5   0   30.80    6.40
   6  -5   0   33.50    9.40
   6   5   0   25.30   12.50
   6   5   0   29.60    9.20
  -6   5   0   35.80    6.10
   7  -5   0  124.09   12.40
   7  -5   0  133.69   17.20
   7   5   0  123.79   16.30
  -7   5   0   83.79   11.80
   7   5   0   97.09   21.00
   7   5   0  138.69   16.00
   8  -5   0  100.29   11.10
   8  -5   0   99.39   17.30
   8   5   0   85.19   15.70
   8   5   0   90.79   14.60
   8   5   0   72.29   18.50
  -8   5   0   84.79   12.10
   9  -5   0   31.90    7.60
   9  -5   0   28.00   11.70
   9   5   0   34.70   15.50
   9   5   0   36.10   12.10
  10  -5   0   47.50    8.40
  10   5   0   40.60   10.90
  10   5   0   19.40   11.40
  10   5   0   34.70   16.10
   0  -6   0 1143.09   69.69
   0  -6   0 1058.39   77.19
   0   6   0 1013.20   69.79
   0   6   0 1016.80   75.89
   0   6   0  924.01   70.59
   0   6   0  943.81   69.29
   1  -6   0  533.85   48.00
  -1  -6   0  564.24   41.00
   1  -6   0  603.74   41.70
  -1  -6   0  551.54   49.00
   1   6   0  585.64   48.60
   1   6   0  620.44   49.10
   1   6   0  565.14   43.20
  -1   6   0  629.54   41.60
   1   6   0  596.94   42.50
  -1   6   0  588.44   46.20
  -1   6   0  579.04   41.50
   1   6   0  622.74   41.20
  -2  -6   0  225.28   16.50
   2  -6   0  224.28   24.40
   2  -6   0  239.48   17.60
   2   6   0  216.08   16.40
  -2   6   0  227.28   17.40
   2   6   0  209.68   18.90
   2   6   0  206.28   19.50
   2   6   0  213.88   25.10
   2   6   0  212.88   24.30
  -2   6   0  196.68   16.80
  -2   6   0  198.98   19.60
   3  -6   0  167.08   20.10
   3  -6   0  146.89   14.10
   3   6   0  124.79   10.20
  -3   6   0  107.19   11.60
   3   6   0  114.99   19.20
   3   6   0  106.29   13.80
   4  -6   0  487.65   34.70
   4  -6   0  430.76   40.20
  -4  -6   0  494.95   44.20
   4   6   0  461.55   41.40
   4   6   0  467.15   32.40
   4   6   0  515.55   37.80
  -4   6   0  449.95   33.60
   5  -6   0   69.79   11.50
   5  -6   0   54.29   12.90
  -5   6   0   71.39    8.70
   5   6   0   94.49   18.70
   5   6   0   90.89   13.60
   6  -6   0  123.59   20.10
   6  -6   0   96.69   11.00
   6   6   0   68.89   16.90
   6   6   0   91.19   14.20
  -6   6   0   68.79    9.10
   6   6   0   75.09   13.20
   7  -6   0   76.59   17.40
   7  -6   0   90.29   11.70
   7   6   0   80.49   18.20
   7   6   0   73.99   14.20
   7   6   0  100.29   15.30
  -7   6   0   73.49   10.20
   8  -6   0   45.90    8.60
   8  -6   0   40.60   13.50
   8   6   0   41.00   14.60
   8   6   0   47.40   16.00
   8   6   0   35.80   10.20
   9  -6   0   33.40   13.30
   9  -6   0   29.40    8.00
   9   6   0   35.20   16.00
   9   6   0   36.60   11.20
   9   6   0   47.60   13.20
  10  -6   0    8.50   10.40
  10  -6   0   14.60    5.50
  10   6   0    9.40    9.80
  10   6   0  -13.60   11.60
  10   6   0   12.70    8.30
   0  -7   0   10.00   10.40
   0  -7   0    8.10    3.60
   0   7   0   28.30   10.80
   0   7   0    3.90    4.50
   0   7   0    5.40    7.20
   0   7   0    4.10    2.60
   0   7   0    4.10    3.70
  -1  -7   0   12.50   11.40
   1  -7   0   28.40    5.70
  -1  -7   0   31.00    5.30
   1  -7   0   32.90   13.20
  -1   7   0   25.20    6.30
  -1   7   0   34.60    6.00
   1   7   0   17.20    5.70
   1   7   0   29.70    5.00
   1   7   0   31.80    7.80
  -1   7   0   12.10    6.90
   1   7   0   16.70   10.30
   2  -7   0   89.09    9.90
   2  -7   0   76.09   17.90
  -2  -7   0   79.19    8.40
   2   7   0   95.69    8.70
   2   7   0  100.89   12.90
   2   7   0   81.29   11.90
  -2   7   0   86.49   12.00
   2   7   0   84.09   17.60
  -2   7   0   90.69    9.50
  -3  -7   0   60.99   14.80
   3  -7   0  101.59   20.60
   3  -7   0   79.89    9.40
   3   7   0   73.89   11.60
   3   7   0   73.09   15.70
   3   7   0   68.99    7.40
  -3   7   0   73.19   11.70
  -3   7   0   76.19    9.90
   3   7   0   58.29   11.90
   4  -7   0   11.00   23.00
   4  -7   0    9.10    4.70
  -4   7   0    3.90    4.30
   4   7   0   -7.70    4.30
   4   7   0    2.30    2.20
   4   7   0    2.80    6.20
   5  -7   0   35.40   12.80
   5  -7   0   83.69   11.30
   5   7   0  111.39   15.50
   5   7   0   71.39    6.60
  -5   7   0   69.29    8.80
   5   7   0   73.39   18.50
   5   7   0  117.69   16.70
   6  -7   0   31.70    7.10
   6  -7   0   15.00   10.00
  -6   7   0   23.20    5.40
   6   7   0   34.70    9.70
   6   7   0   22.60    8.90
   6   7   0   29.80   13.70
   7  -7   0   22.30   10.40
   7  -7   0   55.29    9.40
  -7   7   0   34.80    6.40
   7   7   0   61.19   16.50
   7   7   0   46.80   12.20
   7   7   0   59.59   12.60
   8  -7   0   11.60    6.00
   8  -7   0    3.60    7.80
   8   7   0    4.70    8.00
   8   7   0    3.20   12.60
  -8   7   0    0.90    6.30
   8   7   0   10.40    8.30
   9  -7   0   34.20    8.90
   9  -7   0   48.80   15.50
   9   7   0   29.70   14.90
   9   7   0   20.20   10.80
   9   7   0   40.60   11.40
   0  -8   0  192.78   25.90
   0  -8   0  177.78   14.50
   0   8   0  153.38   16.30
   0   8   0  121.09   22.20
   0   8   0  129.79   14.50
  -1  -8   0  251.67   20.20
   1  -8   0  248.68   30.10
  -1  -8   0  247.38   30.70
   1  -8   0  252.17   20.80
   1   8   0  255.77   22.10
  -1   8   0  255.17   21.30
   1   8   0  270.87   23.40
   1   8   0  246.18   30.40
  -1   8   0  250.87   28.30
  -1   8   0  255.27   22.10
   2  -8   0  223.08   29.80
  -2  -8   0  231.88   19.20
   2  -8   0  248.98   20.60
   2   8   0  247.38   19.20
  -2   8   0  265.67   20.70
   2   8   0  242.48   22.90
   2   8   0  247.28   22.00
   2   8   0  216.48   28.30
   3  -8   0  246.08   32.60
   3  -8   0  336.67   25.20
   3   8   0  314.27   26.60
  -3   8   0  294.07   24.30
   3   8   0  326.07   28.10
   3   8   0  280.97   34.80
   3   8   0  318.77   23.00
   4  -8   0  130.09   25.90
   4  -8   0  174.08   15.80
  -4   8   0  156.48   14.80
   4   8   0  169.88   18.10
   4   8   0  161.38   25.10
   4   8   0  152.48   12.80
   4   8   0  184.98   19.90
   5  -8   0   29.70   15.10
   5  -8   0   37.80    8.20
   5   8   0   35.10   10.50
   5   8   0   24.60    4.50
  -5   8   0   32.80    6.40
   5   8   0   44.50   10.20
   5   8   0   27.60   13.40
   6  -8   0   73.79   11.70
   6  -8   0   61.49   17.90
   6   8   0   45.90   11.20
   6   8   0   49.40   16.80
  -6   8   0   55.59    7.70
   7  -8   0   16.20   12.70
   7  -8   0   31.00   12.90
   7   8   0   17.10   10.00
   7   8   0   88.89   21.10
   7   8   0   14.80    7.80
   8  -8   0   23.30   12.80
   8  -8   0   41.60    9.40
   8   8   0   21.00   10.70
   8   8   0   33.30   11.30
   8   8   0   34.90   20.20
   9  -8   0   -0.60   12.90
   9  -8   0   21.70    7.60
   9   8   0   11.80    7.00
   9   8   0    1.90   12.80
   9   8   0    1.90    8.50
   0  -9   0    6.40    4.40
   0  -9   0    0.80   11.90
   0   9   0   -4.20    8.10
   0   9   0    0.60    5.00
   0   9   0   -4.70    4.10
   1  -9   0    8.10    5.00
   1  -9   0   12.80   13.70
  -1  -9   0   21.10   14.20
  -1  -9   0   17.90    4.90
  -1   9   0   18.90   10.60
  -1   9   0    7.90    5.70
   1   9   0   11.20    5.70
  -1   9   0    7.50    5.70
   1   9   0   11.00    6.60
   1   9   0    2.10    8.60
   2  -9   0    7.30   11.90
   2  -9   0    5.70    5.10
  -2  -9   0   14.80    4.70
   2   9   0   11.10   12.30
  -2   9   0    5.90    5.60
  -2   9   0   10.50    5.30
   2   9   0    6.50    7.50
   2   9   0    6.60    5.60
   3  -9   0   18.90    6.30
   3  -9   0   10.90   14.40
   3   9   0  -10.70    9.40
  -3   9   0   15.10    7.00
  -3   9   0   13.60    5.80
   3   9   0   16.60    8.80
  -3   9   0   14.40    5.50
   3   9   0    7.80    6.90
   4  -9   0    9.00    5.50
   4  -9   0   13.40   13.10
   4   9   0   26.90    5.20
   4   9   0   31.90   13.80
   4   9   0   18.90    8.00
   4   9   0   23.10    9.70
  -4   9   0   20.90    6.10
   5  -9   0   41.00    8.60
   5  -9   0   57.39   19.30
   5   9   0   37.20   15.20
   5   9   0   53.19   13.00
   5   9   0   40.10    5.60
  -5   9   0   29.50    6.90
   5   9   0   48.90   11.50
   6  -9   0   38.40   17.70
   6  -9   0   40.40    8.20
   6   9   0   30.90   10.90
   6   9   0   20.20   13.70
   6   9   0   21.00   10.80
   7  -9   0   44.10   19.10
   7  -9   0   28.40    8.90
   7   9   0   23.50   15.60
   7   9   0   26.60    9.80
   7   9   0   11.30    9.30
   8  -9   0   15.50   16.20
   8  -9   0    5.30    5.40
   8   9   0    6.90    9.20
   8   9   0   13.00    8.10
   8   9   0   25.50   17.10
   0 -10   0  144.39   27.10
   0 -10   0  110.09   12.50
   0  10   0  140.69   25.00
   0  10   0  131.49   15.50
   0  10   0  112.89   14.50
   1 -10   0  195.58   29.70
   1 -10   0  197.68   17.80
  -1 -10   0  200.68   16.90
  -1 -10   0  207.68   34.00
   1  10   0  169.68   28.10
   1  10   0  173.48   18.70
  -1  10   0  158.78   18.00
   1  10   0  187.28   19.80
  -1  10   0  151.58   27.50
  -1  10   0  182.08   19.80
   2 -10   0  113.09   13.40
   2 -10   0  124.09   28.50
  -2  10   0  107.99   22.70
  -2  10   0  111.09   14.70
   2  10   0  115.39   16.40
  -2  10   0   98.49   13.90
   2  10   0  138.29   25.80
   2  10   0  136.79   16.80
   3 -10   0  187.38   18.20
   3 -10   0  198.68   33.80
   3  10   0  190.68   20.10
   3  10   0  162.68   27.50
  -3  10   0  150.18   20.70
  -3  10   0  182.68   18.10
   3  10   0  218.88   22.00
  -3  10   0  157.48   17.90
   4 -10   0   29.40   16.70
  -4  10   0   32.50    7.50
   4  10   0   55.99   12.30
  -4  10   0   64.69    9.20
   4  10   0   65.09   19.10
   4  10   0   58.99   13.00
   5 -10   0   91.39   23.00
   5 -10   0   91.39   13.60
   5  10   0   76.09   19.00
   5  10   0   84.49   15.80
   5  10   0   79.29    8.70
   6 -10   0   26.50    7.70
   6 -10   0   65.89   21.60
   6  10   0   25.80    9.40
   6  10   0   23.10    9.90
   6  10   0   13.30   14.50
   7 -10   0    3.70    5.70
   7 -10   0   39.50   23.90
   7  10   0   -1.90   12.40
   7  10   0   28.20   11.30
   7  10   0    4.40    9.10
   0 -11   0  -15.80   11.20
   0 -11   0    0.30    3.90
   0  11   0    5.00    6.20
   0  11   0   -2.00   11.20
   0  11   0    1.00    6.30
  -1 -11   0    6.70    5.20
   1 -11   0    9.70   15.20
   1 -11   0    2.50    5.00
   1  11   0   11.10   12.50
  -1  11   0   10.10    7.10
   1  11   0    3.50    6.40
   1  11   0    4.30    5.70
  -1  11   0    7.10   11.10
  -1  11   0    6.60    6.80
   2 -11   0   13.50    8.20
   2 -11   0   31.70   17.40
   2  11   0    8.30    8.10
  -2  11   0   13.40    7.60
  -2  11   0   13.00   10.40
   2  11   0   -1.40    5.60
   2  11   0    4.20   11.50
   3 -11   0   18.00    6.40
   3 -11   0   39.30   17.20
  -3  11   0   -1.70    5.10
   3  11   0    8.20   13.40
   3  11   0    4.20    7.20
   3  11   0   19.00    8.90
  -3  11   0   23.50    6.80
   4 -11   0   10.30    6.40
   4 -11   0   12.20   15.70
   4  11   0   22.00    8.70
   4  11   0   26.40   17.70
   4  11   0   -0.20   12.70
  -4  11   0   23.00    7.10
   5 -11   0   18.20    7.60
   5 -11   0   19.60   17.30
   5  11   0   14.20    9.50
   5  11   0   14.50   13.30
   5  11   0   -4.00    7.70
   6 -11   0   20.50    7.40
   6 -11   0   24.20   20.40
   6  11   0   38.40   12.40
   6  11   0   10.20    8.70
   0 -12   0   71.19   27.40
   0  12   0   81.29   21.80
   0  12   0   83.79   14.30
   0  12   0   98.59   15.80
   1 -12   0   74.89   32.20
   1 -12   0   67.99   10.80
  -1  12   0   48.70   12.30
   1  12   0   61.69   12.40
  -1  12   0   44.80   18.10
   1  12   0   71.59   13.30
   1  12   0   47.10   15.90
  -1  12   0   53.19   12.10
   2 -12   0   26.70    7.50
   2 -12   0    0.70   17.30
  -2  12   0   12.00    7.70
   2  12   0   20.40    9.50
  -2  12   0   26.00   16.00
   2  12   0   22.80   15.70
   2  12   0   22.50    9.50
  -2  12   0   15.70    9.60
   3 -12   0   10.00    5.50
   3 -12   0    7.50   29.00
  -3  12   0   -6.90    7.40
  -3  12   0   21.70   15.50
   3  12   0   12.90    9.10
   3  12   0  -10.70    9.50
   3  12   0   32.00   10.70
   4 -12   0   22.00    7.90
   4 -12   0   38.40   18.20
  -4  12   0    0.80    6.30
   4  12   0   19.40   10.40
   4  12   0   28.50    9.90
   4  12   0    3.50   10.60
   5 -12   0   28.20   19.90
   5 -12   0   32.60    9.40
   5  12   0   25.80   10.40
   0  13   0  -33.70   11.10
   0  13   0  -13.80    6.70
   0  13   0   -9.80    6.60
   1 -13   0    8.80    6.10
   1 -13   0  -16.80   17.30
  -1  13   0  -16.20    7.10
   1  13   0  -23.20   13.10
   1  13   0   -2.80    7.60
  -1  13   0    2.00    7.90
  -1  13   0   -3.60   13.50
   1  13   0    4.70    7.30
   2 -13   0    2.20   16.90
   2 -13   0    4.30    6.00
   2  13   0  -11.30    6.90
   2  13   0   11.80    7.80
  -2  13   0  -13.50    7.20
  -2  13   0  -29.30    9.90
   2  13   0   -6.80   12.90
  11   0  -1    3.50    5.90
  11   0  -1    5.00   13.60
  10   0  -1   67.19   14.60
  10   0  -1   53.29   11.00
   9   0  -1   22.10    7.00
   9   0  -1   26.40   10.20
   8   0  -1    9.50    5.20
   8   0  -1   -2.10   11.50
   8   0  -1   11.90    7.40
   7   0  -1  291.57   20.20
   7   0  -1  262.57   22.40
  -6   0   1   72.59    6.30
   6   0  -1   54.79    8.40
   6   0  -1   62.49    6.20
   6   0  -1   99.59   11.20
   6   0  -1   63.79   12.50
  -6   0   1   69.19   10.00
   5   0  -1  605.14   43.80
  -5   0   1  716.63   46.60
  -5   0   1  686.93   43.90
   5   0  -1  590.34   45.30
  -4   0   1 1160.88   75.29
   4   0  -1 1064.99   72.29
  -4   0   1 1087.39   72.19
   4   0  -1 1027.40   73.39
  -3   0   1  345.27   23.30
   3   0  -1  348.97   24.30
   3   0  -1  333.07   23.30
  -2   0   1 5272.07  319.87
  -2   0   1 4314.27  318.77
   2   0  -1 4887.81  319.17
  -1   0   1 4202.68  277.87
   1   0   1 5172.78  352.16
  -1   0  -1 4918.41  352.16
   1   0   1 5433.36  351.16
  -1   0  -1 5734.93  351.26
   2   0   1 4383.96  292.47
   2   0   1 4316.67  291.37
  -2   0  -1 4674.63  292.37
   2   0   1 4093.49  293.47
  -2   0  -1 4594.54  294.27
  -3   0  -1 5173.28  333.47
   3   0   1 4398.46  331.87
   3   0   1 4933.71  332.97
  -3   0  -1 5352.96  336.37
   3   0   1 5306.47  335.37
   4   0   1 2050.49  132.29
  -4   0  -1 1811.82  135.79
   4   0   1 2011.50  135.19
  -4   0  -1 2046.30  132.79
   4   0   1 1898.31  130.59
   5   0   1    1.20    6.70
   5   0   1    9.70    4.10
  -5   0  -1    4.40    3.30
   5   0   1    7.60    2.50
  -5   0  -1    8.60    7.90
   6   0   1  287.27   23.70
  -6   0  -1  280.87   23.90
   6   0   1  289.77   20.70
   7   0   1   57.59   14.30
   7   0   1   21.10   11.90
   7   0   1   30.10    4.90
   8   0   1   51.59    6.40
   8   0   1   61.29   15.40
   8   0   1   63.39   11.90
   9   0   1    1.80   11.90
   9   0   1   -1.70    2.90
   9   0   1    0.00    7.40
  10   0   1   20.00   10.40
  10   0   1   16.40    4.20
  10   0   1   14.40    6.90
  10   0   1   61.29   17.90
  11   0   1   13.80    7.30
  11   0   1   -6.10   10.00
  11  -1  -1    6.70   12.00
  11  -1  -1    0.60    6.20
  11   1  -1   11.60    7.50
  11   1  -1   17.50   10.60
  10  -1  -1   62.99   13.50
  10  -1  -1   27.30    8.20
  10   1  -1   55.29   17.70
  10   1  -1   50.69   11.00
  10   1  -1   62.99   13.40
   9  -1  -1    5.60    4.80
   9  -1  -1   10.20    8.40
   9  -1  -1    6.20    3.70
   9   1  -1   -1.50    8.10
  -9   1   1    9.00    6.60
   9   1  -1   13.40   12.80
   9   1  -1   -0.40    5.30
   8  -1  -1  159.18   14.20
   8  -1  -1  151.08   15.80
   8   1  -1  159.18   17.00
  -8   1   1  212.28   14.90
   8   1  -1  220.08   20.30
   7  -1  -1   17.00    3.80
   7  -1  -1   12.70    4.10
   7  -1  -1   13.40    6.40
   7   1  -1    8.90    4.90
   7   1  -1   13.80    9.30
  -7   1   1   14.70    3.30
   7   1  -1   13.00    6.80
  -6  -1   1   31.10    6.70
   6  -1  -1   29.50    4.50
   6  -1  -1   22.60    5.00
   6  -1  -1   29.10    7.00
  -6   1   1   27.90    6.70
   6   1  -1   28.60    7.00
   6   1  -1   27.80    9.70
  -6   1   1   32.30    4.80
   6   1  -1   28.60    6.20
  -5  -1   1   62.09    9.00
  -5  -1   1   70.49   13.30
   5  -1  -1   78.29    9.30
   5  -1  -1   54.59    6.80
   5  -1  -1   61.99    6.30
  -5   1   1   57.79    6.10
  -5   1   1   74.69    8.40
   5   1  -1   55.19    8.30
   5   1  -1   90.69    9.70
   5   1  -1   79.49   12.10
  -5   1   1   68.89   12.90
   4  -1  -1  860.21   68.49
  -4  -1   1 1041.10   70.59
  -4   1   1  895.41   68.49
   4   1  -1  931.71   69.99
  -4   1   1 1167.58   72.89
  -4   1   1 1134.69   69.99
   4   1  -1 1185.88   70.79
  -3  -1   1  667.03   42.40
   3  -1  -1  589.64   40.90
   3  -1  -1  573.24   40.90
   3   1  -1  595.54   41.90
  -3   1   1  598.14   40.80
  -2  -1   1  399.46   28.00
   2  -1  -1  379.86   27.20
   2  -1  -1  366.46   27.10
   2   1  -1  449.86   28.30
   2   1  -1  396.86   27.80
  -2   1   1  396.36   27.20
  -2   1   1  410.76   26.90
   1  -1  -1 4088.19  262.37
  -1  -1   1 3796.52  262.77
  -1  -1   1 4164.88  262.77
  -1  -1   1 3869.81  262.07
   1  -1  -1 3872.21  263.47
  -1  -1   1 3774.92  262.57
   1   1  -1 3840.82  262.67
   1   1  -1 4196.98  262.87
   1   1  -1 3972.00  262.67
  -1   1   1 4039.60  262.37
  -1   1   1 4096.89  262.97
   0  -1   1 2297.87  169.08
   0  -1  -1 2510.45  171.18
   0  -1  -1 2784.12  171.18
   0  -1   1 2597.44  169.28
   0  -1   1 2582.94  169.68
   0   1  -1 2705.63  169.68
   0   1  -1 2627.94  169.38
   0   1  -1 2321.07  169.08
   0   1   1 2664.03  171.38
   0   1   1 2631.24  170.88
   0   1  -1 2486.65  169.08
   1  -1   1 1222.78   83.59
   1  -1   1 1149.78   84.19
  -1  -1  -1 1350.76   86.89
   1  -1   1 1209.28   85.89
   1  -1   1 1132.69   83.09
   1   1   1 1387.46   84.69
   1   1   1 1382.66   86.69
  -1   1  -1 1263.97   86.59
  -1   1  -1 1301.17   83.59
  -1   1  -1 1208.18   84.39
  -2  -1  -1 7041.10  430.76
   2  -1   1 6054.89  428.36
  -2  -1  -1 6725.43  428.26
   2  -1   1 6363.46  426.96
   2  -1   1 5922.71  426.76
  -2   1  -1 6390.16  426.96
  -2   1  -1 6230.58  428.76
   2   1   1 6722.53  428.06
  -2   1  -1 6349.96  427.06
   2   1   1 6912.21  430.16
  -3  -1  -1  742.23   49.70
  -3  -1  -1  689.03   46.10
   3  -1   1  634.44   47.10
   3  -1   1  673.63   44.30
   3  -1   1  614.04   44.50
  -3   1  -1  614.84   47.40
  -3   1  -1  652.73   44.90
  -3   1  -1  643.04   44.30
   3   1   1  628.34   43.60
   3   1   1  646.74   45.60
   4  -1   1 3148.78  210.68
  -4  -1  -1 3505.65  217.18
   4  -1   1 3089.09  211.48
   4  -1   1 3338.17  214.68
  -4  -1  -1 3191.98  212.98
   4   1   1 2967.30  212.18
  -4   1  -1 3143.69  211.78
   4   1   1 2970.90  209.98
  -4   1  -1 3106.79  215.08
  -4   1  -1 3102.19  210.78
   4   1   1 3449.16  215.68
  -5  -1  -1 1432.56   96.49
   5  -1   1 1357.26   93.49
   5  -1   1 1331.57   89.79
   5  -1   1 1340.07   88.59
  -5   1  -1 1228.88   94.29
  -5   1  -1 1343.77   88.69
   5   1   1 1405.26   94.59
  -5   1  -1 1317.97   90.19
   5   1   1 1258.67   87.79
   5   1   1 1191.78   90.29
   6  -1   1  418.86   31.20
   6  -1   1  461.35   36.20
  -6  -1  -1  410.06   32.60
   6  -1   1  422.76   29.20
   6   1   1  380.56   28.00
  -6   1  -1  402.46   29.20
   6   1   1  410.66   36.40
   6   1   1  379.56   31.70
   7  -1   1  246.58   21.40
   7  -1   1  227.38   18.40
   7  -1   1  264.97   28.30
  -7   1  -1  254.87   22.90
   7   1   1  238.58   17.40
   7   1   1  219.08   21.80
   7   1   1  263.77   28.00
   8  -1   1  104.09   10.20
   8  -1   1  136.39   15.60
   8  -1   1  120.89   21.20
   8   1   1   90.89    8.60
   8   1   1  125.49   22.20
   8   1   1  115.49   15.70
   9  -1   1   28.60   15.80
   9  -1   1   60.79    8.10
   9  -1   1   68.29   10.60
   9  -1   1   75.79   13.50
   9   1   1   66.79   17.80
   9   1   1   73.69   13.90
  10  -1   1   30.20    8.10
  10  -1   1   42.90   13.20
  10  -1   1   22.50    5.80
  10   1   1   25.10    8.30
  10   1   1   39.50   12.30
  10   1   1   41.50   17.10
  11  -1   1  -12.10    5.00
  11  -1   1   -0.90   11.30
  11  -1   1   -0.60    3.70
  11   1   1   -7.90   13.10
  11   1   1   -8.20    9.00
  11   1   1   -2.10    6.90
  11  -2  -1   -4.10    6.50
  11  -2  -1   19.10   11.40
  11   2  -1   -2.10    9.30
  11   2  -1    6.80   13.90
  11   2  -1    8.00    7.10
  10  -2  -1   33.90    7.90
  10  -2  -1   65.99   15.00
  10  -2  -1   44.60    7.20
  10   2  -1   40.20   10.20
  10   2  -1   63.09   14.60
  10   2  -1   53.09   16.40
   9  -2  -1   71.89   13.90
   9  -2  -1   57.69    8.40
   9  -2  -1   66.29    9.80
   9   2  -1   63.59   11.70
   9   2  -1   75.49   17.40
   9   2  -1   78.69   14.10
   8  -2  -1  102.89   11.20
   8  -2  -1  101.59   10.60
  -8   2   1  105.89   10.60
   8   2  -1  119.59   15.50
   8   2  -1   99.19   13.00
   7  -2  -1  308.27   25.00
   7  -2  -1  333.17   25.40
  -7   2   1  355.06   25.40
   7   2  -1  319.67   27.50
   7   2  -1  367.96   29.30
  -7   2   1  358.46   27.30
   6  -2  -1  345.07   25.50
   6  -2  -1  347.27   25.30
   6  -2  -1  429.96   28.30
  -6   2   1  332.67   25.10
  -6   2   1  362.86   26.80
   6   2  -1  344.47   28.10
   6   2  -1  310.77   33.10
   6   2  -1  299.77   27.00
   5  -2  -1  993.30   63.99
  -5  -2   1 1006.00   66.49
   5  -2  -1  944.61   63.49
  -5   2   1  935.91   68.19
   5   2  -1  950.70   68.59
  -5   2   1  892.81   64.59
   5   2  -1  955.10   65.99
   5   2  -1  882.31   65.59
  -5   2   1  885.61   63.69
   4  -2  -1 2706.33  168.18
   4  -2  -1 2445.66  166.68
   4  -2  -1 2561.64  167.38
  -4  -2   1 2510.85  169.18
  -4   2   1 2478.15  167.68
  -4   2   1 2407.86  167.18
   4   2  -1 2739.23  169.18
  -4   2   1 2253.47  169.68
  -3  -2   1 1055.29   66.99
   3  -2  -1  876.61   62.99
  -3  -2   1  792.72   63.99
   3  -2  -1 1065.29   64.19
   3   2  -1  995.20   64.39
  -3   2   1  924.31   63.29
  -3   2   1  863.71   62.89
   3   2  -1  933.91   64.29
  -2  -2   1 1664.33  111.39
  -2  -2   1 1466.45  112.89
   2  -2  -1 1606.44  113.59
  -2  -2   1 1912.21  116.29
   2  -2  -1 1744.13  112.39
  -2   2   1 1871.11  112.89
   2   2  -1 1628.24  112.99
   2   2  -1 1791.22  113.19
  -2   2   1 1590.94  112.19
   2   2  -1 1621.24  111.39
  -1  -2   1 2941.51  190.78
   1  -2  -1 3018.30  191.18
  -1  -2   1 2884.21  192.78
  -1  -2   1 2670.13  191.48
   1  -2  -1 3276.27  194.08
   1   2  -1 2793.52  192.18
  -1   2   1 2864.81  191.08
   1   2  -1 2755.02  191.48
   1   2  -1 2945.11  191.88
   1   2  -1 2832.72  190.78
   1   2  -1 2783.72  193.38
   0  -2   1 2706.13  187.88
   0  -2   1 3205.28  188.38
   0  -2   1 3177.48  189.78
   0  -2  -1 2413.36  195.38
   0  -2   1 3070.79  188.08
   0  -2  -1 3047.70  187.98
   0   2   1 2655.03  190.78
   0   2  -1 2600.74  187.88
   0   2  -1 2896.21  189.58
   0   2  -1 3078.49  188.58
   0   2   1 2705.23  187.88
   0   2  -1 2483.85  187.78
  -1  -2  -1  852.21   60.19
   1  -2   1  691.33   56.39
   1  -2   1  855.61   57.59
  -1  -2  -1  739.83   60.49
  -1   2  -1  875.11   57.59
   1   2   1  886.91   60.99
   1   2   1  853.91   57.89
  -1   2  -1  852.71   56.59
  -1   2  -1  805.92   57.49
   1   2   1  964.00   60.79
  -1   2  -1  901.31   58.49
  -2  -2  -1  862.01   56.79
   2  -2   1  842.82   51.09
  -2  -2  -1  804.52   52.69
   2  -2   1  809.02   53.19
   2  -2   1  708.23   50.29
   2   2   1  706.93   54.89
   2   2   1  730.93   52.29
   2   2   1  718.43   55.09
  -2   2  -1  719.73   50.89
  -2   2  -1  666.03   50.19
   3  -2   1  205.18   20.20
   3  -2   1  208.68   17.40
  -3  -2  -1  234.38   23.20
   3  -2   1  239.38   17.60
  -3  -2  -1  230.78   19.30
   3  -2   1  200.48   22.60
  -3   2  -1  261.87   17.30
   3   2   1  279.77   19.60
   4  -2   1   96.59    9.40
   4  -2   1   92.69   10.10
   4  -2   1  116.69   15.50
  -4  -2  -1  107.59   11.90
  -4  -2  -1  102.99   17.10
  -4   2  -1  128.19   10.00
   4   2   1  127.59   12.20
   4   2   1  132.09   17.30
  -4   2  -1  127.29   10.60
  -4   2  -1  129.79   15.80
  -5  -2  -1  128.29   20.20
   5  -2   1  123.39   12.40
   5  -2   1  125.59   11.20
   5  -2   1  131.89   17.60
  -5  -2  -1  126.19   13.70
  -5   2  -1  133.19   12.20
  -5   2  -1  146.59   11.60
   5   2   1  157.98   19.40
   5   2   1  128.09   13.70
  -5   2  -1  124.49   16.80
   6  -2   1   66.29   15.10
   6  -2   1   81.79   10.80
   6  -2   1   86.99    8.90
  -6   2  -1   91.09   10.50
  -6   2  -1  103.89   10.90
   6   2   1   82.49   15.80
   6   2   1   88.09   13.70
   7  -2   1  177.28   16.10
   7  -2   1  188.68   18.90
  -7   2  -1  229.78   18.90
  -7   2  -1  205.08   16.90
   7   2   1  191.48   19.90
   7   2   1  244.48   27.80
   8  -2   1   19.90    5.10
   8  -2   1   31.50    9.10
   8   2   1   29.60   13.10
   8   2   1   20.40    8.50
   9  -2   1   22.00    6.10
   9  -2   1   31.60   10.60
   9  -2   1   46.70    8.10
   9   2   1   36.10   15.30
   9   2   1   30.00   10.00
  10  -2   1   -3.20    8.50
  10  -2   1    8.80    5.20
  10  -2   1    1.80    4.20
  10   2   1   14.60    7.60
  10   2   1   10.20   13.00
  11  -2   1    7.50    4.50
  11  -2   1    3.80   11.60
  11  -2   1    1.00    6.20
  11   2   1    5.10    6.50
  11   2   1   13.50   14.80
  11   2   1   -6.40    9.40
  11  -3  -1   15.20   12.30
  11  -3  -1   -0.70    6.60
  11   3  -1    4.10   12.90
  11   3  -1   10.70    7.80
  11   3  -1    7.40   10.60
  10  -3  -1   27.30   12.70
  10  -3  -1   16.30    5.30
  10  -3  -1   20.10    6.20
  10   3  -1   24.80    9.40
  10   3  -1   19.80   12.80
  10   3  -1   20.10   10.90
   9  -3  -1   45.70   12.40
   9  -3  -1   47.20    8.10
   9  -3  -1   55.19    8.70
   9   3  -1   40.00   16.40
   9   3  -1   53.29   12.30
   9   3  -1   59.79   11.80
   8  -3  -1    4.70    3.80
   8  -3  -1   -0.60    8.60
   8  -3  -1    1.90    3.90
   8   3  -1   -3.80    9.80
   8   3  -1    0.60    6.80
   8   3  -1    6.70    5.40
   7  -3  -1   67.49    9.00
   7  -3  -1   57.69   11.20
   7  -3  -1   62.49    7.80
   7   3  -1   78.59   12.70
  -7   3   1   86.39    8.50
   7   3  -1   77.59   11.90
  -7   3   1   62.49    9.60
   7   3  -1   69.09   16.10
   6  -3  -1  190.08   15.80
   6  -3  -1  184.68   18.40
   6   3  -1  220.68   24.40
  -6   3   1  183.38   16.30
   6   3  -1  190.08   18.60
  -6   3   1  188.58   15.40
  -5  -3   1  259.97   26.80
   5  -3  -1  291.87   22.50
  -5  -3   1  250.17   22.40
   5  -3  -1  258.97   20.40
   5   3  -1  318.17   26.30
  -5   3   1  261.07   24.60
   5   3  -1  272.17   22.50
  -5   3   1  244.98   20.70
   5   3  -1  261.67   22.60
  -5   3   1  282.47   20.30
   4  -3  -1  352.86   25.70
   4  -3  -1  350.26   27.90
  -4  -3   1  347.27   27.40
   4  -3  -1  377.96   27.30
  -4  -3   1  359.36   31.10
   4   3  -1  338.57   27.30
  -4   3   1  329.07   28.80
  -4   3   1  340.67   25.80
   4   3  -1  404.66   30.30
   4   3  -1  389.56   27.70
  -4   3   1  328.47   25.40
   3  -3  -1   77.69   10.10
  -3  -3   1   70.79    9.20
   3  -3  -1   80.99    7.80
  -3  -3   1   85.99   13.20
   3   3  -1   94.59   12.20
  -3   3   1   94.09    7.70
  -3   3   1   86.69    8.60
   3   3  -1   88.19    9.60
   3   3  -1   87.39    9.10
  -2  -3   1  172.08   11.20
   2  -3  -1  176.88   12.40
  -2  -3   1  180.68   17.20
   2  -3  -1  166.18   15.00
  -2  -3   1  170.28   13.50
   2   3  -1  160.28   13.40
   2   3  -1  139.19   15.30
  -2   3   1  135.79   13.10
   2   3  -1  140.69   11.10
   2   3  -1  141.49   12.80
   2   3  -1  145.49   16.30
  -1  -3   1    0.90    1.70
   1  -3  -1    4.10    2.20
   1  -3  -1    2.70    7.30
  -1  -3   1    0.80    2.70
  -1  -3   1    0.50    4.40
   1   3  -1    4.50    2.70
   1   3  -1    5.80    2.70
   1   3  -1   16.10    5.90
  -1   3   1    4.20    2.00
   1   3  -1    7.40    2.00
  -1   3   1    5.40    4.80
   1   3  -1    6.00    4.80
   0  -3  -1  310.27   27.20
   0  -3  -1  344.37   22.00
   0  -3   1  317.17   25.40
   0  -3   1  313.37   21.90
   0   3   1  337.87   21.90
   0   3  -1  308.97   25.50
   0   3  -1  278.87   22.00
   0   3   1  282.77   26.00
   0   3   1  307.17   26.50
   0   3  -1  310.67   21.90
  -1  -3  -1  673.03   49.30
   1  -3   1  615.84   43.70
  -1  -3  -1  573.34   48.60
   1  -3   1  675.23   47.20
  -1   3  -1  619.54   45.90
   1   3   1  665.93   43.60
   1   3   1  627.94   45.60
   1   3   1  690.13   49.99
   1   3   1  643.94   48.80
  -1   3  -1  662.33   44.10
  -1   3  -1  654.03   44.50
  -2  -3  -1  814.72   64.99
   2  -3   1  872.71   60.59
   2  -3   1  864.61   58.99
   2  -3   1  849.81   58.39
   2   3   1  920.81   60.99
  -2   3  -1  841.42   60.39
  -2   3  -1  836.42   60.99
   2   3   1  929.01   64.69
   2   3   1  888.71   58.09
  -2   3  -1  882.91   59.09
   2   3   1  853.41   64.19
   3  -3   1  223.18   15.10
  -3  -3  -1  198.28   17.00
   3  -3   1  181.68   14.90
   3  -3   1  219.38   16.40
   3  -3   1  208.78   15.90
  -3  -3  -1  195.28   22.10
  -3   3  -1  164.98   13.90
  -3   3  -1  173.58   17.60
   3   3   1  179.68   13.20
  -3   3  -1  185.88   14.80
   3   3   1  176.58   16.80
   3   3   1  195.48   21.70
   3   3   1  174.58   20.40
   4  -3   1   44.50    7.00
   4  -3   1   54.49    6.50
  -4  -3  -1   47.20    8.80
   4  -3   1   59.39   10.80
  -4   3  -1   35.20    9.20
  -4   3  -1   37.40    5.50
   4   3   1   42.10   12.00
  -4   3  -1   47.70    6.40
   4   3   1   39.40    7.80
   5  -3   1  153.18   13.30
  -5  -3  -1  140.09   24.70
   5  -3   1  167.48   20.50
   5  -3   1  137.79   14.00
   5   3   1  158.58   16.40
  -5   3  -1  174.48   13.70
  -5   3  -1  169.48   13.70
  -5   3  -1  149.09   18.60
   5   3   1  149.99   20.20
   6  -3   1  265.07   19.90
   6  -3   1  313.77   30.60
   6  -3   1  255.17   21.60
   6   3   1  259.37   28.60
   6   3   1  241.18   23.00
  -6   3  -1  230.38   19.80
  -6   3  -1  246.58   20.50
   7  -3   1  229.98   20.20
   7  -3   1  189.08   30.60
   7  -3   1  241.58   22.80
   7   3   1  283.57   24.50
  -7   3  -1  280.67   23.10
   7   3   1  306.17   31.00
   8  -3   1   99.09   11.50
   8  -3   1  112.99   24.00
   8  -3   1  113.69   10.90
   8  -3   1  108.19   15.20
   8   3   1  111.99   20.60
   8   3   1  125.49   16.40
   9  -3   1  107.89   11.60
   9  -3   1  121.39   12.50
   9  -3   1  132.39   17.70
   9   3   1  113.09   18.00
   9   3   1   97.19   23.80
  10  -3   1   22.20   10.50
  10  -3   1    9.70    5.80
  10  -3   1   17.70    6.10
  10   3   1   14.30    8.70
  10   3   1   22.50   10.70
  10   3   1   43.30   28.40
  11  -3   1   23.60   11.90
  11  -3   1   27.30    6.40
  11   3   1   32.70   13.10
  11   3   1   19.30    9.20
  11   3   1  -14.50   17.90
  11  -4  -1   30.80    6.80
  11  -4  -1    9.10   12.60
  11   4  -1   10.60   14.10
  11   4  -1   37.40   13.60
  11   4  -1   24.30    9.90
  10  -4  -1   29.70    6.80
  10  -4  -1   41.30   12.40
  10   4  -1   41.70   16.40
  10   4  -1   24.50    9.80
  10   4  -1   25.70   11.80
   9  -4  -1   80.19   15.20
   9  -4  -1   72.39   10.50
   9   4  -1   73.39   19.40
   9   4  -1   88.99   15.70
   9   4  -1   71.89   14.00
   8  -4  -1  132.19   13.40
   8  -4  -1  140.89   17.90
   8   4  -1  136.09   16.40
   8   4  -1  138.39   17.30
   8   4  -1  119.09   22.20
   7  -4  -1   40.90   10.60
   7  -4  -1   43.00    7.40
   7   4  -1   24.80    8.20
   7   4  -1   29.80   12.00
   7   4  -1   37.10    9.90
  -7   4   1   32.20    7.00
   6  -4  -1  347.77   33.50
   6  -4  -1  341.87   28.00
   6  -4  -1  316.37   25.90
  -6   4   1  322.07   25.40
   6   4  -1  292.17   33.60
   6   4  -1  371.26   28.40
   6   4  -1  349.17   28.80
  -5  -4   1  389.16   36.60
   5  -4  -1  401.46   31.80
   5  -4  -1  400.26   28.70
   5   4  -1  407.06   30.90
  -5   4   1  386.26   28.40
  -5   4   1  367.46   28.30
   5   4  -1  366.16   31.70
  -5   4   1  371.06   32.10
   5   4  -1  378.36   33.80
   4  -4  -1  159.08   13.20
   4  -4  -1  151.38   15.90
  -4  -4   1  156.38   15.10
  -4  -4   1  174.08   19.90
  -4   4   1  146.89   13.20
   4   4  -1  153.68   15.20
  -4   4   1  154.28   12.90
   4   4  -1  139.39   17.90
   4   4  -1  153.48   14.60
   3  -4  -1 1301.67   85.19
  -3  -4   1 1174.58   82.99
   3  -4  -1 1306.87   81.49
  -3  -4   1 1233.08   87.29
  -3  -4   1 1292.37   79.79
   3   4  -1 1172.88   82.59
   3   4  -1 1113.19   86.79
   3   4  -1 1205.98   82.59
  -3   4   1 1143.39   80.99
   3   4  -1 1116.49   79.69
  -3   4   1 1174.68   81.39
   3   4  -1 1127.69   84.39
   2  -4  -1 1458.55   99.09
  -2  -4   1 1300.57   98.69
  -2  -4   1 1270.97   95.79
  -2  -4   1 1402.56   93.79
   2  -4  -1 1448.66   94.89
   2   4  -1 1391.16   97.89
   2   4  -1 1500.95   95.89
  -2   4   1 1482.45   93.49
   2   4  -1 1379.96  100.49
  -2   4   1 1335.37   96.49
   2   4  -1 1464.35   96.19
   2   4  -1 1430.26   93.79
  -2   4   1 1393.56   94.59
   1  -4  -1 1379.56   86.59
   1  -4  -1 1370.56   91.59
  -1  -4   1 1338.97   85.99
  -1  -4   1 1271.87   90.79
   1   4  -1 1178.58   89.79
  -1   4   1 1300.67   90.19
  -1   4   1 1198.78   86.19
   1   4  -1 1325.27   86.09
   1   4  -1 1205.28   90.59
   1   4  -1 1255.87   87.09
   0  -4  -1 2063.19  131.09
   0  -4  -1 1930.71  136.59
   0  -4   1 1978.50  135.19
   0  -4   1 2049.99  131.19
   0   4  -1 1892.91  131.49
   0   4   1 2016.30  131.09
   0   4  -1 1808.52  134.29
   0   4   1 1788.12  135.39
   0   4  -1 2157.68  131.89
   0   4  -1 1938.91  131.59
   1  -4   1  384.66   26.50
  -1  -4  -1  358.86   31.50
  -1  -4  -1  350.86   32.70
   1  -4   1  407.36   30.70
  -1   4  -1  396.96   28.70
   1   4   1  354.96   32.20
   1   4   1  378.06   26.00
  -1   4  -1  356.46   26.40
   1   4   1  344.97   28.10
   1   4   1  345.57   35.10
   2  -4   1  646.54   43.00
   2  -4   1  612.04   38.20
   2  -4   1  612.64   39.60
  -2  -4  -1  597.14   46.40
   2   4   1  581.24   38.40
   2   4   1  582.64   41.70
  -2   4  -1  522.75   40.30
   2   4   1  514.15   45.00
  -2   4  -1  539.55   40.00
   2   4   1  528.55   48.60
  -2   4  -1  562.84   39.40
  -2   4  -1  471.15   38.20
  -3  -4  -1 1137.49   84.99
   3  -4   1 1071.99   76.29
   3  -4   1 1162.28   78.99
   3   4   1 1152.68   78.69
   3   4   1 1174.58   75.49
  -3   4  -1 1176.38   77.09
   3   4   1 1079.29   88.19
   3   4   1 1190.18   84.09
  -3   4  -1 1047.20   74.99
  -3   4  -1 1049.59   78.19
   4  -4   1  221.68   20.00
  -4  -4  -1  195.08   24.70
   4   4   1  223.08   25.50
   4   4   1  235.48   20.40
  -4   4  -1  239.38   17.90
  -4   4  -1  206.38   16.60
   4   4   1  225.78   15.50
   4   4   1  226.18   24.50
   5  -4   1   60.99    8.90
   5  -4   1   49.50    7.30
   5  -4   1   53.19    9.70
  -5   4  -1   48.60    6.90
   5   4   1   66.79   10.60
   6  -4   1   36.70    8.40
   6  -4   1   39.90    6.90
   6   4   1   31.10    8.60
  -6   4  -1   24.90    5.80
   6   4   1   23.80   12.90
   7  -4   1   15.50    7.70
   7  -4   1   17.90    5.30
   7  -4   1    3.30    8.90
   7  -4   1   10.80    3.00
   7   4   1    6.10   12.20
  -7   4  -1    5.00    4.20
   7   4   1   17.00    7.50
   8  -4   1    3.60    3.10
   8  -4   1    2.10    7.10
   8  -4   1   -6.00    3.20
   8  -4   1   -7.30   11.00
  -8   4  -1    3.00    4.80
   8   4   1    6.20    6.10
   8   4   1   -2.80    8.80
   9  -4   1   31.40   16.00
   9  -4   1   27.30    5.40
   9  -4   1   31.10    7.10
   9  -4   1   28.10   10.70
   9   4   1   26.40   16.30
   9   4   1   21.10    8.40
  10  -4   1   15.10    5.40
  10  -4   1    8.50    5.30
  10  -4   1   39.50   12.90
  10   4   1   29.60   11.10
  10   4   1   -2.40   12.90
  10   4   1   23.30    9.40
  11  -5  -1    8.60    6.60
  11  -5  -1   -0.70    8.90
  11   5  -1    8.60   12.70
  11   5  -1    1.90    8.00
  11   5  -1   14.20   11.90
  10  -5  -1    9.20    5.60
  10  -5  -1   35.50   15.30
  10   5  -1   21.80   11.40
  10   5  -1   14.00    8.50
  10   5  -1   14.70   13.70
   9  -5  -1   20.20    6.50
   9  -5  -1   24.30   10.40
   9   5  -1   17.30    8.30
   9   5  -1   11.10   12.40
   9   5  -1   10.10    8.50
   8  -5  -1    7.20    8.20
   8  -5  -1    7.50    4.70
   8   5  -1   10.00   11.60
   8   5  -1    2.30    5.80
   8   5  -1    5.00    7.40
   7  -5  -1   60.29   14.00
   7  -5  -1   59.29    9.60
   7   5  -1   68.59   12.50
   7   5  -1   96.49   14.50
  -7   5   1   59.19    9.30
   7   5  -1   50.49   15.50
   6  -5  -1   96.59   14.80
   6  -5  -1  100.79   11.20
  -6   5   1   98.29   10.80
   6   5  -1  105.39   17.80
   6   5  -1  110.39   15.30
   6   5  -1  115.59   14.60
  -5  -5   1   72.49   17.30
   5  -5  -1   99.79   16.40
   5  -5  -1   92.69   10.10
   5   5  -1   94.49   13.40
   5   5  -1   88.99   12.40
   5   5  -1   86.79   15.80
  -5   5   1   76.19    9.60
   4  -5  -1  187.28   15.60
  -4  -5   1  161.78   17.00
  -4  -5   1  214.78   23.30
   4  -5  -1  187.48   19.40
   4   5  -1  201.08   21.80
  -4   5   1  196.68   15.50
   4   5  -1  167.68   13.20
   4   5  -1  210.68   32.00
   4   5  -1  182.38   17.20
   4   5  -1  196.78   17.90
  -4   5   1  182.18   15.40
   3  -5  -1   58.49    7.00
  -3  -5   1   43.10   11.10
  -3  -5   1   36.10    4.30
  -3  -5   1   42.40    8.60
   3  -5  -1   27.70    9.50
  -3   5   1   34.40    6.50
   3   5  -1   29.00    6.50
   3   5  -1   35.10    4.50
  -3   5   1   57.19    6.80
   3   5  -1   54.19   11.40
   3   5  -1   64.09   21.40
  -2  -5   1    2.60    2.10
   2  -5  -1    5.10    9.90
  -2  -5   1    0.30    5.50
   2  -5  -1    6.80    3.30
  -2   5   1   12.10    5.20
   2   5  -1   13.80    4.80
   2   5  -1   10.60    4.40
   2   5  -1   11.50    2.90
  -2   5   1   11.40    2.40
   2   5  -1   15.30    8.20
   2   5  -1   10.40    6.30
  -1  -5   1   88.69    7.80
   1  -5  -1  102.79    8.50
  -1  -5   1  114.89   15.80
   1  -5  -1  135.79   19.40
   1   5  -1   83.99    9.30
   1   5  -1  102.59   16.70
  -1   5   1   61.09   11.80
   1   5  -1   93.19   15.00
  -1   5   1   72.69    7.80
   1   5  -1   71.59    7.50
   1   5  -1   74.19    8.60
   0  -5   1  524.75   40.40
   0  -5   1  517.65   34.30
   0  -5  -1  482.15   41.10
   0  -5  -1  524.65   34.40
   0   5   1  449.86   40.30
   0   5  -1  471.45   34.90
   0   5  -1  483.75   34.30
   0   5  -1  456.65   39.10
   0   5   1  480.75   34.10
   0   5  -1  463.95   38.00
   0   5  -1  510.75   35.10
   0   5   1  456.45   40.80
   1  -5   1   24.40    4.90
   1  -5   1   32.90   10.00
  -1  -5  -1   34.20   11.70
  -1  -5  -1   28.70    4.70
  -1   5  -1   42.90    6.30
  -1   5  -1   19.70    6.30
   1   5   1   29.70    6.80
   1   5   1   15.80    9.10
   1   5   1   25.70    4.40
  -1   5  -1   37.50    5.50
  -1   5  -1   42.10    5.60
   1   5   1   27.10   10.20
  -2  -5  -1  209.08   21.90
   2  -5   1  200.28   14.10
   2  -5   1  209.48   20.30
  -2   5  -1  163.38   13.60
   2   5   1  145.69   19.80
   2   5   1  163.68   16.20
   2   5   1  152.58   20.70
   2   5   1  141.69   12.40
  -2   5  -1  157.78   14.90
  -2   5  -1  152.38   14.50
   3  -5   1  275.97   19.10
   3  -5   1  283.27   24.00
   3   5   1  216.08   25.30
   3   5   1  212.78   21.00
  -3   5  -1  214.78   17.20
  -3   5  -1  246.68   18.80
   3   5   1  242.68   26.40
  -3   5  -1  225.18   21.30
   3   5   1  239.48   17.10
   4  -5   1   28.00    6.70
   4  -5   1   37.00    9.10
  -4  -5  -1   42.50   12.40
   4   5   1   29.50    8.20
  -4   5  -1   19.70    5.60
   4   5   1   31.70   11.50
   4   5   1   32.50    3.60
  -4   5  -1   28.40    8.50
   5  -5   1  274.07   25.30
   5  -5   1  252.27   21.60
  -5   5  -1  264.77   20.20
   5   5   1  307.97   25.50
   5   5   1  292.37   31.20
   6  -5   1  216.78   17.50
   6  -5   1  214.78   24.00
  -6   5  -1  172.58   15.90
   6   5   1  199.38   21.20
   6   5   1  204.98   27.40
   7  -5   1   16.00    6.00
   7  -5   1   21.20    9.00
  -7   5  -1   14.50    4.80
   7   5   1   20.60    8.40
   7   5   1   23.40   11.00
   8  -5   1   91.99   11.00
   8  -5   1  104.89   18.20
   8   5   1   80.69   16.20
   8   5   1  107.89   22.10
  -8   5  -1   82.69   12.00
   9  -5   1   29.80   11.30
   9  -5   1   45.30    8.90
   9   5   1   42.80   11.60
   9   5   1   64.49   14.60
   9   5   1   26.30   14.30
  10  -5   1    6.80    4.90
  10  -5   1   26.50   18.00
  10   5   1   -0.10   14.80
  10   5   1   -1.80    8.30
  10   5   1    5.50    7.10
  10  -6  -1    0.20    4.80
  10  -6  -1    9.40   10.30
  10   6  -1  -11.20   11.60
  10   6  -1    0.30    8.20
  10   6  -1   -3.00    7.40
   9  -6  -1   45.40    8.80
   9  -6  -1   32.10   12.40
   9   6  -1   70.59   14.80
   9   6  -1   80.49   15.30
   9   6  -1   28.40   15.10
   8  -6  -1  155.88   22.20
   8  -6  -1  186.68   17.30
  -8   6   1  154.98   17.00
   8   6  -1  194.58   21.50
   8   6  -1  240.18   22.80
   8   6  -1  197.68   27.60
   7  -6  -1  126.59   13.50
   7  -6  -1  143.19   23.40
   7   6  -1  122.49   17.70
  -7   6   1  104.89   12.70
   7   6  -1  130.09   21.80
   7   6  -1  132.89   18.70
   6  -6  -1  476.95   36.30
   6  -6  -1  449.16   41.70
   6   6  -1  531.55   40.00
  -6   6   1  438.86   35.20
   6   6  -1  552.44   40.00
   6   6  -1  491.05   43.40
   5  -6  -1  407.46   31.40
   5  -6  -1  338.37   36.60
   5   6  -1  450.65   34.60
   5   6  -1  441.06   38.30
   5   6  -1  447.76   34.00
  -5   6   1  408.36   30.40
  -4  -6   1  345.77   34.90
   4  -6  -1  301.87   32.60
   4  -6  -1  357.06   27.10
   4   6  -1  393.26   31.00
   4   6  -1  396.66   29.60
  -4   6   1  341.67   26.50
   4   6  -1  362.06   32.60
   4   6  -1  342.87   24.70
   3  -6  -1  622.44   47.70
  -3  -6   1  645.84   52.69
   3  -6  -1  619.64   52.79
  -3  -6   1  637.44   44.40
   3   6  -1  679.23   48.10
   3   6  -1  717.33   59.49
  -3   6   1  618.34   47.90
  -3   6   1  628.54   46.30
   3   6  -1  666.63   44.60
   3   6  -1  667.83   47.90
   3   6  -1  647.84   51.39
  -2  -6   1  312.87   25.60
   2  -6  -1  278.27   32.20
   2  -6  -1  304.27   26.50
   2   6  -1  350.36   33.60
  -2   6   1  385.56   30.50
   2   6  -1  381.06   25.90
   2   6  -1  424.46   29.10
   2   6  -1  376.96   33.00
   2   6  -1  368.36   28.20
  -2   6   1  394.26   26.90
  -2   6   1  385.86   25.80
  -1  -6   1  295.97   23.00
   1  -6  -1  306.27   31.20
   1  -6  -1  306.77   23.70
  -1  -6   1  271.47   30.00
   1   6  -1  325.67   24.90
  -1   6   1  346.97   23.50
   1   6  -1  324.67   29.90
  -1   6   1  311.97   28.60
   1   6  -1  326.67   32.30
   1   6  -1  293.07   24.60
   1   6  -1  340.17   23.30
  -1   6   1  313.77   23.60
   0  -6  -1  395.86   28.20
   0  -6  -1  371.76   36.40
   0  -6   1  362.26   34.50
   0  -6   1  426.66   28.40
   0   6  -1  393.56   29.30
   0   6   1  363.96   34.60
   0   6  -1  372.46   33.80
   0   6   1  382.56   28.10
   0   6  -1  402.46   33.50
   0   6   1  362.36   35.50
   0   6  -1  396.46   29.10
   0   6  -1  372.96   31.30
   1  -6   1   18.30   10.50
  -1  -6  -1   16.80   10.40
  -1  -6  -1   10.40    3.80
   1  -6   1   20.80    4.50
   1   6   1    9.90    8.30
  -1   6  -1    6.00    5.90
  -1   6  -1    5.80    4.60
  -1   6  -1   11.20    3.50
   1   6   1    8.20    5.00
  -1   6  -1   11.20    3.50
   1   6   1    2.90    2.80
   2  -6   1  242.98   17.80
   2  -6   1  207.38   23.20
   2   6   1  245.18   28.40
  -2   6  -1  178.18   17.90
   2   6   1  213.88   16.40
  -2   6  -1  216.08   19.10
   2   6   1  214.78   20.10
   2   6   1  217.38   26.00
  -2   6  -1  227.68   19.10
   3  -6   1  194.98   22.10
   3  -6   1  174.58   15.80
  -3  -6  -1  176.88   23.50
   3   6   1  182.28   23.70
   3   6   1  194.48   14.30
   4  -6   1   40.90   11.90
   4  -6   1   72.79    8.60
   4   6   1   66.89    6.40
  -4   6  -1   75.09   12.40
   4   6   1   78.79   12.50
   5  -6   1   29.70    8.30
   5  -6   1   12.80    7.90
   5   6   1   37.50    9.50
   5   6   1   50.79   15.40
   6  -6   1   77.09   10.10
   6  -6   1   79.69   15.90
   6   6   1   61.49   18.60
  -6   6  -1   54.39    7.50
   6   6   1   78.69   14.40
   7  -6   1    5.60    4.50
   7  -6   1   -0.40    6.70
   7   6   1    7.90   11.40
  -7   6  -1   -0.80    4.00
   7   6   1    9.10    8.30
   8  -6   1   29.30   11.60
   8  -6   1   33.30    7.50
   8   6   1    3.70    8.50
   8   6   1   16.50   11.90
   8   6   1   -2.50   12.70
  -8   6  -1    8.30    5.80
   9  -6   1    0.60    9.00
   9  -6   1   14.40    9.20
   9   6   1    3.30    6.70
   9   6   1    5.50    9.70
   9   6   1   10.40   13.20
  10  -6   1    9.40   10.10
  10  -6   1    7.30    5.10
  10   6   1   -2.80   12.90
  10   6   1    7.00    7.60
  10   6   1   -5.40    7.80
  10  -7  -1    8.90    5.80
  10  -7  -1   23.50   13.20
  10   7  -1   15.50   11.30
  10   7  -1   20.30   14.40
  10   7  -1    0.80    8.60
   9  -7  -1   30.30   14.50
   9  -7  -1   25.30    7.40
   9   7  -1   11.00    8.00
   9   7  -1   29.30   14.80
   9   7  -1   26.40   11.00
   8  -7  -1   26.00   10.70
   8  -7  -1   32.80    8.30
   8   7  -1   17.90   12.90
   8   7  -1   13.60    9.50
  -8   7   1    4.90    6.30
   8   7  -1   23.90    9.90
   7  -7  -1   11.50    6.30
   7  -7  -1    1.90    7.40
  -7   7   1   -6.30    5.30
   7   7  -1   11.80    8.30
   7   7  -1   -1.80   10.10
   7   7  -1    7.30    6.80
   6  -7  -1   30.80    7.30
   6  -7  -1   31.20   13.10
  -6   7   1   30.20    6.40
   6   7  -1   21.90    9.20
   6   7  -1   36.50    9.50
   6   7  -1   18.70   12.20
   5  -7  -1   44.70    8.50
   5  -7  -1   25.80   12.10
  -5   7   1   51.09    8.10
   5   7  -1   38.40    9.60
   5   7  -1   45.80   10.70
   5   7  -1   49.40   14.60
   5   7  -1   40.80    5.10
   4  -7  -1   84.49   18.20
  -4  -7   1   87.49   18.30
   4  -7  -1  103.79   12.10
   4   7  -1   80.89   12.50
   4   7  -1   83.99   16.30
   4   7  -1   99.09   14.20
   4   7  -1   65.79    7.50
  -4   7   1   82.79   10.60
  -3  -7   1   44.60    6.00
   3  -7  -1   50.99    8.10
   3  -7  -1   42.40   20.10
   3   7  -1   52.79   12.40
   3   7  -1   50.39    6.50
   3   7  -1   57.39    9.90
   3   7  -1   54.39   13.40
  -2  -7   1  206.18   17.60
   2  -7  -1  188.88   26.10
   2  -7  -1  232.48   18.90
   2   7  -1  242.48   17.80
   2   7  -1  227.88   20.30
  -2   7   1  229.18   17.80
   2   7  -1  268.87   26.20
   2   7  -1  240.28   20.90
  -1  -7   1  139.29   12.30
  -1  -7   1  177.08   26.10
   1  -7  -1  188.88   28.10
   1  -7  -1  150.58   13.00
   1   7  -1  138.19   14.10
  -1   7   1  119.19   12.10
   1   7  -1  137.69   12.00
   1   7  -1  143.89   14.30
   1   7  -1  135.29   21.90
   1   7  -1  129.09   19.40
   0  -7  -1  241.38   28.80
   0  -7   1  245.68   19.00
   0  -7   1  235.38   27.30
   0  -7  -1  239.98   18.70
   0   7   1  242.98   18.70
   0   7  -1  217.68   19.80
   0   7   1  230.98   21.30
   0   7  -1  229.28   25.20
   0   7  -1  247.08   18.80
   0   7   1  221.28   27.20
   0   7  -1  257.37   20.30
   0   7   1  243.88   19.50
   0   7  -1  221.48   25.00
  -1  -7  -1  411.26   32.80
   1  -7   1  405.96   39.90
  -1  -7  -1  315.97   51.09
   1   7   1  465.65   43.40
   1   7   1  435.36   35.90
  -1   7  -1  499.45   34.10
  -1   7  -1  524.95   34.90
   1   7   1  499.85   33.10
   2  -7   1  178.38   14.90
   2  -7   1  156.08   21.70
  -2   7  -1  165.38   14.30
   2   7   1  167.48   13.30
  -2   7  -1  159.68   16.30
   2   7   1  134.79   23.70
  -2   7  -1  147.89   15.40
   3  -7   1  210.68   24.70
   3  -7   1  237.58   18.90
   3   7   1  236.78   17.10
   3   7   1  230.78   22.10
  -3   7  -1  191.78   17.30
   3   7   1  236.68   28.50
   4  -7   1  118.79   20.80
   4  -7   1  151.48   13.70
   4   7   1  121.99   23.50
   4   7   1  124.89   18.00
   4   7   1  133.79   11.00
   5  -7   1  137.09   21.40
   5  -7   1  172.98   15.30
   5   7   1  149.39   11.80
   5   7   1  161.48   19.10
   5   7   1  158.28   25.50
   6  -7   1   99.99   11.40
   6   7   1   98.29   16.20
   6   7   1   78.09   20.10
   7  -7   1    9.50    9.30
   7  -7   1   26.20    7.60
   7   7   1   18.30    8.60
   7   7   1   19.90   10.50
   7   7   1    8.50   13.90
   8  -7   1   52.09   11.10
   8  -7   1   45.60   14.00
   8   7   1   44.20   11.80
   8   7   1   26.90   17.90
   8   7   1   27.80   11.50
   9  -7   1   28.50   12.90
   9  -7   1    7.00    5.50
   9   7   1   19.20   10.50
   9   7   1   15.50   13.50
   9   7   1   21.40    9.80
   9  -8  -1   30.20    8.10
   9  -8  -1   27.80   14.80
   9   8  -1   21.70    9.90
   9   8  -1   23.70   10.70
   9   8  -1   17.40   14.50
   8  -8  -1   47.50    9.40
   8  -8  -1   39.70   14.90
   8   8  -1   57.39   13.60
   8   8  -1   45.30   13.30
   8   8  -1   43.00   17.40
   7  -8  -1  103.59   13.90
   7   8  -1   80.89   19.40
   7   8  -1   98.19   17.00
   6  -8  -1   57.39   16.30
   6   8  -1   89.49   15.20
   6   8  -1   96.49   19.80
   6   8  -1   90.89   15.30
  -6   8   1   74.59    9.80
   5  -8  -1   72.19   19.40
   5  -8  -1  116.29   12.40
   5   8  -1  128.29   17.80
   5   8  -1  125.19   16.00
  -5   8   1   88.59   11.60
   5   8  -1   93.79    8.90
   5   8  -1   93.19   19.10
   4  -8  -1  125.79   25.90
   4  -8  -1  148.99   14.30
   4   8  -1  159.48   18.20
   4   8  -1  118.29   15.30
   4   8  -1  143.49   31.60
   4   8  -1  123.49   11.00
  -4   8   1  123.79   13.70
   3  -8  -1  300.37   23.40
  -3  -8   1  275.87   21.20
   3  -8  -1  229.58   31.70
   3   8  -1  284.97   30.40
  -3   8   1  284.27   21.40
   3   8  -1  276.57   21.30
   3   8  -1  271.27   25.70
   3   8  -1  286.07   25.20
  -2  -8   1  189.38   15.20
   2  -8  -1  200.18   16.80
   2  -8  -1  183.58   27.50
   2   8  -1  164.28   17.60
   2   8  -1  164.98   23.10
  -2   8   1  188.28   15.60
   2   8  -1  170.68   14.90
   1  -8  -1  227.08   29.10
  -1  -8   1  244.88   29.70
   1  -8  -1  242.08   19.70
  -1  -8   1  239.38   19.30
  -1   8   1  197.68   27.50
  -1   8   1  232.98   19.40
   1   8  -1  251.97   21.50
   1   8  -1  223.88   21.20
   1   8  -1  251.17   28.00
   0  -8   1  167.38   14.80
   0  -8  -1  153.08   14.40
   0  -8  -1  218.58   34.30
   0   8   1  156.48   15.20
   0   8   1  177.88   26.90
   0   8  -1  185.78   16.60
   0   8  -1  151.28   23.30
   0   8   1  186.18   17.80
   0   8  -1  130.69   15.90
   1  -8   1   86.79   10.60
   1  -8   1  118.19   22.70
  -1  -8  -1   82.09    9.90
  -1  -8  -1  117.69   25.20
   1   8   1   75.49   11.70
   1   8   1   91.29   20.80
  -1   8  -1  101.09   13.20
   1   8   1   89.79   15.70
  -1   8  -1  123.89   12.10
   2  -8   1  121.79   23.70
   2  -8   1  131.69   13.00
   2   8   1  118.99   14.90
  -2   8  -1  148.49   16.60
  -2   8  -1  139.39   12.90
   2   8   1  121.59   11.80
   2   8   1  122.09   17.40
   3  -8   1   94.79   11.70
   3   8   1  106.29   10.00
  -3   8  -1   91.49   11.10
   3   8   1  111.39   21.60
  -3   8  -1  120.99   10.90
   3   8   1  134.99   18.10
   4  -8   1   27.80   14.90
   4  -8   1   20.00    6.50
   4   8   1   27.50    4.70
   4   8   1   27.40    9.70
   4   8   1   22.60   12.70
   5  -8   1   21.30    6.60
   5  -8   1   33.00   15.50
   5   8   1    6.10    7.50
   5   8   1   26.30   15.30
   5   8   1   28.40    4.30
   6  -8   1   23.00   13.20
   6  -8   1   13.50    5.80
   6   8   1    6.60    7.10
   6   8   1   -3.50   12.40
   6   8   1   -9.40    5.80
   7  -8   1   23.90   13.30
   7  -8   1    5.80    5.60
   7   8   1   16.50    8.00
   7   8   1  -13.30   11.10
   7   8   1   11.50    9.20
   8  -8   1    4.20    5.60
   8  -8   1   18.20   12.30
   8   8   1    0.00    6.80
   8   8   1    1.00   13.50
   8   8   1    2.90    8.10
   9  -8   1    6.00    5.60
   9   8   1    4.80   10.70
   9   8   1    9.20   15.70
   9   8   1    9.30    8.30
   8  -9  -1    8.00   14.40
   8  -9  -1   -0.40    5.40
   8   9  -1   -1.70    8.70
   8   9  -1  -11.20   13.10
   8   9  -1   -0.30    6.40
   7  -9  -1   15.00    6.90
   7  -9  -1    1.90   13.70
   7   9  -1    6.90   12.30
   7   9  -1    9.70    8.30
   7   9  -1    6.00    7.50
   6  -9  -1   -0.40   12.80
   6  -9  -1   -1.90    4.20
   6   9  -1    0.10    8.00
   6   9  -1    2.30   11.10
  -6   9   1   -9.00    6.20
   6   9  -1    0.90    7.60
   5  -9  -1   10.20    5.80
   5  -9  -1    1.20   12.50
   5   9  -1   -3.00    5.80
   5   9  -1   -0.50   10.80
  -5   9   1    7.30    6.30
   5   9  -1    8.60    3.50
   5   9  -1   17.50    9.00
   4  -9  -1   32.20    7.60
   4  -9  -1   13.30   15.30
   4   9  -1   38.70   10.20
   4   9  -1   16.30    8.00
   4   9  -1   29.70   12.30
   4   9  -1   28.70    5.20
   3  -9  -1   79.09   19.80
  -3  -9   1   51.39    7.80
   3  -9  -1   75.49   10.60
  -3   9   1   49.90    8.10
   3   9  -1   54.49   11.40
   3   9  -1   55.99   11.60
   3   9  -1   43.30   15.10
  -2  -9   1   62.29    8.60
   2  -9  -1   97.89   26.00
   2  -9  -1   62.59    9.60
   2   9  -1   60.59   11.30
   2   9  -1   57.99   10.90
   2   9  -1   39.00   13.40
  -2   9   1   66.39    9.40
  -1  -9   1  118.99   25.00
   1  -9  -1  121.39   26.70
  -1  -9   1   77.49   10.00
   1  -9  -1   81.19   10.60
   1   9  -1   56.69   10.70
   1   9  -1   59.79   15.80
  -1   9   1   64.49   10.90
  -1   9   1   65.29    9.80
  -1   9   1   55.69   16.60
   0  -9  -1   70.39   23.30
   0  -9   1   71.29   10.00
   0  -9   1   83.29   20.70
   0  -9  -1   63.79    9.60
   0   9  -1   67.39   10.60
   0   9   1   69.79   10.20
   0   9  -1   64.39   11.10
   0   9  -1   70.69   17.40
   0   9   1   70.09   11.70
   0   9   1   71.49   17.70
   1  -9   1  208.78   32.00
   1  -9   1  164.08   15.30
  -1  -9  -1  186.38   32.20
   1   9   1  141.59   15.90
  -1   9  -1  152.48   17.00
  -1   9  -1  118.29   21.90
   1   9   1  162.28   18.60
  -1   9  -1  161.58   15.80
   1   9   1  109.49   24.20
   2  -9   1  187.38   25.60
   2  -9   1  184.88   16.80
   2   9   1  185.48   20.50
   2   9   1  160.08   17.80
  -2   9  -1  141.09   17.70
   2   9   1  169.68   29.90
  -2   9  -1  195.58   16.50
   3  -9   1  108.69   12.90
   3  -9   1  115.89   23.90
  -3   9  -1  101.99   12.10
  -3   9  -1  116.19   12.00
   3   9   1  122.39   16.80
   3   9   1  117.79   17.90
   3   9   1  108.09   22.00
  -3   9  -1  113.79   15.50
   4  -9   1   16.70    6.20
   4  -9   1   58.59   18.30
   4   9   1   48.00   10.50
   4   9   1   44.50   10.90
   4   9   1   30.80   15.30
   4   9   1   39.10    5.60
   5  -9   1   85.89   21.40
   5  -9   1   99.59   13.50
   5   9   1   82.79    8.00
   5   9   1   76.39   19.70
   5   9   1   80.69   16.00
   5   9   1   81.29   14.70
   6  -9   1   41.50   17.90
   6  -9   1   49.20   10.20
   6   9   1   52.19   11.80
   6   9   1   66.19   14.40
   6   9   1   43.80   17.40
   7  -9   1   47.90   10.30
   7  -9   1   58.39   19.80
   7   9   1   50.29   18.10
   7   9   1   40.90   11.80
   7   9   1   55.99   13.70
   8  -9   1   23.20   16.40
   8  -9   1   34.70    8.40
   8   9   1   14.10   16.40
   8   9   1   31.10   10.10
   8   9   1   23.20   11.00
   7 -10  -1   30.80   19.60
   7 -10  -1   48.20    9.50
   7  10  -1   -1.50   11.60
   7  10  -1   26.20   12.10
   6 -10  -1   27.30   18.20
   6 -10  -1   61.39   11.10
   6  10  -1   49.70   13.00
   6  10  -1   39.00   12.90
   6  10  -1   54.49   17.00
   5 -10  -1   95.49   25.70
   5 -10  -1   81.99   12.50
   5  10  -1   82.79    8.90
  -5  10   1   66.79   12.00
   5  10  -1  127.99   22.00
   5  10  -1   69.09   15.50
   5  10  -1   95.69   16.70
   4 -10  -1  114.39   24.90
   4 -10  -1  104.29   15.30
  -4  10   1  107.89   14.20
   4  10  -1  112.09   21.10
   4  10  -1  133.69   19.10
   4  10  -1  126.49   18.20
   3 -10  -1  146.79   30.10
   3 -10  -1  158.78   15.90
   3  10  -1  109.59   21.90
   3  10  -1  168.98   19.20
  -3  10   1  136.99   16.00
   3  10  -1  134.69   19.10
  -3  10   1  139.09   14.70
   2 -10  -1  157.18   16.10
  -2 -10   1  177.08   15.40
   2 -10  -1  199.28   34.20
   2  10  -1  153.98   18.40
  -2  10   1  136.39   26.20
  -2  10   1  184.38   17.00
   2  10  -1  179.68   19.10
   2  10  -1  125.49   24.70
  -1 -10   1  150.08   15.20
   1 -10  -1  212.28   37.80
   1 -10  -1  164.68   16.10
  -1  10   1  140.89   16.10
   1  10  -1  198.98   19.20
  -1  10   1  175.68   18.30
   1  10  -1  152.88   18.20
  -1  10   1  155.68   29.60
   1  10  -1  127.59   26.50
   0 -10   1  180.78   17.30
   0 -10   1  192.88   31.70
   0 -10  -1  187.28   17.60
   0 -10  -1  233.48   39.30
   0  10   1  175.08   31.90
   0  10  -1  196.58   32.10
   0  10   1  232.08   21.90
   0  10  -1  180.28   20.10
   0  10   1  193.68   18.80
  -1 -10  -1  169.88   31.80
   1 -10   1  134.49   14.00
   1 -10   1  168.88   29.30
  -1  10  -1   76.99   23.90
   1  10   1  130.69   14.90
   1  10   1  108.39   16.80
  -1  10  -1  107.39   16.40
   1  10   1  171.08   29.40
  -1  10  -1  131.49   14.80
   2 -10   1   43.10    9.40
   2 -10   1   31.60   16.20
   2  10   1   49.60    9.80
   2  10   1   56.09   18.70
  -2  10  -1   48.50    8.80
  -2  10  -1   51.29   12.30
   2  10   1   69.29   13.30
   3 -10   1   92.79   25.40
   3 -10   1   75.49   11.80
  -3  10  -1   61.69    9.80
   3  10   1   79.89   14.70
  -3  10  -1   80.99   10.50
   3  10   1   78.49   13.80
  -3  10  -1   79.99   13.30
   3  10   1   66.39   19.30
   4 -10   1   51.59   18.10
   4 -10   1   28.40    7.90
   4  10   1   29.30   11.10
   4  10   1   40.20   11.10
   4  10   1   30.80   16.10
   5 -10   1   32.60   16.00
   5 -10   1   23.30    6.80
   5  10   1   34.40   10.10
   5  10   1   26.00   17.20
   5  10   1   20.70    4.40
   5  10   1   32.60   11.10
   6 -10   1    2.70    5.60
   6 -10   1   14.60   15.80
   6  10   1   -4.50   15.30
   6  10   1   14.30    9.40
   6  10   1    1.50    6.10
   7 -10   1   13.10    6.40
   7 -10   1  -17.00   15.40
   7  10   1  -15.20   13.30
   7  10   1    4.10    8.20
   7  10   1    3.40    9.10
   6 -11  -1    3.40    5.50
   6 -11  -1   25.60   16.80
   6  11  -1    6.10   12.10
   6  11  -1    0.90    8.70
   6  11  -1   13.20   10.20
   5 -11  -1   10.80    5.90
   5 -11  -1   -2.10   23.10
   5  11  -1    3.90   12.90
  -5  11   1   13.80    6.20
   5  11  -1   16.80   10.10
   5  11  -1   11.20    8.50
   4 -11  -1    9.60    5.10
   4 -11  -1   -7.50   15.60
   4  11  -1    5.70    6.70
   4  11  -1   -8.50    9.30
  -4  11   1   -0.50    6.00
   4  11  -1   11.40    8.30
   3 -11  -1    8.30    5.50
   3 -11  -1   26.20   15.90
   3  11  -1   -0.20    7.10
  -3  11   1    6.20    5.30
  -3  11   1    7.40    6.40
   3  11  -1   14.30    8.10
   3  11  -1   -2.80    9.90
   2 -11  -1   29.00   18.30
   2 -11  -1    5.90    5.20
  -2 -11   1   -0.50    3.90
   2  11  -1   -2.60   10.70
  -2  11   1  -10.60    9.90
  -2  11   1    1.10    5.60
  -2  11   1  -10.30    5.30
   2  11  -1   -4.00    5.90
   2  11  -1    5.00    7.40
  -1 -11   1   27.90    6.70
   1 -11  -1   25.30    7.50
   1 -11  -1   27.10   17.00
  -1  11   1   19.60    8.00
   1  11  -1   18.40    8.50
  -1  11   1   10.40    6.50
   1  11  -1   11.30   12.40
  -1  11   1   14.20   12.50
   1  11  -1   11.20    7.80
   0 -11  -1   10.50   17.30
   0 -11   1   24.00    6.70
   0 -11   1    7.30   13.70
   0  11   1   23.00    7.70
   0  11   1   16.60    8.60
   0  11  -1   19.50    7.80
   0  11  -1    7.60   12.70
   0  11   1   31.10   17.50
   0  11  -1   19.00    8.20
  -1 -11  -1   16.50   17.30
   1 -11   1   38.30   16.30
   1 -11   1   36.50    8.40
  -1  11  -1   24.50   11.80
  -1  11  -1   32.50   14.10
   1  11   1   36.50    9.80
   1  11   1   34.30    8.40
   1  11   1   19.30   15.10
  -1  11  -1   21.30    9.10
   2 -11   1   55.19   14.20
   2 -11   1   54.59   18.20
   2  11   1   32.80    8.90
  -2  11  -1   47.20   14.40
  -2  11  -1   29.30   10.00
  -2  11  -1   32.70    8.30
   2  11   1   32.00   10.40
   2  11   1   45.40   17.50
   3 -11   1   31.50   16.30
   3 -11   1   34.70    8.60
  -3  11  -1   41.50    7.90
   3  11   1   45.20   11.00
   3  11   1   39.60   16.40
   3  11   1   30.60   11.00
  -3  11  -1   24.70    7.10
   4 -11   1   95.49   23.00
   4 -11   1   91.09   13.60
   4  11   1   82.89   16.10
   4  11   1   90.49   22.80
   4  11   1   87.99   16.00
   5 -11   1   56.79   22.00
   5 -11   1   71.49   12.80
   5  11   1   65.29   15.60
   5  11   1   63.39   20.70
   5  11   1   62.89   14.40
   6 -11   1   25.30    8.30
   6 -11   1   13.20   15.50
   6  11   1   24.70    9.70
   6  11   1   14.30   16.20
   6  11   1   12.60   10.40
   5 -12  -1    9.10   19.70
   5 -12  -1   26.00    8.40
   5  12  -1   11.60    8.60
   5  12  -1  -11.80   11.50
  -5  12   1   18.90    7.80
   5  12  -1    0.30    9.70
   4 -12  -1   45.70   16.80
   4 -12  -1   26.60    7.60
   4  12  -1   36.20   11.60
   4  12  -1   33.90   11.30
  -4  12   1   31.40    9.70
   4  12  -1   25.40   14.00
   3 -12  -1   46.80   20.90
   3 -12  -1   47.30   10.20
  -3  12   1   26.20   13.30
  -3  12   1   33.00    9.40
   3  12  -1   26.10   15.00
   3  12  -1   14.90   10.00
   3  12  -1   15.60    8.60
   2 -12  -1   52.09   10.30
   2 -12  -1   30.90   19.80
   2  12  -1   19.60    9.20
   2  12  -1   25.20   12.90
  -2  12   1   26.00    8.70
  -2  12   1   17.40   13.60
  -2  12   1   31.10    9.90
   2  12  -1   41.60   11.90
  -1 -12   1   34.50    7.80
   1 -12  -1   49.40   21.40
   1  12  -1   33.80   10.30
   1  12  -1    0.40   13.70
  -1  12   1   31.20    9.00
  -1  12   1   22.30    9.30
  -1  12   1   59.29   16.40
   1  12  -1   34.00   10.00
   0 -12  -1   28.80   18.00
   0 -12   1   52.29    9.60
   0 -12   1   57.59   21.30
   0  12   1   49.30   11.00
   0  12  -1   52.69   19.10
   0  12   1   48.10   17.40
   0  12  -1   50.59   12.70
   0  12  -1   42.80   10.50
   0  12   1   50.49   11.00
   1 -12   1   78.89   12.00
   1 -12   1   65.09   24.70
   1  12   1   22.90   13.50
  -1  12  -1   69.79   14.90
   1  12   1   37.90   11.40
  -1  12  -1   18.80   15.70
  -1  12  -1   43.80    9.70
   1  12   1   44.70   10.30
   2 -12   1   26.40   17.80
   2 -12   1   29.80    8.30
   2  12   1   25.60    8.10
   2  12   1   12.60    9.30
   2  12   1    7.10   14.60
  -2  12  -1   25.50   11.40
  -2  12  -1   15.90    7.00
  -2  12  -1   40.60   17.60
   3 -12   1   -0.50   15.40
   3 -12   1   19.50    7.70
   3  12   1   10.90    8.20
   3  12   1   10.90   13.00
  -3  12  -1   10.60   11.80
   3  12   1    5.20    8.80
   4 -12   1   23.40   19.40
   4 -12   1   14.30    7.00
   4  12   1    6.40    9.40
   4  12   1    1.80   21.80
   4  12   1   15.90    8.90
   2 -13  -1   11.60   15.40
   2  13  -1   -6.60    6.50
   2  13  -1    8.30   14.10
   2  13  -1   -4.40   11.40
  -2  13   1   -9.70    8.40
  -2  13   1   -5.60    6.60
  -2  13   1  -15.60   11.10
  -1 -13   1   10.30    5.90
   1 -13  -1    3.70   17.50
   1  13  -1    9.30   14.30
   1  13  -1   -4.00    7.60
  -1  13   1   15.60   15.00
   1  13  -1   -8.60    6.30
  -1  13   1   11.60    8.60
  -1  13   1    0.40    7.60
   0 -13  -1   30.10   20.10
   0 -13   1    3.40    5.50
   0  13  -1  -17.20   12.80
   0  13   1    5.70    7.10
   0  13  -1    4.70    8.90
   0  13   1    6.70    7.50
   0  13   1    6.00   12.20
   0  13  -1   -6.60    6.90
   1 -13   1   16.40    7.00
   1 -13   1   33.10   17.80
   1  13   1   -0.70   12.90
   1  13   1   11.60    6.50
  -1  13  -1   -1.60   14.50
   1  13   1   -2.90    9.00
  -1  13  -1   -3.90    9.70
  -1  13  -1   -0.30    7.60
   2 -13   1   17.70   17.80
   2 -13   1   30.40    8.00
  -2  13  -1    8.20   14.60
  -2  13  -1    3.20   12.70
   2  13   1   10.20    7.70
   2  13   1   14.90   18.30
   2  13   1    7.90    9.30
  12   0  -2   17.40   14.20
  12   0  -2   10.00    9.10
  11   0  -2   11.20   14.10
  11   0  -2   11.70    7.40
  10   0  -2   17.50    8.10
  10   0  -2   28.40   12.00
   9   0  -2  113.29   14.10
   8   0  -2   62.99   10.50
   8   0  -2   83.79   13.30
  -8   0   2   80.89    7.60
   7   0  -2   27.90   10.40
  -7   0   2   20.10    3.60
   7   0  -2    9.30    4.60
  -6   0   2  429.96   28.70
   6   0  -2  306.47   27.10
  -6   0   2  364.26   25.30
  -5   0   2  292.57   20.50
   5   0  -2  293.47   22.40
  -4   0   2  636.44   44.20
   4   0  -2  676.03   45.70
  -3   0   2 1030.60   70.19
   3   0  -2 1106.19   71.59
  -3   0   2 1027.20   70.99
   2   0  -2 2112.19  128.89
  -2   0   2 2155.18  129.09
   2   0  -2 1741.13  128.79
  -2   0   2 1713.43  128.39
   1   0  -2  144.09   11.30
  -1   0   2  145.89   12.00
  -1   0   2  144.29   11.20
   1   0  -2  128.39   12.40
  -1   0  -2   79.39   10.20
   1   0   2   69.29   10.50
   2   0   2  868.61   61.69
  -2   0  -2  789.02   61.79
   2   0   2  935.91   59.29
  -3   0  -2    9.80    6.30
   3   0   2    3.20    2.80
   3   0   2    4.60    5.90
  -3   0  -2   -1.10    2.50
   3   0   2    0.70    1.90
   4   0   2  200.28   14.90
  -4   0  -2  207.58   21.90
   4   0   2  188.18   20.50
  -4   0  -2  203.48   17.10
   4   0   2  200.88   16.60
  -5   0  -2  156.98   14.30
   5   0   2  148.99   19.00
   5   0   2  137.19   13.30
   5   0   2  129.09   11.00
  -5   0  -2  130.99   20.20
  -6   0  -2   -1.10    3.70
   6   0   2   -0.30    8.40
   6   0   2   -0.40    4.30
   6   0   2   -0.70    2.30
   7   0   2   -8.90    9.40
   7   0   2   -2.20    2.40
   7   0   2   -4.70    4.80
   8   0   2   23.90    8.20
   8   0   2   22.20    4.40
   8   0   2   20.70   13.50
   9   0   2   87.99   14.90
   9   0   2  102.59   26.50
   9   0   2   84.99    8.80
  10   0   2   11.80    4.30
  10   0   2   -2.20    9.00
  10   0   2   14.30   14.40
  10   0   2   14.60    6.90
  11   0   2   12.40   14.90
  11   0   2    3.60    3.40
  11   0   2    9.50   10.90
  11   0   2   11.30    6.90
  12  -1  -2    1.20    8.10
  12  -1  -2    4.40   12.70
  12   1  -2    4.30   12.30
  12   1  -2   -5.10   10.00
  11  -1  -2    3.50    6.90
  11  -1  -2   -1.10   11.20
  11   1  -2   12.60    8.00
  11   1  -2   17.50   11.20
  10  -1  -2   -2.20    8.90
  10  -1  -2    1.80    6.60
 -10   1   2    0.70    4.20
  10   1  -2   13.20    9.20
  10   1  -2    4.50    6.50
   9  -1  -2   16.00    7.00
   9  -1  -2   18.60    9.40
   9   1  -2   32.60    9.90
  -9   1   2   15.90    5.20
   9   1  -2   13.80    7.30
   8  -1  -2   55.99    9.50
   8  -1  -2   72.89   12.80
   8   1  -2   83.49   13.60
  -8   1   2   65.69    7.70
   8   1  -2   86.79   17.70
   8   1  -2   50.39   10.00
   7  -1  -2    2.90    3.10
   7  -1  -2   11.00    6.50
   7  -1  -2    6.50    2.90
   7   1  -2   10.50    5.40
  -7   1   2   10.90    3.00
   7   1  -2   -0.10    8.80
   7   1  -2    6.60    6.00
   6  -1  -2   33.20    5.30
  -6  -1   2   58.19   12.20
  -6  -1   2   41.60    8.00
   6  -1  -2   34.60    6.20
   6  -1  -2   49.90    8.50
   6   1  -2   36.00    6.90
   6   1  -2   58.19   11.50
   6   1  -2   49.00    8.70
  -6   1   2   45.80    5.10
  -6   1   2   69.79   13.50
  -6   1   2   63.89    8.00
  -5  -1   2  556.24   37.00
  -5  -1   2  658.63   40.80
   5  -1  -2  533.75   38.00
   5  -1  -2  524.95   38.80
   5   1  -2  508.45   39.50
  -5   1   2  541.05   37.80
  -4  -1   2  347.87   24.10
   4  -1  -2  298.07   22.20
  -4  -1   2  279.07   21.20
   4  -1  -2  290.47   22.80
   4   1  -2  344.87   23.90
  -4   1   2  351.76   22.20
  -3  -1   2  338.37   26.80
   3  -1  -2  350.56   26.70
  -3  -1   2  449.86   29.00
  -3  -1   2  391.36   27.40
  -3   1   2  346.37   25.90
   3   1  -2  376.66   27.30
  -3   1   2  356.36   26.10
   3   1  -2  448.26   28.50
  -2  -1   2  275.67   20.90
  -2  -1   2  255.67   21.20
  -2  -1   2  272.17   20.90
   2  -1  -2  278.57   21.90
   2   1  -2  299.27   21.00
   2   1  -2  301.87   21.40
   2   1  -2  341.77   21.80
  -2   1   2  306.27   21.20
  -1  -1   2 2896.11  187.28
  -1  -1   2 2683.73  186.48
   1  -1  -2 2909.41  190.08
   1  -1  -2 3048.09  187.78
   1   1  -2 2560.54  186.48
  -1   1   2 2857.81  187.28
  -1   1   2 2780.42  188.98
   1   1  -2 2812.92  187.58
   0  -1   2 8247.67  585.44
   0  -1   2 8228.68  585.14
   0  -1  -2 9800.52  587.74
   0  -1  -2 9058.99  588.24
   0   1   2 8986.50  587.24
   0   1   2 9183.78  588.64
   0   1  -2 8649.73  585.84
   1  -1   2  247.88   23.50
   1  -1   2  242.28   17.70
  -1  -1  -2  227.68   22.00
  -1  -1  -2  277.27   22.70
   1  -1   2  216.98   19.10
   1   1   2  310.07   21.80
   1   1   2  260.37   22.30
  -1   1  -2  246.68   19.40
  -1   1  -2  234.38   24.40
   2  -1   2  130.69   18.90
   2  -1   2  135.49   13.80
   2  -1   2  141.89   10.60
  -2  -1  -2  150.28   16.10
   2  -1   2  133.99   10.60
   3  -1   2 1576.64  114.29
   3  -1   2 1691.83  117.09
   3  -1   2 1712.03  114.19
  -3  -1  -2 1562.54  119.29
  -3  -1  -2 1674.63  115.99
   3   1   2 1810.02  119.19
   3   1   2 1774.32  115.69
  -3   1  -2 1768.32  119.09
  -3   1  -2 1824.22  115.09
   4  -1   2  669.83   45.20
   4  -1   2  641.54   49.50
  -4  -1  -2  610.14   62.79
   4  -1   2  637.24   45.80
  -4  -1  -2  743.13   48.10
   4   1   2  690.83   50.99
   4   1   2  625.64   44.60
   4   1   2  647.44   46.90
  -4   1  -2  649.74   46.50
  -5  -1  -2  740.43   50.99
  -5  -1  -2  658.43   58.09
   5  -1   2  636.74   48.60
   5  -1   2  662.13   52.99
   5  -1   2  692.93   47.70
  -5   1  -2  659.53   64.29
   5   1   2  685.83   47.00
  -5   1  -2  736.33   49.80
   5   1   2  687.73   49.80
   5   1   2  747.83   54.89
   6  -1   2  469.95   39.20
   6  -1   2  452.05   32.00
   6  -1   2  420.26   33.60
   6   1   2  461.75   31.20
   6   1   2  427.66   39.30
   6   1   2  451.65   34.70
   7  -1   2    2.80    3.30
   7  -1   2    7.80    6.00
   7  -1   2   11.70   10.00
   7   1   2    8.30    9.20
   7   1   2   11.20    3.30
   7   1   2    9.40    6.80
   8  -1   2  227.58   19.30
   8  -1   2  265.37   30.80
   8  -1   2  258.17   23.40
   8   1   2  251.97   18.40
   8   1   2  243.58   23.60
   8   1   2  267.37   31.60
   9  -1   2   34.10    7.90
   9  -1   2   61.69   20.90
   9  -1   2   40.30    9.90
   9   1   2   35.30    5.00
   9   1   2   41.10   10.60
  10  -1   2   20.60    5.30
  10  -1   2   17.80    6.40
  10  -1   2   30.30   11.20
  10   1   2   11.20    9.90
  10   1   2   12.20   13.70
  11  -1   2   -0.50    4.00
  11  -1   2   20.00    6.60
  11   1   2   23.80   17.30
  11   1   2   -2.80   10.40
  11   1   2   14.60    7.80
  11  -2  -2   24.20   13.10
  11  -2  -2   14.20    8.20
  11   2  -2   34.50   12.30
  11   2  -2   22.20    9.10
  10  -2  -2   44.20   12.60
  10  -2  -2   37.80    9.10
  10   2  -2   50.89   13.40
  10   2  -2   41.00   18.70
  10   2  -2   33.10   10.60
   9  -2  -2  130.29   14.80
   9  -2  -2  177.28   20.40
   9   2  -2  177.48   19.50
  -9   2   2  147.09   15.00
   9   2  -2  131.59   16.50
   8  -2  -2  105.09   14.40
   8  -2  -2   77.09   10.30
   8  -2  -2   70.09    8.60
   8   2  -2   64.49   11.80
  -8   2   2   63.39    8.50
   8   2  -2   61.09   12.00
   8   2  -2   68.29   14.90
   7  -2  -2   68.19    9.90
   7  -2  -2  118.79   15.00
   7   2  -2  133.09   14.60
   7   2  -2  112.59   17.10
   7   2  -2   74.29   13.60
  -7   2   2   97.19   11.50
  -7   2   2  109.99   14.50
   6  -2  -2  637.14   46.60
   6  -2  -2  656.43   46.30
  -6   2   2  787.22   51.19
   6   2  -2  608.74   48.20
  -6   2   2  670.13   46.10
  -5  -2   2  299.37   24.10
   5  -2  -2  280.77   22.00
   5  -2  -2  258.37   21.90
  -5   2   2  308.37   21.90
   5   2  -2  336.97   24.70
  -5   2   2  363.76   26.90
   5   2  -2  301.67   23.90
  -4  -2   2  509.45   37.30
   4  -2  -2  528.05   35.70
   4  -2  -2  484.15   35.70
  -4   2   2  437.46   35.30
   4   2  -2  550.84   37.60
   4   2  -2  602.54   39.20
   4   2  -2  474.65   37.00
  -4   2   2  561.14   39.20
  -3  -2   2  486.85   36.80
   3  -2  -2  506.85   35.80
  -3  -2   2  537.45   38.60
   3  -2  -2  477.95   36.50
  -3   2   2  538.85   35.20
   3   2  -2  537.45   37.10
   3   2  -2  527.15   37.00
   3   2  -2  520.85   37.60
  -3   2   2  535.65   35.70
   2  -2  -2 2471.25  156.38
  -2  -2   2 2432.26  155.18
  -2  -2   2 2397.06  153.78
  -2  -2   2 2339.67  155.58
   2  -2  -2 2325.17  157.18
  -2  -2   2 2354.16  155.08
   2  -2  -2 2481.55  154.48
  -2   2   2 2225.98  154.28
   2   2  -2 2361.16  155.58
   2   2  -2 2191.38  154.88
   2   2  -2 2153.68  154.88
  -2   2   2 2162.08  154.98
   1  -2  -2 8116.39  502.55
  -1  -2   2 7600.74  500.35
  -1  -2   2 7290.87  499.35
  -1  -2   2 7059.79  499.65
  -1  -2   2 7536.55  499.75
  -1   2   2 7383.16  501.45
   1   2  -2 7669.53  499.75
   1   2  -2 8015.20  500.85
  -1   2   2 7772.72  499.65
   1   2  -2 7262.37  499.15
   0  -2   2  751.52   49.60
   0  -2   2  699.13   49.10
   0  -2   2  766.22   50.59
   0  -2   2  716.23   50.29
   0  -2  -2  863.01   53.89
   0   2  -2  670.83   49.60
   0   2  -2  670.73   49.20
   0   2   2  747.03   54.19
   0   2  -2  751.72   51.29
   0   2  -2  807.02   50.59
   0   2   2  799.02   53.29
   0   2  -2  651.13   49.00
  -1  -2  -2  828.02   59.89
  -1  -2  -2  963.30   59.29
   1  -2   2  835.42   56.19
   1  -2   2  833.52   54.49
   1  -2   2  766.62   54.89
  -1   2  -2  734.43   54.99
  -1   2  -2  754.12   54.39
  -1   2  -2  800.32   57.99
   1   2   2  776.42   58.09
   1   2   2  785.52   59.49
   2  -2   2  185.98   13.10
   2  -2   2  179.38   18.00
  -2  -2  -2  174.78   19.40
   2  -2   2  166.78   15.00
   2   2   2  170.38   15.10
  -2   2  -2  157.38   13.10
   2   2   2  174.98   18.10
   2   2   2  174.78   18.80
  -2   2  -2  158.28   15.50
  -3  -2  -2  106.19   17.90
   3  -2   2  138.99   11.00
   3  -2   2  138.09   14.70
   3  -2   2  178.58   21.90
   3   2   2  157.48   18.60
  -3   2  -2  118.19   15.10
   3   2   2  154.28   13.80
  -3   2  -2  146.49   11.70
  -3   2  -2  141.49   11.90
   4  -2   2  520.15   42.70
   4  -2   2  566.84   39.40
   4  -2   2  553.84   48.50
  -4  -2  -2  566.54   47.30
   4  -2   2  571.54   39.50
   4   2   2  585.64   41.80
   4   2   2  529.15   45.30
  -4   2  -2  609.14   40.10
  -4   2  -2  548.75   43.80
  -4   2  -2  572.24   39.70
   5  -2   2   16.60    8.40
  -5  -2  -2   26.30    6.80
   5  -2   2   21.20    5.40
   5  -2   2   21.70    4.60
   5  -2   2   48.50   16.00
   5   2   2   36.40   11.40
  -5   2  -2   36.60    5.90
  -5   2  -2   20.00    5.00
   5   2   2   26.40    3.60
   5   2   2   27.00    7.00
  -5   2  -2   26.80   10.40
   6  -2   2  245.18   20.80
   6  -2   2  275.87   28.70
   6  -2   2  234.48   21.90
  -6   2  -2  310.47   23.00
   6   2   2  278.77   24.10
   6   2   2  289.87   30.70
   6   2   2  290.97   19.50
   7  -2   2   62.39    8.60
   7  -2   2   67.79   10.40
   7  -2   2  103.89   18.60
   7   2   2   59.99   16.00
  -7   2  -2   71.89   10.70
   7   2   2   75.99    6.50
   7   2   2   78.49   12.80
   8  -2   2   37.40    6.60
   8  -2   2   46.20    9.10
   8  -2   2   51.89   21.20
   8   2   2   29.20   13.80
   8   2   2   41.00   10.10
   9  -2   2   23.90    9.90
   9  -2   2   19.80    5.50
   9   2   2   46.30   18.90
   9   2   2   30.30    9.40
  10  -2   2   16.80    5.70
  10  -2   2   11.70    6.10
  10  -2   2   10.60   10.10
  10   2   2    6.80    9.70
  10   2   2    8.20   13.70
  11  -2   2    8.20    6.80
  11   2   2   10.30    6.80
  11  -3  -2    7.20    7.60
  11  -3  -2   14.00   11.70
  11   3  -2   10.90   11.60
  11   3  -2   -5.40   13.60
  11   3  -2    9.50    9.10
  10  -3  -2    1.30    5.60
  10  -3  -2    5.70   10.10
  10   3  -2  -12.70    6.70
  10   3  -2   14.00    7.70
   9  -3  -2   13.30    9.70
   9  -3  -2    6.30    5.00
   9  -3  -2    5.80    5.20
   9   3  -2    2.00    7.30
   9   3  -2    9.60    6.90
   9   3  -2   17.30   11.30
   8  -3  -2   22.00    5.60
   8  -3  -2    8.50    9.40
   8  -3  -2   18.40    5.80
   8   3  -2   38.00    9.70
   8   3  -2   21.00    8.90
   8   3  -2   35.70   12.50
   7  -3  -2  152.58   13.40
   7  -3  -2  213.28   19.10
   7  -3  -2  144.29   13.50
   7   3  -2  158.08   17.60
  -7   3   2  156.18   13.50
   7   3  -2  140.79   16.10
  -7   3   2  143.79   15.10
   7   3  -2  127.29   20.30
  -6  -3   2   -2.70    6.70
   6  -3  -2   -0.30    3.20
   6  -3  -2   -0.40    4.80
   6  -3  -2   -7.10    5.20
  -6   3   2    5.70    3.30
   6   3  -2    3.90    7.70
   6   3  -2   11.70    6.20
   6   3  -2   -0.70    3.80
  -5  -3   2  486.85   34.80
  -5  -3   2  380.46   29.60
   5  -3  -2  388.56   27.60
   5   3  -2  341.67   29.00
  -5   3   2  359.16   27.20
  -5   3   2  328.27   30.70
  -5   3   2  429.66   28.40
   5   3  -2  350.06   29.20
   5   3  -2  363.56   31.30
   4  -3  -2  446.96   34.00
  -4  -3   2  440.96   33.20
   4  -3  -2  466.95   32.70
  -4  -3   2  509.85   36.70
   4   3  -2  434.36   34.30
   4   3  -2  412.46   32.90
   4   3  -2  436.66   33.20
  -4   3   2  410.56   31.10
  -3  -3   2   93.49    6.60
   3  -3  -2  100.19    8.20
  -3  -3   2   78.99    9.00
  -3  -3   2   89.79   11.80
   3  -3  -2   95.09   10.70
  -3   3   2   74.09    7.50
   3   3  -2   79.79    9.10
   3   3  -2   80.89    9.30
   3   3  -2   83.09   10.80
  -2  -3   2   82.99   12.10
   2  -3  -2   71.89   11.80
  -2  -3   2   76.29    8.90
  -2   3   2  110.29    8.60
   2   3  -2  104.49    8.00
   2   3  -2  112.69    9.60
   2   3  -2  110.09    9.90
   2   3  -2  114.69   10.60
  -2   3   2  117.59   10.90
  -2   3   2   97.79   12.90
  -1  -3   2 3837.82  249.18
  -1  -3   2 3541.05  249.58
  -1  -3   2 3857.91  250.17
   1  -3  -2 4319.67  254.57
   1   3  -2 3881.71  250.77
  -1   3   2 3761.92  252.67
   1   3  -2 3651.63  249.58
   1   3  -2 3600.64  249.18
  -1   3   2 3750.72  249.48
   1   3  -2 3786.92  252.37
   1   3  -2 3469.35  250.07
   0  -3   2 1378.36   98.89
   0  -3   2 1309.67  100.69
   0  -3  -2 1339.97  103.59
   0  -3   2 1461.15   99.49
   0   3   2 1515.35  103.49
   0   3   2 1611.84   98.89
   0   3  -2 1468.75   98.49
   0   3   2 1578.34  104.79
   0   3  -2 1574.04  100.99
   0   3  -2 1582.84   99.09
  -1  -3  -2 2122.29  156.18
   1  -3   2 2532.85  152.38
  -1  -3  -2 2330.77  155.98
   1  -3   2 2392.16  150.68
   1  -3   2 2306.37  151.88
  -1   3  -2 2216.58  157.78
  -1   3  -2 2157.48  150.68
  -1   3  -2 2228.58  150.58
  -1   3  -2 2027.60  150.68
   1   3   2 2321.17  157.28
   1   3   2 2233.58  155.58
   2  -3   2 1138.19   81.69
   2  -3   2 1167.08   81.89
   2  -3   2 1176.88   80.99
  -2  -3  -2 1170.28   88.39
   2   3   2 1276.47   88.09
  -2   3  -2 1144.69   82.39
   2   3   2 1249.07   86.99
  -2   3  -2 1241.88   81.19
  -2   3  -2 1234.48   86.39
   2   3   2 1238.58   83.29
   3  -3   2 1356.06   96.49
   3  -3   2 1346.17   90.99
  -3  -3  -2 1321.17   98.29
   3  -3   2 1276.07   89.99
  -3   3  -2 1385.26   90.29
  -3   3  -2 1276.17   92.59
   3   3   2 1330.57   96.39
   3   3   2 1315.17   96.49
   3   3   2 1397.46   92.59
   4  -3   2  414.36   29.40
  -4  -3  -2  463.85   39.10
   4  -3   2  403.26   34.60
   4  -3   2  400.76   28.80
   4   3   2  373.66   36.10
  -4   3  -2  436.76   31.10
  -4   3  -2  378.06   33.40
   4   3   2  413.26   36.70
   4   3   2  366.96   31.40
  -4   3  -2  412.26   28.80
   5  -3   2  500.55   42.80
   5  -3   2  458.05   35.40
   5  -3   2  438.66   35.40
   5   3   2  557.54   44.70
   5   3   2  504.75   33.80
  -5   3  -2  495.55   35.80
  -5   3  -2  535.15   35.90
  -5   3  -2  516.75   41.80
   6  -3   2   81.69   11.00
   6  -3   2   72.79   18.60
   6  -3   2   60.49    9.00
   6   3   2  103.39   14.40
  -6   3  -2  107.39   10.30
   6   3   2   80.69   17.70
   7  -3   2   60.39    8.90
   7  -3   2   79.39   19.60
   7  -3   2   75.79   11.60
   7   3   2   85.59   13.70
   7   3   2   98.59   19.50
   8  -3   2   23.10    6.40
   8  -3   2   45.30   10.40
   8  -3   2   50.39   26.00
   8   3   2   48.50   11.00
   8   3   2   37.70   14.90
  -8   3  -2   22.00    8.90
   9  -3   2   12.20    4.50
   9  -3   2    1.90    9.20
   9  -3   2  -11.50   20.30
   9  -3   2   19.20    5.10
   9   3   2   19.30   14.20
   9   3   2    3.60    8.00
  10  -3   2    1.70   10.10
  10  -3   2    5.80    4.60
  10   3   2   -5.80   14.30
  10   3   2   34.40   11.40
  11  -4  -2   12.20   11.40
  11   4  -2    4.20   10.20
  11   4  -2   25.80   15.80
  11   4  -2   13.30    8.30
  10  -4  -2  104.39   18.20
  10   4  -2   62.19   14.80
  10   4  -2   69.19   17.80
  10   4  -2   70.19   20.60
   9  -4  -2   42.80    8.30
   9  -4  -2   46.30   12.60
   9   4  -2   56.49   12.60
   9   4  -2   49.80   11.60
   9   4  -2   48.90   15.90
   8  -4  -2  152.08   15.20
   8  -4  -2  195.48   21.30
   8   4  -2  171.58   24.90
   8   4  -2  183.28   20.60
   8   4  -2  172.58   19.10
   7  -4  -2  169.38   16.50
   7  -4  -2  202.08   20.90
   7  -4  -2  207.18   21.00
   7   4  -2  204.18   20.00
   7   4  -2  207.98   20.70
   7   4  -2  197.58   24.60
  -7   4   2  177.88   17.20
  -6  -4   2  233.28   43.60
   6  -4  -2  184.68   20.60
   6  -4  -2  200.18   17.50
   6   4  -2  239.98   20.50
   6   4  -2  215.18   23.50
   6   4  -2  220.68   20.40
   5  -4  -2  434.26   30.20
   5  -4  -2  396.16   33.40
  -5   4   2  379.86   30.10
   5   4  -2  389.66   31.90
   5   4  -2  406.56   32.10
  -5   4   2  406.76   29.70
   5   4  -2  426.76   34.20
  -5   4   2  453.45   42.20
  -4  -4   2  424.96   32.90
   4  -4  -2  462.85   31.50
   4  -4  -2  463.85   35.30
  -4  -4   2  457.85   37.20
   4   4  -2  423.06   32.80
   4   4  -2  400.26   34.10
  -4   4   2  432.96   31.80
   4   4  -2  439.36   33.10
  -4   4   2  398.26   30.80
   3  -4  -2  268.37   20.30
  -3  -4   2  290.57   25.60
  -3  -4   2  237.68   21.40
   3  -4  -2  266.57   24.10
  -3  -4   2  257.37   18.80
  -3   4   2  274.07   20.10
   3   4  -2  292.47   23.30
   3   4  -2  286.77   22.00
   3   4  -2  277.67   21.80
  -2  -4   2 1023.50   74.19
  -2  -4   2 1155.38   72.59
   2  -4  -2 1121.29   73.49
  -2  -4   2 1076.59   76.29
   2  -4  -2 1125.69   78.49
   2   4  -2 1097.59   74.19
   2   4  -2 1098.19   74.79
   2   4  -2 1034.80   77.99
  -2   4   2 1032.10   75.69
   2   4  -2 1022.40   74.99
   2   4  -2 1080.69   72.59
  -2   4   2 1100.99   73.29
  -1  -4   2  590.64   38.50
   1  -4  -2  585.84   39.00
   1  -4  -2  602.34   44.90
  -1  -4   2  585.44   39.40
  -1  -4   2  543.45   39.20
   1   4  -2  551.34   39.00
  -1   4   2  545.65   43.00
   1   4  -2  528.85   42.60
   1   4  -2  522.65   38.40
   1   4  -2  565.14   40.90
  -1   4   2  541.05   38.60
   1   4  -2  545.75   41.70
   0  -4   2 1991.50  128.79
   0  -4  -2 1916.61  134.69
   0  -4   2 2000.20  128.49
   0  -4   2 1941.61  131.79
   0   4  -2 2113.69  130.09
   0   4  -2 1944.11  131.39
   0   4   2 1734.63  133.19
   0   4   2 1896.61  128.29
   0   4  -2 1835.22  128.09
   0   4  -2 1893.01  128.49
   0   4   2 1868.41  134.79
   1  -4   2  799.32   51.39
   1  -4   2  805.12   54.49
  -1  -4  -2  716.13   57.29
   1  -4   2  765.92   51.09
  -1  -4  -2  745.73   57.99
   1   4   2  651.83   56.29
  -1   4  -2  788.72   51.39
   1   4   2  703.33   50.59
   1   4   2  733.03   58.99
  -1   4  -2  722.43   52.19
  -2  -4  -2   58.69   13.50
   2  -4   2   48.50    8.90
   2  -4   2   51.19    6.10
   2   4   2   82.09   15.70
   2   4   2   56.59    9.20
  -2   4  -2   58.09   11.50
  -2   4  -2   38.70    6.20
  -2   4  -2   48.20    8.20
   2   4   2   61.49   14.80
   2   4   2   44.00    4.80
  -3  -4  -2  634.24   54.89
   3  -4   2  589.04   41.50
   3  -4   2  562.04   41.10
   3  -4   2  617.54   43.50
  -3   4  -2  610.84   41.60
   3   4   2  574.74   48.60
   3   4   2  593.64   40.00
  -3   4  -2  532.55   43.60
   3   4   2  616.04   44.40
   3   4   2  572.34   48.90
   4  -4   2   55.49    9.50
   4  -4   2   35.30    6.70
  -4  -4  -2   25.90   12.00
  -4   4  -2   25.00    9.00
   4   4   2   30.60    3.70
   4   4   2   30.70    7.40
   4   4   2   42.30   18.90
   4   4   2   38.20   12.00
  -4   4  -2   51.89    7.00
   5  -4   2   56.29   10.30
   5  -4   2   44.50    8.80
   5  -4   2   38.30    8.50
   5  -4   2   41.20    7.60
   5   4   2   56.99   15.00
  -5   4  -2   51.59    6.80
   5   4   2   62.49   11.20
   6  -4   2   35.70    7.90
   6  -4   2   42.10   11.70
   6  -4   2   35.40    6.70
   6   4   2   38.10    9.50
   6   4   2   31.40   13.30
  -6   4  -2   36.90    6.30
   7  -4   2   31.20   12.10
   7  -4   2   25.10    8.40
   7  -4   2   22.00    5.70
   7   4   2   17.10   11.80
   7   4   2   28.80    9.50
  -7   4  -2   18.20    5.50
   8  -4   2   52.59   10.70
   8  -4   2   58.89   14.40
   8  -4   2   47.40    8.30
  -8   4  -2   36.10    8.20
   8   4   2   41.60   10.70
   8   4   2   80.09   23.00
   9  -4   2   -6.80   16.50
   9  -4   2   24.20    6.50
   9  -4   2   10.40    4.00
   9   4   2   10.30    9.00
  10  -4   2   12.70    5.50
  10  -4   2   15.30    5.30
  10  -4   2    2.40    9.90
  10   4   2   27.40   11.10
  10   4   2   11.20   15.00
  10   4   2   18.10    8.30
  11  -5  -2   11.20    8.90
  11   5  -2   11.60   12.80
  11   5  -2   -3.60    7.80
  11   5  -2    3.30   10.60
  10  -5  -2    5.00    5.20
  10  -5  -2    5.10    9.00
  10   5  -2    4.70    7.60
  10   5  -2   -3.90    9.50
  10   5  -2   -5.10   11.40
   9  -5  -2   18.70    6.30
   9  -5  -2   26.40   11.70
   9   5  -2   24.10    9.50
   9   5  -2   23.80   13.10
   8  -5  -2   17.80    6.10
   8  -5  -2   25.30   10.60
   8   5  -2   26.40   10.00
   8   5  -2   12.50   12.60
   8   5  -2   16.20    8.40
   7  -5  -2   45.20    7.90
   7  -5  -2   63.49   14.80
  -7   5   2   42.20    8.20
   7   5  -2   43.90   10.70
   7   5  -2   71.29   16.00
   7   5  -2   59.69   12.10
   6  -5  -2   59.39   13.60
   6  -5  -2   48.40    8.40
   6   5  -2   48.20   10.40
   6   5  -2   58.29   11.00
   5  -5  -2  116.99   11.70
  -5  -5   2   92.99   17.70
   5  -5  -2  108.19   15.90
   5   5  -2  131.49   14.00
   5   5  -2  126.09   14.50
   5   5  -2  113.89   17.00
  -5   5   2  114.59   12.10
  -4  -5   2  572.74   45.70
   4  -5  -2  611.24   49.10
   4  -5  -2  563.74   43.80
  -4  -5   2  594.24   50.19
  -4  -5   2  642.04   41.90
  -4   5   2  670.43   44.00
   4   5  -2  628.44   46.50
   4   5  -2  612.04   47.60
  -4   5   2  660.13   44.70
   4   5  -2  597.44   51.19
   4   5  -2  628.54   46.10
  -3  -5   2  222.88   17.10
   3  -5  -2  213.28   24.30
  -3  -5   2  208.18   23.20
   3  -5  -2  222.78   18.60
  -3  -5   2  202.08   20.50
  -3   5   2  255.07   21.10
   3   5  -2  259.57   20.50
   3   5  -2  253.97   21.90
   3   5  -2  277.37   20.80
  -3   5   2  254.07   18.50
   3   5  -2  211.98   31.40
   3   5  -2  245.28   17.20
  -2  -5   2  591.94   49.30
   2  -5  -2  659.53   46.90
   2  -5  -2  616.74   52.89
  -2  -5   2  596.44   47.60
  -2  -5   2  685.13   46.00
   2   5  -2  683.93   52.59
   2   5  -2  696.33   49.80
   2   5  -2  756.32   48.10
  -2   5   2  686.13   51.39
   2   5  -2  724.43   46.20
  -1  -5   2 1180.98   79.79
  -1  -5   2 1118.09   84.59
   1  -5  -2 1159.08   80.19
   1  -5  -2 1080.69   86.69
   1   5  -2 1224.68   79.89
  -1   5   2 1210.08   80.09
   1   5  -2 1221.38   80.59
   1   5  -2 1194.38   83.39
   1   5  -2 1201.28   85.39
   1   5  -2 1226.18   81.69
  -1   5   2 1146.69   85.09
   0  -5   2  514.55   44.10
   0  -5   2  555.44   39.80
   0  -5  -2  502.35   46.90
   0   5  -2  587.74   39.80
   0   5   2  659.43   39.90
   0   5   2  484.25   45.50
   0   5   2  594.54   48.30
   0   5  -2  597.94   40.00
   0   5  -2  590.44   44.30
   1  -5   2  662.73   47.20
   1  -5   2  699.53   51.49
  -1  -5  -2  616.44   54.39
   1  -5   2  676.53   46.70
  -1   5  -2  704.53   48.70
  -1   5  -2  774.22   49.20
   1   5   2  661.33   46.50
  -1   5  -2  706.63   46.20
   1   5   2  645.64   63.19
  -1   5  -2  636.24   48.80
   1   5   2  639.84   55.79
  -2  -5  -2  405.36   37.10
   2  -5   2  473.25   33.10
   2  -5   2  425.56   28.50
   2  -5   2  433.86   27.30
  -2   5  -2  372.36   30.90
   2   5   2  356.26   30.60
  -2   5  -2  330.27   29.40
   2   5   2  373.86   27.00
   2   5   2  365.16   36.50
  -2   5  -2  359.96   28.00
  -2   5  -2  355.36   28.50
   2   5   2  357.16   35.60
   3  -5   2  218.28   15.20
   3  -5   2  190.28   16.40
  -3  -5  -2  245.68   26.50
   3  -5   2  219.78   20.60
   3   5   2  179.98   24.40
  -3   5  -2  166.68   18.80
   3   5   2  200.48   14.90
  -3   5  -2  203.88   18.10
   3   5   2  192.38   19.40
   4  -5   2  441.36   33.20
   4  -5   2  477.35   36.50
  -4   5  -2  424.26   36.50
   4   5   2  457.85   31.30
   4   5   2  467.15   36.70
   5  -5   2  153.48   16.40
   5  -5   2  139.69   19.30
   5   5   2  120.89   16.20
   6  -5   2  139.69   13.40
   6  -5   2  153.28   17.00
   6   5   2  108.79   22.90
   6   5   2  120.39   18.00
   7  -5   2  128.69   13.40
   7  -5   2  127.59   16.80
  -7   5  -2  125.49   12.80
   7   5   2  110.59   17.60
   7   5   2  146.19   24.90
   8  -5   2   54.69   13.00
   8  -5   2   61.89    9.80
   8   5   2   52.09   17.50
   8   5   2   52.99   12.70
  -8   5  -2   56.19    9.00
   9  -5   2   38.90    8.50
   9  -5   2   36.40   11.10
   9   5   2   17.40   15.50
   9   5   2   34.70   11.90
  10  -5   2   17.60    6.30
  10  -5   2   10.20   10.00
  10   5   2   19.10    8.30
  10   5   2   -5.30    7.50
  10   5   2  -19.10   10.50
  10  -6  -2   12.30   10.40
  10  -6  -2   22.70   10.80
  10   6  -2   42.90   13.60
  10   6  -2   19.30   14.00
  10   6  -2   36.20   13.90
   9  -6  -2    6.20    5.10
   9  -6  -2    6.30    8.30
   9   6  -2   15.60    9.30
   9   6  -2   14.40   13.00
   9   6  -2    9.40    8.80
   8  -6  -2   60.09   10.10
   8  -6  -2   82.79   18.20
   8   6  -2   54.59   13.10
   8   6  -2   57.39   15.80
   8   6  -2   65.29   13.60
   7  -6  -2  175.48   15.90
   7  -6  -2  137.99   21.50
  -7   6   2  136.79   15.20
   7   6  -2  165.78   19.10
   7   6  -2  178.28   23.50
   7   6  -2  172.28   19.20
   6  -6  -2  170.38   16.80
   6  -6  -2  164.48   21.90
   6   6  -2  170.38   23.40
   6   6  -2  200.98   19.70
   6   6  -2  205.38   20.70
  -6   6   2  176.98   16.70
  -5  -6   2  287.07   32.80
   5  -6  -2  319.37   25.70
   5  -6  -2  278.17   31.90
  -5   6   2  370.36   26.30
   5   6  -2  342.37   31.00
   5   6  -2  335.07   28.30
  -4  -6   2  508.15   33.30
   4  -6  -2  482.05   35.50
   4  -6  -2  399.16   41.90
  -4  -6   2  520.75   42.90
   4   6  -2  489.85   39.80
   4   6  -2  477.05   33.40
   4   6  -2  474.15   37.50
  -4   6   2  489.25   36.20
  -3  -6   2  424.56   35.70
  -3  -6   2  479.75   39.70
   3  -6  -2  404.36   41.20
  -3  -6   2  477.95   32.80
   3  -6  -2  493.45   36.70
   3   6  -2  512.85   43.70
   3   6  -2  490.05   38.20
  -3   6   2  468.15   36.80
   3   6  -2  476.45   32.90
   3   6  -2  449.76   41.50
   3   6  -2  494.25   36.20
   2  -6  -2  811.12   74.89
  -2  -6   2 1003.80   68.19
   2  -6  -2  956.90   68.99
   2   6  -2 1000.30   70.79
   2   6  -2 1041.60   68.39
   2   6  -2 1020.70   76.59
  -2   6   2 1011.80   73.09
   2   6  -2 1042.70   70.39
  -2   6   2 1108.69   69.29
   2   6  -2 1008.40   72.79
   1  -6  -2   47.90    7.60
  -1  -6   2   69.49   14.10
   1  -6  -2   57.69   15.50
  -1  -6   2   53.29    6.80
   1   6  -2   72.89    7.30
   1   6  -2   55.39    9.90
   1   6  -2  118.09   19.70
  -1   6   2   59.89    6.90
   1   6  -2   65.59    8.30
   1   6  -2   80.29   12.80
   0  -6  -2   51.49   15.60
   0  -6   2   57.99    7.60
   0  -6   2   67.19   14.80
   0   6  -2   69.99   11.50
   0   6  -2   56.19    9.60
   0   6  -2   56.79    7.10
   0   6   2   58.99   15.40
   0   6  -2   82.59   13.80
   0   6   2   72.29   12.10
   0   6  -2   70.59    7.80
   0   6   2   50.29   12.60
   1  -6   2    4.60    3.50
   1  -6   2    3.90    8.30
  -1  -6  -2    5.40   10.20
  -1   6  -2   19.80    5.50
  -1   6  -2   24.20    6.10
  -1   6  -2   17.50    3.60
   1   6   2    9.40    5.30
   1   6   2   26.90   12.50
   1   6   2   14.80    9.90
   1   6   2   14.60    3.20
  -2  -6  -2   35.10   11.40
   2  -6   2   24.20    5.60
   2  -6   2   42.00   11.60
  -2  -6  -2   32.30   16.30
   2   6   2   27.40    7.70
  -2   6  -2   28.90    8.00
  -2   6  -2   41.70    7.30
   2   6   2   35.50    4.90
   2   6   2   45.70   14.40
   3  -6   2   52.99    8.10
   3  -6   2   52.39   13.50
  -3   6  -2   44.70    9.10
   3   6   2   43.00    5.20
   3   6   2   47.40   10.10
   3   6   2   49.90   14.10
  -3   6  -2   59.29   12.60
   4  -6   2   27.40    6.20
   4  -6   2   11.40    8.80
   4   6   2   19.70    8.10
   4   6   2   23.20   12.40
   4   6   2   36.60    4.00
  -4   6  -2   16.70    8.10
   5  -6   2  172.38   15.50
   5   6   2  129.89   24.70
   5   6   2  176.88   12.70
   5   6   2  157.78   19.50
   6  -6   2    2.80    7.60
   6  -6   2    2.30    4.40
   6   6   2    3.00   12.30
   6   6   2   -1.20    6.20
   7  -6   2    4.60    5.50
   7  -6   2    7.10    8.80
   7   6   2    7.70   12.70
   7   6   2    1.10    7.40
   8  -6   2   26.90   11.80
   8  -6   2   22.80    7.00
   8   6   2   12.20   15.60
   8   6   2    4.40    8.50
   9  -6   2    9.40    6.10
   9  -6   2   17.70    9.90
   9   6   2   -1.50   13.50
   9   6   2   14.70   10.90
   9   6   2    0.80    6.60
  10  -7  -2    7.80    5.90
  10  -7  -2    5.60    9.30
  10   7  -2   13.60    9.20
  10   7  -2   28.90   15.20
  10   7  -2    5.40   11.80
   9  -7  -2    8.70    6.10
   9   7  -2    5.20   10.00
   9   7  -2    0.70   12.20
   9   7  -2   -4.10    7.60
   8  -7  -2   14.40   10.10
   8  -7  -2    6.20    4.90
   8   7  -2   17.20   11.30
   8   7  -2    8.10    8.60
   8   7  -2    9.70    8.10
   7  -7  -2    9.70    9.90
   7  -7  -2   26.20    7.20
   7   7  -2   33.00    9.80
  -7   7   2   21.10    7.60
   7   7  -2   19.20   12.30
   7   7  -2   37.30    9.20
   6  -7  -2   24.30   13.90
   6  -7  -2   67.99   10.40
  -6   7   2   53.39    9.50
   6   7  -2   88.59   14.70
   6   7  -2   57.69   15.10
   6   7  -2   80.89   13.70
   5  -7  -2    5.30   11.30
  -5  -7   2   40.10   16.80
   5  -7  -2   35.40    7.40
   5   7  -2   39.60    9.40
   5   7  -2   45.00   13.10
   5   7  -2   48.20   10.90
  -4  -7   2  723.63   47.40
  -4  -7   2  724.73   59.99
   4  -7  -2  688.53   49.60
   4  -7  -2  576.74   57.39
   4   7  -2  730.93   56.29
   4   7  -2  688.33   47.40
   4   7  -2  704.83   51.79
   4   7  -2  662.03   53.79
  -4   7   2  688.93   50.09
   3  -7  -2  335.67   26.30
   3  -7  -2  260.47   33.80
  -3  -7   2  352.86   24.70
   3   7  -2  354.36   28.40
   3   7  -2  340.07   24.70
   3   7  -2  311.37   28.00
   3   7  -2  333.77   31.00
  -3   7   2  373.86   25.80
   2  -7  -2  685.83   49.40
   2  -7  -2  710.93   66.49
  -2  -7   2  669.63   48.40
   2   7  -2  754.32   50.19
   2   7  -2  669.63   51.19
   2   7  -2  646.24   57.09
  -2   7   2  741.33   48.40
   2   7  -2  668.83   53.89
   2   7  -2  705.53   50.79
  -1  -7   2  439.46   40.20
  -1  -7   2  446.66   32.30
   1  -7  -2  459.75   33.40
   1   7  -2  439.66   32.40
   1   7  -2  430.46   39.00
   1   7  -2  454.55   33.60
   1   7  -2  425.16   34.70
  -1   7   2  444.56   41.50
   1   7  -2  476.25   38.90
   0  -7   2  823.52   58.19
   0  -7  -2  832.22   69.29
   0  -7   2  758.32   64.69
   0   7  -2  933.81   68.09
   0   7  -2  806.02   63.39
   0   7  -2  910.81   60.69
   0   7  -2  814.52   58.39
   0   7   2  845.72   68.59
   0   7   2  822.82   58.09
  -1  -7  -2  569.24   52.09
   1  -7   2  538.65   47.40
   1  -7   2  568.14   41.30
  -1   7  -2  478.35   45.20
   1   7   2  577.64   52.69
   1   7   2  602.74   40.90
   1   7   2  570.74   44.30
  -1   7  -2  662.23   41.00
   2  -7   2  406.26   37.90
   2  -7   2  438.86   32.20
  -2  -7  -2  442.56   43.50
   2   7   2  457.65   32.00
   2   7   2  387.66   45.30
  -2   7  -2  431.96   35.00
   2   7   2  416.06   35.40
   3  -7   2  177.98   15.20
   3  -7   2  144.19   20.70
   3   7   2  159.38   27.40
  -3   7  -2  138.09   17.50
   3   7   2  149.49   22.90
  -3   7  -2  167.58   20.80
   3   7   2  173.98   13.20
   4  -7   2  372.76   36.40
   4  -7   2  389.06   30.20
   4   7   2  392.06   34.10
   4   7   2  397.76   27.70
   4   7   2  395.16   41.40
   5  -7   2   51.09    8.00
   5  -7   2   26.10   12.70
   5   7   2   53.89   11.10
   5   7   2   47.20   17.10
   5   7   2   44.10    5.20
   6  -7   2   91.79   11.80
   6  -7   2   51.19   13.40
   6   7   2  103.39   23.30
   6   7   2   99.19   15.40
   7  -7   2   78.69   12.50
   7   7   2   83.59   20.90
   7   7   2  110.69   18.30
   8  -7   2   22.90    9.80
   8  -7   2   36.30    8.30
   8   7   2   16.20   15.60
   8   7   2   17.60   10.20
   9  -7   2   19.40   11.40
   9  -7   2   16.20    6.70
   9   7   2    5.60    9.90
   9   7   2   18.40    8.90
   9   7   2    3.90   14.90
   9  -8  -2   53.09   10.50
   9  -8  -2   20.40   12.40
   9   8  -2   49.40   14.10
   9   8  -2   43.60   16.20
   9   8  -2   54.29   15.00
   8  -8  -2   40.00   16.70
   8  -8  -2   47.90    9.10
   8   8  -2   44.30   15.90
   8   8  -2   49.60   13.40
   8   8  -2   48.00   12.80
   7  -8  -2   91.49   21.90
   7  -8  -2  167.58   16.10
  -7   8   2  123.29   18.30
   7   8  -2  163.28   21.10
   7   8  -2  158.38   24.50
   6  -8  -2  179.08   16.90
   6  -8  -2  121.69   24.80
   6   8  -2  156.98   19.20
   6   8  -2  157.98   23.70
  -6   8   2  153.78   16.30
   6   8  -2  202.68   21.00
   5  -8  -2   72.59   21.30
   5  -8  -2   91.69   12.50
   5   8  -2   93.29   18.00
   5   8  -2  109.69   16.10
   5   8  -2  109.59   24.50
  -5   8   2   75.59   11.60
  -4  -8   2   82.99   16.70
   4  -8  -2  111.29   11.70
   4  -8  -2   83.29   21.80
  -4  -8   2  108.99    8.90
   4   8  -2   64.19   14.80
  -4   8   2   87.09   11.70
   4   8  -2   69.39    8.40
   4   8  -2   82.09   13.70
   4   8  -2   89.69   14.80
   3  -8  -2  131.29   25.90
   3  -8  -2  130.49   12.20
  -3  -8   2  122.09   10.30
   3   8  -2   89.29   17.00
   3   8  -2   95.69   14.50
  -3   8   2   95.09    9.40
   3   8  -2   95.29    9.80
   3   8  -2   90.59   14.60
   2  -8  -2    4.60    4.10
  -2  -8   2    0.70    3.00
   2  -8  -2    6.40   11.20
   2   8  -2   12.30    6.20
  -2   8   2    8.00    3.30
   2   8  -2   21.00    9.70
   2   8  -2    8.10    3.70
   2   8  -2   10.50    6.00
  -1  -8   2   17.70    5.30
   1  -8  -2   12.40    5.30
   1  -8  -2   21.40   14.40
   1   8  -2   26.90    6.70
   1   8  -2   27.50   10.90
  -1   8   2   21.20    5.50
   1   8  -2    9.60    7.40
  -1   8   2   21.70   14.30
   0  -8   2   14.60    4.90
   0  -8  -2   29.20   15.80
   0  -8   2    8.50   10.10
   0   8  -2    9.40    8.30
   0   8  -2    9.50    4.50
   0   8  -2   12.80   10.50
   0   8   2   14.70   14.90
   0   8  -2    6.10    6.90
   1  -8   2   80.79   10.70
  -1  -8  -2   83.99   22.80
   1  -8   2   90.59   19.60
  -1   8  -2   88.59   14.40
   1   8   2   81.89   21.20
   1   8   2   65.69   12.80
  -1   8  -2   76.39   12.60
  -1   8  -2   87.09    9.60
  -2  -8  -2   24.30   16.50
   2  -8   2   42.00   14.90
   2  -8   2   27.40    6.10
  -2   8  -2   31.40    5.00
   2   8   2   25.60    8.80
   2   8   2   24.30    5.30
  -2   8  -2   38.90    9.40
  -2   8  -2   24.30    9.80
   2   8   2   17.60   13.10
   3  -8   2   18.60   12.50
   3  -8   2   29.60    7.30
   3   8   2   31.00   15.00
  -3   8  -2   24.00    8.50
   3   8   2   35.60    5.40
  -3   8  -2   41.30   11.30
   3   8   2   45.80   10.90
   4  -8   2   20.30    6.50
   4   8   2   27.90    4.70
   4   8   2   15.90   10.00
   4   8   2    9.40   14.70
   5  -8   2   -3.80   12.00
   5  -8   2    7.40    5.30
   5   8   2    5.10    2.40
   5   8   2   12.60   10.80
   5   8   2    7.90    9.20
   6  -8   2   24.80    7.00
   6  -8   2   42.90   16.10
   6   8   2   20.80   16.10
   7  -8   2    3.00    5.20
   7  -8   2   16.40   12.20
   7   8   2   -6.00   12.70
   7   8   2    6.10    7.80
   8  -8   2    9.70   12.70
   8  -8   2    2.40    4.80
   8   8   2   -1.10    8.10
   8   8   2   10.70    8.20
   8   8   2    4.00   14.30
   8  -9  -2   17.70   16.40
   8  -9  -2    1.80    5.90
   8   9  -2    9.10    8.80
   8   9  -2    6.90   12.50
   8   9  -2    4.10    7.30
   7  -9  -2    8.60   15.00
   7  -9  -2    3.60    4.30
   7   9  -2   -0.30    6.90
   7   9  -2   -5.90    8.00
   7   9  -2    7.20   12.10
   6  -9  -2   53.19   14.10
   6  -9  -2   56.99   19.60
   6   9  -2   44.40   12.50
   6   9  -2   93.39   18.70
   5  -9  -2   36.70   16.70
   5  -9  -2   57.39    9.80
   5   9  -2   36.00   11.30
   5   9  -2   32.80   10.40
  -5   9   2   23.70    8.00
   5   9  -2   29.30   12.40
  -4  -9   2   95.39    9.20
   4  -9  -2  109.29   25.70
   4  -9  -2   93.39   12.60
   4   9  -2   81.59    9.20
   4   9  -2   87.79   15.00
   4   9  -2  124.39   18.00
   4   9  -2   72.19   16.30
  -4   9   2   74.69   12.50
   3  -9  -2  237.18   36.20
  -3  -9   2  229.58   18.80
   3  -9  -2  228.48   20.30
   3   9  -2  238.68   23.20
  -3   9   2  231.28   18.60
   3   9  -2  230.98   26.50
   3   9  -2  230.98   22.90
  -2  -9   2  152.78   14.00
   2  -9  -2  187.98   31.40
   2  -9  -2  179.18   16.00
   2   9  -2  129.59   21.60
   2   9  -2  139.19   17.60
   2   9  -2  153.08   16.80
  -2   9   2  156.18   14.40
   1  -9  -2   59.89   20.50
   1  -9  -2   64.39    9.60
  -1  -9   2   60.19    9.10
   1   9  -2   62.79   12.00
  -1   9   2   59.09    8.80
  -1   9   2   43.80   17.60
   1   9  -2   63.19   10.70
  -1   9   2   71.49   11.70
   1   9  -2   49.40   14.70
   0  -9   2  302.17   24.40
   0  -9   2  344.37   35.60
   0  -9  -2  290.67   37.00
   0   9  -2  270.27   31.40
   0   9  -2  267.77   27.00
   0   9  -2  314.77   25.00
   0   9   2  313.37   37.30
   0   9   2  330.47   28.40
  -1  -9  -2  288.37   41.80
   1  -9   2  188.28   18.00
   1  -9   2  173.68   26.50
  -1   9  -2  207.28   25.40
  -1   9  -2  226.18   18.00
  -1   9  -2  159.88   21.30
   1   9   2  242.38   23.30
   1   9   2  211.98   34.20
   2  -9   2  222.58   20.30
   2  -9   2  192.58   28.30
   2   9   2  306.27   36.10
  -2   9  -2  202.08   24.10
   2   9   2  269.77   25.20
   3  -9   2  177.08   27.30
   3  -9   2  184.08   18.10
   3   9   2  211.08   22.50
  -3   9  -2  206.08   22.70
   3   9   2  213.68   34.10
   4  -9   2  118.09   15.30
   4  -9   2   92.99   20.60
   4   9   2  157.18   19.80
   4   9   2  122.69   11.10
   4   9   2  150.88   27.30
   5  -9   2   68.69   11.80
   5  -9   2   78.39   21.50
   5   9   2   53.09    7.80
   5   9   2   93.79   21.20
   5   9   2   83.89   22.80
   6  -9   2   39.20   17.70
   6   9   2   47.40   18.00
   6   9   2   38.20   11.20
   6   9   2   51.29   11.80
   7  -9   2   23.90    7.70
   7  -9   2   61.59   19.70
   7   9   2   27.80   11.30
   7   9   2   44.60   11.60
   7   9   2   22.50   16.50
   8  -9   2   12.30    6.50
   8  -9   2   26.30   18.00
   8   9   2   13.20    8.90
   8   9   2    6.30   12.90
   8 -10  -2   19.00    6.70
   8 -10  -2   38.50   20.80
   8  10  -2   20.90   10.50
   8  10  -2   12.80    9.70
   8  10  -2   -2.40   14.60
   7 -10  -2   46.20   21.40
   7 -10  -2   45.50   11.30
   7  10  -2   15.40   13.60
   7  10  -2   32.60   15.90
   7  10  -2   46.70   14.00
   6 -10  -2   85.19   13.00
   6 -10  -2   39.90   20.10
   6  10  -2   50.59   13.40
   6  10  -2   56.09   16.40
   6  10  -2   60.59   14.20
   5 -10  -2   59.59   10.50
   5 -10  -2   69.99   24.50
   5  10  -2   46.50   20.10
   5  10  -2   56.39   12.70
   5  10  -2   45.70   14.60
   4 -10  -2   47.40   19.10
   4 -10  -2  103.69   14.10
   4  10  -2   81.89   15.40
   4  10  -2   54.99   14.90
   4  10  -2   74.39   13.70
   3 -10  -2  128.59   28.20
  -3 -10   2  121.39   12.10
   3 -10  -2  121.69   14.20
   3  10  -2  144.99   17.40
   3  10  -2  133.09   17.10
   3  10  -2  100.29   19.50
  -3  10   2  136.19   13.20
   2 -10  -2  189.78   34.90
  -2 -10   2  158.78   14.60
   2 -10  -2  153.88   15.90
   2  10  -2  129.09   22.40
  -2  10   2  155.28   29.10
  -2  10   2  128.99   14.50
   2  10  -2  169.38   18.60
  -2  10   2  147.39   17.70
   2  10  -2  173.28   18.90
  -1 -10   2  198.08   17.40
   1 -10  -2  253.57   39.70
  -1  10   2  172.68   17.50
   1  10  -2  180.18   21.90
   1  10  -2  199.28   19.90
   1  10  -2  221.38   26.40
  -1  10   2  194.68   21.00
  -1  10   2  174.78   30.80
   0 -10   2  102.49   12.00
   0 -10  -2  156.58   30.90
   0 -10   2  120.39   25.10
   0  10   2   90.59   12.00
   0  10  -2  103.89   20.00
   0  10  -2   73.09   15.10
   0  10  -2   80.69   12.30
   0  10   2  137.59   26.00
   0  10   2  122.39   15.60
   1 -10   2   51.39    9.20
   1 -10   2   44.40   17.80
  -1 -10  -2   72.59   23.70
   1  10   2   31.50   10.10
  -1  10  -2   31.30    7.20
  -1  10  -2   19.10   12.70
   1  10   2   40.40    8.60
   1  10   2   51.39   18.70
  -1  10  -2    7.90   10.50
   2 -10   2   62.39   19.40
   2 -10   2   47.70    9.30
   2  10   2   56.19   18.60
   2  10   2   64.09   13.80
  -2  10  -2   50.29   14.00
   2  10   2   66.29   11.70
   3 -10   2   11.50   13.50
   3 -10   2   10.70    5.90
   3  10   2    7.10    8.30
  -3  10  -2    2.10    9.30
   3  10   2    5.40    6.60
   3  10   2    7.10   11.00
   4 -10   2   11.40    6.40
   4 -10   2   -9.20   12.00
   4  10   2    9.90   12.30
   4  10   2   10.30    7.20
   5 -10   2   15.40   14.50
   5 -10   2   15.30    6.50
   5  10   2   11.10   15.00
   5  10   2    6.80    7.50
   5  10   2   12.30    6.90
   6 -10   2   47.20   17.10
   6 -10   2   16.20    7.00
   6  10   2   19.10    9.80
   6  10   2   -2.20   14.00
   6  10   2   21.70    8.90
   7 -10   2   -2.80    5.50
   7 -10   2   36.80   18.20
   7  10   2   -0.60    5.90
   7  10   2  -10.20   14.20
   6 -11  -2    0.00    6.00
   6 -11  -2   13.40   16.00
   6  11  -2  -23.20    9.50
   6  11  -2   -2.50    8.00
   6  11  -2   -3.10    7.50
   5 -11  -2   19.50    8.20
   5 -11  -2   22.60   17.80
   5  11  -2    9.50    8.60
   5  11  -2    0.60    7.80
   5  11  -2    5.80   11.40
   4 -11  -2    9.40   16.40
   4 -11  -2   -0.20    4.90
   4  11  -2   -3.30    7.10
   4  11  -2  -12.20    9.40
   4  11  -2    6.80    8.10
   3 -11  -2   18.50   12.50
   3 -11  -2    9.40    5.90
  -3 -11   2    7.30    4.70
   3  11  -2    4.30    6.80
  -3  11   2    4.80    5.20
  -3  11   2   13.40    6.70
  -3  11   2    3.20   11.40
   3  11  -2   -8.40    9.70
   3  11  -2   22.30    9.40
   2 -11  -2   75.39   22.70
  -2 -11   2   49.90    8.60
   2  11  -2   40.50   10.40
   2  11  -2   40.40   11.20
  -2  11   2   42.80   10.70
  -2  11   2   29.50    7.60
   2  11  -2   22.90   16.30
  -2  11   2   27.90   16.10
  -1 -11   2   54.59    9.40
   1 -11  -2   43.40   18.90
  -1  11   2   54.59   12.00
   1  11  -2   36.10   11.60
   1  11  -2   30.90   17.70
  -1  11   2   43.30    8.70
  -1  11   2   48.00   17.20
   1  11  -2   47.70   10.10
   0 -11   2  160.78   29.60
   0 -11  -2   89.79   25.30
   0 -11   2   95.49   12.60
   0  11   2   77.09   21.70
   0  11   2   68.39   13.50
   0  11  -2   62.69   13.80
   0  11   2   78.79   12.40
   1 -11   2   64.59   21.00
  -1 -11  -2  104.39   35.20
   1 -11   2   99.39   12.90
   1  11   2   83.09   14.90
  -1  11  -2   41.50   13.60
   1  11   2   72.49   21.90
  -1  11  -2   63.99   17.60
  -1  11  -2   57.09   10.00
   1  11   2   65.19   12.00
   2 -11   2   94.99   13.10
   2 -11   2   89.89   22.30
   2  11   2   72.19   21.60
  -2  11  -2   90.49   21.30
   2  11   2   63.49   14.20
  -2  11  -2   70.09   15.60
   2  11   2   79.19   12.70
  -2  11  -2   49.80    8.60
   3 -11   2  124.59   26.20
   3 -11   2   81.59   12.60
   3  11   2   69.29   17.30
   3  11   2  112.59   26.40
   3  11   2   59.59   14.90
   4 -11   2   84.69   13.00
   4 -11   2   98.09   23.80
   4  11   2   69.29   13.90
   4  11   2   69.79   15.40
   4  11   2   59.59   22.70
   5 -11   2   45.50   22.40
   5 -11   2   63.99   11.80
   5  11   2   70.79   14.80
   5  11   2   68.89   14.30
   5  11   2   27.10   18.00
   5 -12  -2   13.40    6.80
   5 -12  -2   22.40   21.00
   5  12  -2   14.60   10.30
   5  12  -2    4.10   13.60
   5  12  -2   34.00   11.60
  -5  12   2   31.80    8.50
   4 -12  -2   79.29   25.20
   4  12  -2   52.19   13.10
   4  12  -2   32.50   14.80
  -4  12   2   46.30   11.30
   4  12  -2   41.00   12.10
  -4  12   2   67.79   23.50
   3 -12  -2  103.99   28.20
  -3  12   2   48.40   10.00
  -3  12   2   41.70   19.50
  -3  12   2   70.09   13.10
   3  12  -2   30.60   14.80
   3  12  -2   36.70   11.80
   3  12  -2   57.99   12.90
  -2 -12   2   19.70    6.50
   2 -12  -2   16.90   17.80
   2  12  -2   19.40   10.40
  -2  12   2   36.10    9.70
   2  12  -2    7.70    8.50
  -2  12   2   20.30   16.00
   2  12  -2  -12.50   10.90
   1 -12  -2   16.50   16.60
  -1 -12   2    9.90    5.40
   1  12  -2    5.00   11.70
  -1  12   2    0.70   13.30
   1  12  -2   13.00    7.60
  -1  12   2    7.10    6.70
  -1  12   2   -0.60    5.30
   1  12  -2   13.30    7.90
   0 -12   2   32.10    7.80
   0 -12  -2   30.90   18.80
   0  12   2    7.90   15.10
   0  12  -2   28.00   10.70
   0  12  -2   17.00    8.10
   0  12   2   23.40    8.00
   0  12  -2   -1.00   12.70
   0  12   2   18.30    9.20
   1 -12   2   12.00    5.70
   1 -12   2   12.00   17.30
  -1  12  -2   -0.50   11.00
  -1  12  -2    6.80    6.10
   1  12   2    8.30    7.90
   1  12   2  -34.90   11.20
  -1  12  -2    4.40   12.20
   1  12   2    4.80    7.00
   2 -12   2   22.40   16.50
   2 -12   2    7.40    6.10
  -2  12  -2    8.10   11.70
  -2  12  -2   19.60   14.50
   2  12   2   -2.20    8.40
   2  12   2   27.50   16.30
   3 -12   2    8.70    6.50
   3 -12   2   14.70   16.20
   3  12   2   -7.40    7.40
   3  12   2    2.80    7.90
  -3  12  -2   -8.20   13.00
   4 -12   2   10.00    6.90
   4 -12   2   18.70   15.80
   4  12   2  -14.50   14.00
   4  12   2   -5.60    8.60
   4  12   2    0.70    6.70
   2 -13  -2   27.50   19.10
  -2 -13   2   30.70    7.80
   2  13  -2  -25.00   11.60
  -2  13   2   17.20    9.00
  -2  13   2   27.70   10.40
   2  13  -2   17.00    9.10
  -2  13   2   18.20   16.20
   2  13  -2   25.40   10.80
  -1 -13   2   57.69   10.60
   1 -13  -2   59.69   24.90
  -1  13   2   39.20   10.30
  -1  13   2   34.50    9.70
  -1  13   2   39.20   24.70
   1  13  -2   17.20    8.90
   1  13  -2   23.40   16.10
   1  13  -2   36.90   10.80
   0 -13   2   56.49   10.60
   0 -13  -2   81.89   24.70
   0  13   2   32.80    9.50
   0  13   2   65.19   25.40
   0  13  -2   27.20    9.30
   0  13   2   50.49   19.10
   0  13  -2   38.70   17.10
   0  13  -2   48.10   15.60
   1 -13   2   58.99   10.30
   1  13   2   41.80   18.20
  -1  13  -2   19.20   17.20
  -1  13  -2   51.59   16.20
   1  13   2   46.30   16.60
   1  13   2    7.70    9.70
  -1  13  -2   28.70    9.60
  12   0  -3    9.70    9.10
  12   0  -3   -7.80   10.40
  11   0  -3   29.60   10.30
  11   0  -3   25.30   12.70
  10   0  -3  106.69   15.40
   9   0  -3   17.80    7.50
  -9   0   3   24.80    4.50
   9   0  -3   20.40    9.30
   8   0  -3  133.39   15.40
  -8   0   3  163.18   12.20
   7   0  -3   71.79   10.80
  -7   0   3   95.09    7.80
  -6   0   3   33.30    6.60
   6   0  -3   55.59    9.20
   6   0  -3   28.30    6.60
  -6   0   3   29.90    4.10
  -6   0   3   54.79   11.00
  -5   0   3   61.59    6.30
  -5   0   3   92.39    9.30
   5   0  -3   66.89    9.40
   5   0  -3  106.79   11.20
  -5   0   3  112.59   13.20
  -4   0   3  181.28   13.20
  -4   0   3  190.08   14.40
   4   0  -3  173.28   15.40
  -3   0   3   37.00    5.30
   3   0  -3   40.30    6.50
   2   0  -3 3141.99  209.78
  -2   0   3 3366.26  208.58
   2   0  -3 3025.40  208.68
  -2   0   3 3007.30  208.88
   1   0  -3 1776.12  124.79
   1   0  -3 1799.02  121.29
  -1   0   3 1891.01  124.09
   0   0  -3 3561.14  232.08
   0   0   3 3363.56  229.68
   0   0   3 3471.25  232.28
   1   0   3  126.79   12.20
  -1   0  -3  124.39   14.40
   1   0   3  115.69   13.60
  -2   0  -3   10.20    4.80
   2   0   3    5.60    3.30
   2   0   3   10.10    6.30
   3   0   3   96.89    9.80
  -3   0  -3   87.29   14.60
   3   0   3  101.09    8.60
   3   0   3   95.59   14.30
   4   0   3   11.90    8.00
   4   0   3   21.50    4.90
  -4   0  -3   11.70    6.50
   4   0   3   15.10    3.30
   5   0   3  160.18   23.90
   5   0   3  171.18   13.30
   5   0   3  160.88   15.40
   6   0   3   31.40   12.10
   6   0   3    9.40    6.00
   6   0   3   23.50    4.60
   7   0   3   50.39    9.70
   7   0   3   64.09    7.40
   7   0   3   67.19   16.50
   8   0   3   83.89    8.80
   8   0   3   81.89   13.40
   8   0   3  108.29   21.50
   9   0   3   44.10   11.50
   9   0   3   31.50    6.00
   9   0   3   32.20   15.50
  10   0   3   30.70    6.30
  10   0   3   53.89   17.40
  10   0   3   63.59   13.80
  12  -1  -3   -6.10   11.10
  12  -1  -3    2.30    9.80
  12   1  -3   -3.40   11.20
  12   1  -3    6.90    7.80
  11  -1  -3   -5.40    7.00
  11  -1  -3    8.10   12.20
  11   1  -3   11.10    7.30
  11   1  -3   13.50   10.20
  10  -1  -3   54.09   11.30
  10  -1  -3   74.09   15.40
  10   1  -3   69.69   14.50
 -10   1   3   56.19    7.40
  10   1  -3   47.20   11.20
   9  -1  -3  113.19   16.20
   9  -1  -3   62.79   11.40
  -9   1   3   70.89    8.40
   9   1  -3   52.79   11.50
   9   1  -3  102.69   15.20
   8  -1  -3  136.29   14.60
  -8   1   3  133.29   11.10
   8   1  -3  106.59   13.90
   7  -1  -3  395.56   31.60
   7   1  -3  383.96   32.10
  -7   1   3  447.66   29.50
  -6  -1   3   29.00    3.40
  -6  -1   3   43.30   10.20
   6  -1  -3   50.59    9.00
   6  -1  -3   21.20    5.60
  -6  -1   3   26.80    6.30
   6   1  -3   17.90    5.30
  -6   1   3   20.10    3.80
  -6   1   3   29.50    6.30
  -6   1   3   25.10    9.10
   6   1  -3   28.00    7.30
   5  -1  -3  567.74   39.80
  -5  -1   3  540.05   37.20
   5   1  -3  542.45   40.20
  -5   1   3  559.64   38.00
   4  -1  -3  573.04   43.50
  -4  -1   3  592.24   43.20
  -4  -1   3  600.44   43.50
  -4   1   3  611.64   42.10
  -4   1   3  664.43   42.80
   4   1  -3  663.73   44.50
  -3  -1   3  642.64   48.80
   3  -1  -3  647.94   49.60
  -3  -1   3  592.94   48.70
  -3  -1   3  625.04   49.30
   3   1  -3  758.52   49.30
  -3   1   3  810.22   48.90
  -3   1   3  781.92   48.00
   3   1  -3  801.22   50.19
  -2  -1   3  900.91   70.09
  -2  -1   3 1024.10   70.99
   2  -1  -3 1017.70   80.09
   2  -1  -3 1041.30   70.99
   2   1  -3 1111.19   70.69
   2   1  -3 1152.08   71.99
   1  -1  -3 4317.27  281.17
  -1  -1   3 4001.70  279.37
   1  -1  -3 4339.17  285.47
  -1  -1   3 4075.69  280.87
   1   1  -3 4258.07  279.67
  -1   1   3 4122.49  288.07
   1   1  -3 4449.15  282.07
   0  -1   3  581.04   39.90
   0  -1   3  523.35   37.00
   0  -1  -3  549.85   39.90
   0   1   3  434.46   39.40
   0   1  -3  459.25   37.40
   0   1  -3  536.85   41.30
   0   1   3  546.65   38.50
   0   1   3  609.24   45.50
   1  -1   3  801.02   61.29
   1  -1   3  897.41   65.99
  -1  -1  -3  777.92   64.69
   1   1   3  919.91   65.09
   1   1   3  972.90   62.89
  -1   1  -3  965.80   69.09
  -2  -1  -3  950.90   71.39
   2  -1   3  958.90   73.69
   2  -1   3 1018.10   66.19
   2  -1   3  994.10   65.49
   2  -1   3  980.10   68.09
   2   1   3  963.30   69.09
   2   1   3  985.70   67.09
  -2   1  -3  885.71   68.59
   2   1   3  955.40   70.59
   3  -1   3  375.26   26.30
  -3  -1  -3  377.56   33.40
   3  -1   3  363.16   30.30
   3  -1   3  359.16   38.30
   3  -1   3  376.66   26.60
   3   1   3  415.26   33.30
  -3   1  -3  343.37   30.80
   3   1   3  344.97   27.80
  -4  -1  -3  213.68   23.20
   4  -1   3  214.38   21.80
   4  -1   3  225.98   16.30
   4  -1   3  206.28   16.80
   4   1   3  224.48   23.90
   4   1   3  205.28   15.80
   4   1   3  203.38   18.20
  -4   1  -3  190.88   22.90
   5  -1   3  144.89   19.70
   5  -1   3  144.29   12.60
   5  -1   3  117.89   11.00
   5   1   3  108.89   13.10
   5   1   3  116.29   21.20
   5   1   3  126.79   10.50
   6  -1   3  207.68   16.60
   6  -1   3  216.98   18.40
   6  -1   3  202.68   25.50
   6   1   3  185.88   26.10
   6   1   3  208.18   15.80
   7  -1   3   24.60    7.70
   7  -1   3   22.10    5.10
   7  -1   3   44.50   14.90
   7   1   3   18.30    7.50
   7   1   3   22.50    4.50
   7   1   3   33.20   13.40
   8  -1   3   52.79   10.60
   8  -1   3   65.59   17.00
   8   1   3   52.69   10.90
   8   1   3   45.00   17.10
   8   1   3   52.49    6.70
   9  -1   3   15.30    9.50
   9  -1   3   18.60   14.50
   9  -1   3   12.20    4.50
   9   1   3    8.90    3.40
   9   1   3    4.90   13.40
   9   1   3   10.10    8.60
  10  -1   3    8.80    4.60
  10  -1   3   -0.50   15.10
  10  -1   3    9.40    9.50
  10   1   3   -4.60   13.20
  10   1   3   18.40    4.10
  12  -2  -3   20.70   12.10
  12  -2  -3    1.20    8.20
  12   2  -3   12.40   10.60
  12   2  -3   -8.90   10.50
  11  -2  -3   41.60   13.70
  11  -2  -3   31.90    9.60
  11   2  -3   58.39   15.00
  11   2  -3   45.40   11.80
  10  -2  -3   38.20    9.90
  10  -2  -3   53.89   13.30
  10   2  -3   63.09   13.90
  10   2  -3   44.10   11.00
   9  -2  -3  150.68   18.20
   9  -2  -3   97.99   13.00
   9   2  -3   76.29   13.80
   9   2  -3  117.89   17.40
  -9   2   3   94.29   10.60
   8  -2  -3   71.69   11.40
   8  -2  -3   85.59   13.90
   8   2  -3  110.49   15.20
  -8   2   3  104.39    9.60
   7  -2  -3  182.28   16.80
  -7   2   3  199.28   17.90
   6  -2  -3  165.48   15.30
  -6   2   3  197.88   14.40
   6   2  -3  167.58   16.70
  -5  -2   3  818.72   51.79
   5  -2  -3  570.94   47.00
  -5  -2   3  631.74   48.00
   5   2  -3  742.33   48.70
  -5   2   3  611.64   45.90
   5   2  -3  803.92   50.19
   5   2  -3  586.94   48.00
  -4  -2   3   52.09    9.60
   4  -2  -3   82.19   10.20
  -4  -2   3   48.40    7.40
   4   2  -3   43.60    7.60
  -4   2   3   72.89    8.20
  -4   2   3   45.70    5.80
   4   2  -3   48.50    7.90
  -4   2   3   50.29    7.10
   4   2  -3   40.40    8.30
  -3  -2   3   49.99    7.70
   3  -2  -3   40.50    9.30
  -3  -2   3   45.50    6.50
  -3  -2   3   35.30    5.80
   3  -2  -3   48.30    7.50
  -3   2   3   44.30    6.80
   3   2  -3   36.60    6.70
  -3   2   3   34.90    5.40
   3   2  -3   45.40    6.90
  -3   2   3   34.70    4.40
   3   2  -3   38.50    6.20
  -2  -2   3  880.61   63.99
   2  -2  -3 1001.50   66.29
   2  -2  -3  962.90   69.89
  -2  -2   3  918.01   63.99
  -2  -2   3  951.90   64.89
   2   2  -3  957.30   64.29
  -2   2   3  899.31   66.49
   2   2  -3  993.90   65.79
  -2   2   3  980.70   65.29
  -2   2   3  914.51   63.59
   1  -2  -3  102.19   12.10
  -1  -2   3   82.09    7.50
  -1  -2   3   85.09    8.80
  -1  -2   3   89.39    7.40
  -1   2   3   73.99    9.50
   1   2  -3   81.89   10.10
   1   2  -3   84.89    8.00
   0  -2   3 1108.69   83.59
   0  -2   3 1400.16   83.89
   0  -2  -3 1279.87   88.29
   0   2   3 1315.27   90.09
   0   2  -3 1137.89   83.89
   0   2  -3 1316.57   84.49
   0   2  -3 1264.17   83.89
   0   2   3 1271.37   87.99
   1  -2   3  874.51   62.49
  -1  -2  -3  968.60   66.29
   1  -2   3  886.61   61.39
  -1  -2  -3  931.51   67.59
   1  -2   3  890.91   64.79
   1   2   3  929.51   67.69
  -1   2  -3  937.61   67.89
   1   2   3  944.81   65.99
  -1   2  -3  832.32   62.49
   2  -2   3  283.07   20.60
   2  -2   3  262.77   22.70
  -2  -2  -3  227.98   26.50
   2  -2   3  272.17   26.40
   2   2   3  311.27   23.00
   2   2   3  307.17   27.60
   2   2   3  298.87   26.20
  -2   2  -3  284.77   23.60
   3  -2   3   94.19   18.40
  -3  -2  -3   88.59   16.40
   3  -2   3   79.29   11.90
   3  -2   3   69.09    7.40
  -3   2  -3   56.19   11.10
   3   2   3   55.89   12.70
   3   2   3   72.09   13.60
   3   2   3   71.29   10.20
   4  -2   3  187.58   15.10
   4  -2   3  234.88   29.90
  -4  -2  -3  165.08   22.20
   4  -2   3  180.88   14.80
   4  -2   3  165.18   19.60
   4   2   3  209.08   23.50
   4   2   3  237.98   18.30
   5  -2   3  254.47   20.00
   5  -2   3  245.58   19.70
   5  -2   3  259.17   26.00
   5  -2   3  228.18   33.80
   5   2   3  247.38   22.50
   5   2   3  266.67   28.30
   5   2   3  264.27   18.60
   6  -2   3  126.19   12.60
   6  -2   3  103.89   23.40
   6  -2   3  127.69   14.00
   6  -2   3  122.19   19.50
   6   2   3  160.78   11.60
   6   2   3  167.68   23.40
   6   2   3  177.38   17.00
   7  -2   3  261.97   30.40
   7  -2   3  229.28   36.80
   7  -2   3  244.58   20.70
   7  -2   3  257.37   22.70
   7   2   3  272.67   24.90
   7   2   3  281.87   19.30
   7   2   3  245.58   31.80
   8  -2   3   72.99   20.00
   8  -2   3   79.89   13.00
   8  -2   3   71.09    9.80
   8   2   3   81.79    7.40
   8   2   3   75.89   19.70
   8   2   3   87.69   14.60
   9  -2   3   36.90    6.80
   9  -2   3   26.80    9.50
   9   2   3   47.90   17.70
   9   2   3   33.00   10.80
  10  -2   3   36.10    6.70
  10  -2   3   32.90   12.40
  10   2   3   25.60   11.50
  10   2   3   22.50   17.60
  11  -3  -3   25.30   13.70
  11  -3  -3   -1.20    7.20
  11   3  -3   13.60   11.20
  11   3  -3    3.60    8.80
  10  -3  -3    2.70    7.10
  10  -3  -3   14.30   11.00
  10   3  -3   19.40    9.20
  10   3  -3   19.50   13.10
   9  -3  -3    0.00    6.20
   9  -3  -3   38.60   12.70
   9   3  -3    1.40    6.50
   9   3  -3    4.90   11.10
   9   3  -3   12.10    8.70
   8  -3  -3   47.60   12.00
   8  -3  -3   41.90    8.50
   8   3  -3   18.90   11.30
   8   3  -3   24.50    9.40
   8   3  -3   34.00    9.50
   7  -3  -3  103.79   15.10
   7  -3  -3   85.99   11.90
   7   3  -3  164.18   16.50
   7   3  -3  116.29   14.30
  -7   3   3  122.59   10.80
   6  -3  -3  388.36   29.90
  -6  -3   3  526.15   38.00
   6  -3  -3  356.36   30.50
   6   3  -3  456.75   35.20
   6   3  -3  366.26   32.40
  -6   3   3  374.16   29.40
  -6   3   3  469.55   31.40
   5  -3  -3  477.35   38.80
  -5  -3   3  506.95   39.20
  -5  -3   3  599.94   42.80
   5  -3  -3  507.35   37.50
   5  -3  -3  516.65   40.40
   5   3  -3  497.85   39.70
  -5   3   3  533.45   37.30
   5   3  -3  568.24   39.80
   5   3  -3  591.44   41.30
   4  -3  -3  725.93   52.89
  -4  -3   3  767.12   53.79
  -4  -3   3  713.23   48.40
   4  -3  -3  686.63   52.79
  -4  -3   3  675.53   51.19
   4   3  -3  760.62   51.79
  -4   3   3  735.13   48.90
  -4   3   3  720.63   49.80
   4   3  -3  727.63   51.99
   4   3  -3  727.83   51.99
   3  -3  -3  458.45   37.40
  -3  -3   3  418.06   36.30
  -3  -3   3  452.95   35.30
  -3  -3   3  431.36   33.90
  -3  -3   3  463.05   35.30
   3   3  -3  521.05   35.60
   3   3  -3  542.55   35.90
  -3   3   3  579.94   36.50
   3   3  -3  556.64   36.90
  -3   3   3  483.05   35.10
  -3   3   3  527.45   34.50
  -2  -3   3 2091.49  148.09
  -2  -3   3 2168.98  148.69
  -2  -3   3 2194.68  147.09
   2  -3  -3 2542.85  152.58
  -2  -3   3 2255.57  148.69
   2   3  -3 2250.57  148.19
   2   3  -3 2160.68  147.39
  -2   3   3 2031.70  153.08
  -2   3   3 2114.39  149.69
   2   3  -3 2389.66  149.88
  -2   3   3 2173.78  147.59
   1  -3  -3 4030.30  239.78
  -1  -3   3 3514.55  235.18
  -1  -3   3 3531.75  233.98
  -1  -3   3 3380.86  234.48
   1   3  -3 3544.55  236.18
  -1   3   3 3444.36  234.08
   1   3  -3 3305.87  233.98
  -1   3   3 3532.35  237.78
   0  -3  -3 1254.07   87.59
   0  -3   3 1372.56   81.99
   0  -3   3 1128.49   80.99
   0  -3   3 1134.99   82.49
   0   3  -3 1289.87   81.99
   0   3   3 1196.28   86.49
   0   3  -3 1206.58   82.69
   0   3  -3 1120.69   80.89
   0   3   3 1226.58   88.59
   0   3  -3 1255.27   81.29
   1  -3   3  627.64   44.70
  -1  -3  -3  620.74   51.49
   1  -3   3  685.43   45.50
  -1  -3  -3  644.84   50.59
   1  -3   3  671.43   46.40
  -1   3  -3  686.43   49.70
  -1   3  -3  609.24   45.40
   1   3   3  658.53   52.39
   1   3   3  638.34   49.90
  -1   3  -3  652.23   44.90
  -2  -3  -3 1179.18   88.19
   2  -3   3 1168.08   79.79
   2  -3   3 1153.58   82.49
   2  -3   3 1263.07   80.39
   2   3   3 1193.08   85.99
   2   3   3 1162.28   87.19
  -2   3  -3 1112.19   81.59
  -2   3  -3 1223.48   87.59
   2   3   3 1181.58   82.29
  -2   3  -3 1150.28   79.99
   3  -3   3 1242.58   85.99
  -3  -3  -3 1192.58   94.69
   3  -3   3 1197.68   88.29
   3  -3   3 1274.47   86.39
   3  -3   3 1294.07   90.59
  -3   3  -3 1344.87   87.39
   3   3   3 1310.27   88.89
  -3   3  -3 1254.77   89.19
   3   3   3 1259.47   93.49
   3   3   3 1303.77   93.19
   4  -3   3  512.35   44.40
   4  -3   3  526.05   37.80
   4  -3   3  529.85   41.80
   4  -3   3  525.85   37.00
  -4   3  -3  517.15   38.00
  -4   3  -3  514.75   43.80
   4   3   3  566.94   40.80
   4   3   3  539.55   45.60
   4   3   3  539.55   45.50
   5  -3   3  442.56   41.40
   5  -3   3  455.95   38.50
   5  -3   3  471.35   32.70
   5  -3   3  424.16   32.00
   5   3   3  454.55   41.60
   5   3   3  437.26   35.60
   6  -3   3   52.19   16.10
   6  -3   3   58.59    8.60
   6  -3   3   46.90   13.30
   6  -3   3   44.60    7.60
   6   3   3   58.79   16.40
   6   3   3   64.39   11.60
   6   3   3   57.39    5.80
   7  -3   3   60.59   10.40
   7  -3   3   60.29    8.70
   7  -3   3   79.09   25.80
   7   3   3   56.89    5.80
   7   3   3   74.59   12.90
   7   3   3   59.39   18.10
   8  -3   3   34.90   17.60
   8  -3   3   11.50    5.20
   8  -3   3    6.30    7.90
   8   3   3   19.20    9.20
   8   3   3   25.40   14.90
   9  -3   3    4.70    4.80
   9  -3   3   -5.40    7.70
   9   3   3    1.90   12.70
  10  -3   3    1.30    9.50
  10  -3   3    8.40    5.10
  10  -3   3    4.70    5.10
  10   3   3   -2.50    8.70
  10   3   3    8.20   13.50
  11  -4  -3   11.40   11.40
  11  -4  -3   10.30   10.00
  11   4  -3    5.80   13.80
  11   4  -3   32.00   12.50
  11   4  -3   20.60   10.10
  10  -4  -3    1.70   10.00
  10   4  -3    9.60    7.20
  10   4  -3   25.50   11.90
  10   4  -3   39.90   13.70
   9  -4  -3  143.69   20.80
   9   4  -3  132.39   19.70
   9   4  -3  138.39   18.10
   9   4  -3  121.09   20.70
   8  -4  -3   37.00   11.80
   8  -4  -3   33.40   10.60
   8   4  -3   46.10   11.40
   8   4  -3   67.49   12.60
   8   4  -3   37.20   12.90
   7  -4  -3  277.37   25.20
   7  -4  -3  363.76   30.60
   7  -4  -3  306.07   29.60
   7   4  -3  335.27   29.00
   7   4  -3  390.66   29.80
   7   4  -3  325.07   32.00
   6  -4  -3  409.36   34.90
   6  -4  -3  408.46   31.20
  -6  -4   3  426.06   37.50
   6   4  -3  392.56   35.10
  -6   4   3  470.15   32.10
   6   4  -3  420.86   34.10
   6   4  -3  396.46   33.70
   5  -4  -3  181.68   15.60
  -5  -4   3  169.68   20.70
   5  -4  -3  176.88   19.10
   5   4  -3  197.68   19.40
  -5   4   3  217.98   17.00
   5   4  -3  166.78   17.60
  -5   4   3  188.18   15.20
   5   4  -3  175.48   17.50
   4  -4  -3   36.90    6.00
  -4  -4   3   39.20    9.70
  -4  -4   3   33.70    4.10
  -4  -4   3   41.40    7.60
   4  -4  -3   36.60    9.80
   4   4  -3   39.30    7.50
  -4   4   3   40.30    5.60
   4   4  -3   27.20    7.10
  -4   4   3   25.80    6.40
   4   4  -3   37.30    8.20
  -3  -4   3  181.88   13.10
   3  -4  -3  183.28   19.90
  -3  -4   3  180.38   18.00
  -3  -4   3  171.78   15.30
   3   4  -3  178.08   16.00
   3   4  -3  184.08   16.50
  -3   4   3  175.48   14.10
  -3   4   3  172.28   16.40
  -3   4   3  183.68   16.50
   3   4  -3  162.08   15.20
  -2  -4   3   84.09    9.50
  -2  -4   3   89.59    9.50
  -2  -4   3   85.39   10.90
   2  -4  -3  111.99   17.90
  -2  -4   3  103.99    8.50
   2   4  -3  114.49   14.60
   2   4  -3  131.59   10.30
  -2   4   3  106.49   17.40
   2   4  -3  101.59    9.80
  -2   4   3   86.69   11.60
  -2   4   3   80.19    8.50
   2   4  -3  100.99    8.50
   2   4  -3  122.89   12.30
  -1  -4   3  271.97   21.30
  -1  -4   3  286.27   21.00
  -1  -4   3  284.57   22.00
   1  -4  -3  276.67   27.40
   1   4  -3  313.37   23.90
   1   4  -3  288.47   21.20
   1   4  -3  293.87   21.10
   1   4  -3  286.27   24.90
  -1   4   3  324.77   26.60
  -1   4   3  291.87   21.10
   0  -4   3  440.26   35.30
   0  -4  -3  512.75   43.20
   0  -4   3  473.35   38.30
   0  -4   3  548.05   37.00
   0  -4   3  513.45   36.10
   0   4   3  511.45   44.00
   0   4   3  484.95   41.90
   0   4   3  569.84   35.90
   0   4  -3  558.64   38.80
   0   4  -3  566.64   36.50
   0   4  -3  486.85   35.20
   0   4  -3  537.85   35.80
  -1  -4  -3  584.84   49.10
  -1  -4  -3  585.14   49.10
   1  -4   3  601.74   42.10
   1  -4   3  568.74   42.50
   1  -4   3  592.84   44.20
  -1   4  -3  672.13   46.50
   1   4   3  556.14   48.30
  -1   4  -3  642.84   42.40
  -1   4  -3  644.54   43.00
   1   4   3  583.64   41.40
   1   4   3  603.94   50.99
  -2  -4  -3   77.69   15.90
   2  -4   3   73.19   10.60
   2  -4   3   80.39    9.20
   2  -4   3   74.59    8.20
   2   4   3   97.59   11.90
   2   4   3   79.29   17.50
  -2   4  -3   87.59   11.20
  -2   4  -3   98.69    9.20
  -2   4  -3  132.49   19.00
   3  -4   3  112.99   12.90
   3  -4   3  121.39   11.30
   3  -4   3  123.19   12.30
  -3  -4  -3  120.89   21.80
   3   4   3  116.59   14.40
  -3   4  -3  129.19   15.30
   3   4   3  110.79   19.00
   3   4   3  127.39   18.60
  -3   4  -3  136.49   11.90
   4  -4   3  130.59   15.40
   4  -4   3  132.99   13.40
   4  -4   3  119.29   11.90
   4   4   3  116.59   21.00
  -4   4  -3  128.49   16.80
   4   4   3  155.68   16.10
   5  -4   3  157.88   19.10
   5  -4   3  123.99   12.50
   5  -4   3  124.39   13.90
   5   4   3  128.59   15.90
   5   4   3  147.39   24.40
   6  -4   3  184.58   15.10
   6  -4   3  156.28   21.60
   6  -4   3  140.99   15.20
   6   4   3  146.79   24.80
   6   4   3  138.59   19.40
   7  -4   3   21.50    7.20
   7  -4   3    8.10    5.20
   7  -4   3    5.60   11.80
   7   4   3   27.10    8.90
   7   4   3    9.70   12.60
   8  -4   3   43.90   10.10
   8  -4   3   50.69   15.90
   8  -4   3   63.69    9.50
   8   4   3   44.90   21.50
   8   4   3   43.60   11.40
   9  -4   3   18.30    6.40
   9  -4   3   12.50    9.00
   9   4   3   12.30   14.30
   9   4   3    6.20    8.30
  10  -4   3  -22.10    9.10
  10  -4   3    3.00    5.10
  10  -4   3   -2.80    4.40
  10   4   3   -7.60    8.40
  10   4   3  -16.40   13.20
  11  -5  -3    0.40    9.70
  11   5  -3    2.00   13.50
  11   5  -3    8.80    8.70
  11   5  -3   10.20   11.10
  10  -5  -3    7.30    9.80
  10   5  -3    5.70    8.00
  10   5  -3    7.70    9.60
   9  -5  -3   68.09   17.30
   9   5  -3   56.19   12.70
   9   5  -3   63.29   16.00
   9   5  -3   71.19   21.70
   8  -5  -3  181.28   16.90
   8  -5  -3  164.78   22.10
   8   5  -3  181.98   21.10
   8   5  -3  198.28   26.00
   8   5  -3  175.98   20.80
   7  -5  -3   46.50   11.50
   7  -5  -3   19.30    6.10
   7   5  -3   26.30   12.00
   7   5  -3   48.30   11.00
   7   5  -3   28.60    9.50
   6  -5  -3  370.46   29.10
  -6  -5   3  352.36   36.90
   6  -5  -3  362.96   34.10
   6   5  -3  363.96   33.10
   6   5  -3  380.96   31.90
   6   5  -3  373.76   32.00
  -6   5   3  421.16   30.00
  -5  -5   3  556.54   46.10
   5  -5  -3  530.85   44.70
   5   5  -3  521.35   42.10
   5   5  -3  534.05   41.60
   5   5  -3  542.35   40.80
  -4  -5   3  480.15   39.90
  -4  -5   3  512.35   43.80
   4  -5  -3  489.95   44.30
   4  -5  -3  555.64   39.00
  -4  -5   3  527.25   36.60
  -4   5   3  657.23   42.80
   4   5  -3  525.65   45.60
   4   5  -3  558.24   41.00
   4   5  -3  545.05   40.40
   4   5  -3  552.74   41.10
  -3  -5   3 1238.08   87.39
  -3  -5   3 1340.47   84.99
   3  -5  -3 1264.47   86.29
  -3  -5   3 1270.47   89.99
   3  -5  -3 1196.58   92.09
   3   5  -3 1299.37   87.59
   3   5  -3 1278.97   88.39
  -3   5   3 1156.18   88.39
  -3   5   3 1288.67   85.99
  -3   5   3 1236.18   89.09
   3   5  -3 1300.67   93.09
   3   5  -3 1287.37   87.29
  -2  -5   3 1163.18   77.89
   2  -5  -3 1146.39   85.99
  -2  -5   3 1075.89   79.29
   2   5  -3 1125.09   80.59
   2   5  -3 1157.08   84.19
  -2   5   3 1125.59   78.39
   2   5  -3 1113.49   77.99
  -2   5   3 1142.09   82.49
   2   5  -3 1209.28   81.79
   2   5  -3 1289.87   79.59
   1  -5  -3  845.42   66.99
  -1  -5   3  915.21   60.19
  -1  -5   3  931.21   59.29
  -1  -5   3  846.52   59.69
   1   5  -3  850.01   63.89
   1   5  -3  869.21   61.69
  -1   5   3  807.02   70.29
   1   5  -3  847.42   59.09
   1   5  -3  840.72   60.39
   1   5  -3  858.71   59.29
   0  -5  -3 1360.66  106.79
   0  -5   3 1512.55   99.99
   0  -5   3 1382.36  102.59
   0  -5   3 1349.16   99.29
   0   5  -3 1554.34   99.79
   0   5   3 1544.25   99.29
   0   5   3 1561.84  109.19
   0   5   3 1363.06  106.79
   0   5  -3 1491.95   98.79
   0   5  -3 1615.44  102.99
  -1  -5  -3  385.46   36.60
   1  -5   3  364.16   28.20
   1  -5   3  424.76   28.40
   1  -5   3  379.66   31.30
   1   5   3  373.16   27.50
  -1   5  -3  375.66   28.60
  -1   5  -3  397.76   28.60
  -1   5  -3  468.75   32.80
  -1   5  -3  377.26   28.90
   1   5   3  351.96   37.50
   1   5   3  366.26   35.00
   2  -5   3  982.40   68.29
  -2  -5  -3  960.10   74.59
   2  -5   3  968.70   65.39
   2  -5   3  909.21   65.59
  -2  -5  -3  940.91   74.89
  -2   5  -3  915.81   66.99
   2   5   3  958.30   68.89
   2   5   3  921.61   73.79
  -2   5  -3  980.70   70.79
   2   5   3  961.90   64.59
  -2   5  -3 1004.10   66.09
   2   5   3  899.81   74.79
   3  -5   3  582.24   42.60
   3  -5   3  576.74   39.40
   3  -5   3  597.54   42.80
   3   5   3  529.95   38.20
   3   5   3  580.14   45.50
  -3   5  -3  542.95   47.80
   3   5   3  496.05   48.40
  -3   5  -3  521.85   42.00
   4  -5   3   23.30    5.40
   4  -5   3   19.70    5.00
   4  -5   3   23.40    7.60
   4   5   3   22.80    8.10
   4   5   3   17.90   12.40
  -4   5  -3   18.40    8.20
   4   5   3   22.60    3.70
   5  -5   3  229.68   17.50
   5  -5   3  195.98   17.10
   5  -5   3  213.48   19.90
   5   5   3  191.08   21.00
   5   5   3  175.38   14.10
   5   5   3  141.39   26.60
   6  -5   3   28.20    9.00
   6  -5   3   18.10    7.00
   6  -5   3   16.60    5.70
   6   5   3   23.70    8.60
   7  -5   3   38.60    9.30
   7  -5   3   39.60    7.80
   7  -5   3   49.90   11.30
   7   5   3   26.30   10.80
   8  -5   3   23.60    7.10
   8  -5   3   24.00   10.20
   8  -5   3   18.00    9.90
   8   5   3   28.70   10.00
   8   5   3   24.90   15.90
   9  -5   3   10.70    8.50
   9  -5   3   -1.50    4.40
   9   5   3   -2.00    9.50
   9   5   3   20.90   14.80
  10  -6  -3   18.80   10.70
  10   6  -3   14.00   11.80
  10   6  -3   18.30   10.10
  10   6  -3    6.10   12.20
   9  -6  -3   25.40   10.00
   9   6  -3   20.20   10.10
   9   6  -3   22.90   12.80
   9   6  -3   17.10   11.20
   8  -6  -3   64.49   10.00
   8  -6  -3   45.30   15.10
   8   6  -3   27.80   12.60
   8   6  -3   40.70   12.00
   8   6  -3   53.59   12.50
   7  -6  -3    9.60    9.50
   7  -6  -3   10.20    6.10
   7   6  -3    9.50    8.30
   7   6  -3   16.70   10.60
   7   6  -3    9.20    8.00
   6  -6  -3   91.89   18.40
   6  -6  -3   80.69   10.90
  -6   6   3   85.69   12.10
   6   6  -3   74.09   13.30
   6   6  -3   59.69   13.60
   5  -6  -3  107.19   20.70
   5  -6  -3  122.39   12.50
  -5  -6   3  135.39    9.40
   5   6  -3  120.39   17.40
   5   6  -3  106.49   16.90
   5   6  -3  111.99   14.80
  -5   6   3  100.59   13.10
   4  -6  -3   58.19    8.60
  -4  -6   3   67.49    6.10
  -4  -6   3   68.99   13.30
   4  -6  -3   31.60   13.10
   4   6  -3   44.80    9.60
   4   6  -3   58.49   11.40
   4   6  -3   56.29   10.80
   3  -6  -3   68.39   18.20
  -3  -6   3   62.99    6.70
   3  -6  -3   58.69    9.40
  -3  -6   3   53.19    8.70
  -3  -6   3   64.49   12.20
   3   6  -3   86.89   10.90
   3   6  -3   82.09   12.10
   3   6  -3   77.49   17.40
  -3   6   3   79.49   13.60
   3   6  -3   62.69    7.00
   3   6  -3  113.99   19.80
   2  -6  -3    5.70   10.40
  -2  -6   3    7.70    4.20
  -2  -6   3    7.60    3.20
   2   6  -3   14.10    8.80
   2   6  -3    7.60    3.30
   2   6  -3   10.90    5.30
  -2   6   3    9.60    3.10
   2   6  -3   -0.70    4.70
   2   6  -3    8.90    4.50
  -1  -6   3  107.29   10.30
   1  -6  -3  134.29   22.60
   1   6  -3   96.19   14.10
  -1   6   3  110.69   10.10
   1   6  -3  106.29   11.50
   1   6  -3  120.59   13.30
  -1   6   3  137.09   21.00
   1   6  -3  122.29   16.60
   1   6  -3  113.89   10.90
   0  -6   3  184.78   14.90
   0  -6   3  178.08   14.70
   0  -6  -3  152.98   23.50
   0  -6   3  176.08   19.70
   0   6  -3  180.08   17.40
   0   6   3  145.29   25.10
   0   6  -3  176.48   14.80
   0   6  -3  185.78   19.10
   0   6   3  169.68   14.10
   0   6   3  168.88   22.20
   0   6  -3  185.78   14.10
   0   6  -3  177.38   17.70
   1  -6   3  135.89   18.10
   1  -6   3   96.49    8.90
  -1  -6  -3  104.59   21.70
   1  -6   3   67.19    9.40
   1   6   3   96.19    8.80
  -1   6  -3   81.69   10.20
   1   6   3   85.19   20.20
  -2  -6  -3  131.19   24.30
   2  -6   3  105.59   10.40
   2  -6   3  110.29    9.40
   2  -6   3  100.89   15.20
  -2   6  -3   92.59   12.70
   2   6   3   93.09    8.90
   2   6   3   65.79   18.60
   2   6   3   96.39   14.50
  -2   6  -3  124.49   18.10
   3  -6   3  125.49   10.70
   3  -6   3  145.49   17.50
   3  -6   3  127.49   12.40
   3   6   3  120.59   10.30
  -3   6  -3  104.89   15.00
   3   6   3  141.59   16.90
   3   6   3   82.99   20.30
  -3   6  -3  168.18   23.70
   4  -6   3  212.98   15.40
   4  -6   3  188.98   21.60
   4  -6   3  194.58   17.50
  -4   6  -3  178.08   21.30
   4   6   3  186.88   29.70
   4   6   3  201.88   15.10
   4   6   3  204.98   21.20
   5  -6   3  105.89   11.40
   5   6   3  109.89   23.70
   5   6   3   84.09    7.70
   5   6   3   97.79   16.20
   6  -6   3   87.89   11.80
   6  -6   3   95.89   14.20
   6   6   3   97.39   17.00
   6   6   3   75.99   20.60
   7  -6   3   39.40    8.40
   7  -6   3   24.80   11.00
   7   6   3   14.00   14.40
   7   6   3   42.70   11.40
   8  -6   3   88.99   18.30
   8  -6   3   74.89   13.60
   8   6   3   71.19   19.20
   8   6   3   72.89   15.90
   9  -6   3    5.30   10.10
   9  -6   3    9.40    5.80
   9   6   3   11.20    9.60
   9   6   3   26.50   16.70
  10  -7  -3   17.10   12.60
  10   7  -3   -3.30    8.30
  10   7  -3    1.40    9.00
  10   7  -3    5.40   11.60
   9  -7  -3    8.40    9.90
   9   7  -3   10.30    9.10
   9   7  -3    9.20    9.10
   9   7  -3    8.50   12.90
   8  -7  -3   21.40   10.70
   8  -7  -3   26.40    7.80
   8   7  -3   16.50   12.20
   8   7  -3   13.30   10.50
   7  -7  -3   12.10   11.50
   7  -7  -3   29.90    7.60
   7   7  -3   30.80   10.20
   7   7  -3   21.20    8.70
   7   7  -3   23.80   11.80
   6  -7  -3   22.00   12.70
   6  -7  -3   48.50    8.70
   6   7  -3   66.19   12.90
  -6   7   3   49.30   10.20
   6   7  -3   49.70   10.90
   6   7  -3   32.30   13.40
   5  -7  -3  107.99   11.80
  -5  -7   3  100.09    8.50
  -5  -7   3   84.19   17.10
   5  -7  -3   53.39   16.60
   5   7  -3  129.99   17.50
   5   7  -3  102.39   15.90
   5   7  -3  124.59   16.60
  -5   7   3  104.89   13.40
  -4  -7   3  237.98   17.50
   4  -7  -3  180.98   28.40
  -4  -7   3  250.37   25.70
   4  -7  -3  216.98   19.60
   4   7  -3  244.98   22.40
  -4   7   3  233.38   21.60
   4   7  -3  228.18   23.30
  -3  -7   3  403.96   34.60
  -3  -7   3  440.76   32.10
   3  -7  -3  367.96   42.10
   3  -7  -3  473.95   34.00
  -3   7   3  413.16   39.10
   3   7  -3  488.05   37.00
   3   7  -3  505.85   36.80
   3   7  -3  462.15   32.40
   3   7  -3  480.65   35.40
  -2  -7   3  289.87   22.30
   2  -7  -3  253.47   32.70
   2   7  -3  297.97   25.90
   2   7  -3  312.47   22.70
   2   7  -3  312.57   30.80
   2   7  -3  280.97   26.40
   2   7  -3  307.67   24.30
  -1  -7   3  739.93   50.09
   1  -7  -3  622.34   59.69
   1   7  -3  721.43   57.19
   1   7  -3  745.23   50.29
   1   7  -3  662.43   53.09
  -1   7   3  657.43   59.99
   1   7  -3  741.43   53.79
   1   7  -3  749.03   50.59
   0  -7   3  523.25   47.20
   0  -7  -3  533.65   52.09
   0   7  -3  601.44   45.40
   0   7  -3  616.84   46.20
   0   7   3  587.14   53.39
   0   7  -3  617.64   41.50
   0   7  -3  602.84   46.60
   1  -7   3  278.37   26.70
  -1  -7  -3  236.48   31.50
   1  -7   3  283.67   20.80
   1   7   3  237.18   24.00
   1   7   3  245.98   19.40
   1   7   3  242.28   41.30
  -1   7  -3  235.38   22.00
   2  -7   3  463.85   42.00
   2  -7   3  514.45   36.90
  -2  -7  -3  536.15   49.30
  -2   7  -3  486.75   37.80
  -2   7  -3  461.15   41.40
   2   7   3  507.35   35.40
  -2   7  -3  505.45   37.40
   2   7   3  502.05   48.80
   3  -7   3  193.88   16.80
   3  -7   3  172.48   22.10
  -3   7  -3  216.38   26.90
   3   7   3  233.38   22.20
  -3   7  -3  142.39   18.50
   3   7   3  179.68   31.00
   4  -7   3   24.40    6.80
   4  -7   3   33.40   13.10
   4   7   3   26.30   15.30
   4   7   3   41.70    4.80
   4   7   3   34.50   10.20
   5  -7   3   79.49   11.10
   5  -7   3   55.49   13.60
   5   7   3   48.70   16.70
   5   7   3   45.00   11.80
   5   7   3   59.99    6.10
   6  -7   3   20.70    9.80
   6  -7   3   25.30    7.40
   6   7   3   16.00    7.70
   6   7   3   38.90   18.50
   7  -7   3   20.70    9.80
   7   7   3   45.60   13.20
   7   7   3   37.10   16.70
   8  -7   3    6.90    5.70
   8  -7   3    7.10    9.30
   8   7   3    0.20    7.80
   8   7   3   -7.70   14.20
   9  -7   3   -2.30    5.10
   9  -7   3   12.40   10.80
   9   7   3   -7.60   16.10
   9  -8  -3    8.60   12.10
   9   8  -3   11.90    9.30
   9   8  -3    2.90   10.40
   9   8  -3   20.30   11.80
   8  -8  -3   40.40   24.10
   8  -8  -3   53.19   10.70
   8   8  -3   62.69   14.40
   8   8  -3   37.40   14.10
   8   8  -3   40.60   13.40
   7  -8  -3   34.80   14.20
   7  -8  -3   64.09   11.10
   7   8  -3   82.19   16.00
   7   8  -3   60.89   15.50
   6  -8  -3  136.99   14.60
   6   8  -3  118.89   20.10
   6   8  -3  144.49   20.80
   6   8  -3  134.49   18.00
   5  -8  -3   49.90   18.30
  -5  -8   3   56.59    6.70
  -5  -8   3   66.49   16.30
   5  -8  -3   58.29   10.00
   5   8  -3   50.39   12.90
   5   8  -3   53.59   12.10
  -4  -8   3   69.69    7.30
   4  -8  -3   64.59   18.80
   4  -8  -3   79.59   10.90
   4   8  -3   47.50   11.70
   4   8  -3   69.99   13.60
   4   8  -3   54.19    9.40
  -4   8   3   51.39   11.50
   4   8  -3   62.49   12.10
  -3  -8   3   53.09    7.10
   3  -8  -3   53.19    8.50
   3  -8  -3   34.40   18.30
  -3   8   3   47.80   14.70
   3   8  -3   39.00   10.40
   3   8  -3   49.20    9.60
  -3   8   3   47.00    6.20
   3   8  -3   31.30    9.30
   3   8  -3   45.30    7.00
   2  -8  -3  118.39   24.30
  -2  -8   3   73.39    8.70
   2   8  -3   87.49   13.10
   2   8  -3   68.19   12.60
   2   8  -3   67.49   10.90
   1  -8  -3   20.50   16.20
  -1  -8   3   13.50    4.90
   1   8  -3   14.60    5.80
  -1   8   3   28.90   12.80
   1   8  -3   32.00   14.00
   1   8  -3   26.50    8.90
   1   8  -3    6.90    7.20
   0  -8  -3  437.76   46.80
   0  -8   3  486.95   34.90
   0  -8   3  429.86   41.50
   0   8  -3  397.66   39.20
   0   8  -3  502.35   34.50
   0   8   3  492.05   48.40
   0   8  -3  472.55   38.50
   0   8  -3  554.04   40.40
  -1  -8  -3  276.47   35.80
   1  -8   3  296.57   23.10
   1  -8   3  268.77   29.70
   1   8   3  270.37   26.70
  -1   8  -3  293.47   21.10
   1   8   3  315.97   38.50
  -1   8  -3  266.17   24.90
  -2  -8  -3  238.48   33.80
   2  -8   3  232.68   20.20
   2  -8   3  240.38   26.60
  -2   8  -3  264.47   27.30
   2   8   3  264.57   34.60
   2   8   3  240.18   24.50
  -2   8  -3  229.68   21.20
  -2   8  -3  239.98   21.90
   3  -8   3  109.59   20.00
   3  -8   3   93.59   11.60
  -3   8  -3   84.99   13.70
   3   8   3   96.19   23.70
  -3   8  -3  138.79   20.40
   3   8   3  104.09    9.60
   3   8   3  126.89   18.70
   4  -8   3  159.18   25.00
   4  -8   3  130.79   13.40
   4   8   3  106.49   10.40
   4   8   3  149.49   20.30
   4   8   3  118.29   25.40
   5  -8   3   57.59   16.90
   5  -8   3   41.30    9.00
   5   8   3   39.30   16.00
   5   8   3   45.80    5.40
   5   8   3   34.00   10.50
   6  -8   3   71.79   18.40
   6  -8   3   54.59   10.30
   6   8   3   68.69   22.10
   6   8   3   73.89   15.80
   7  -8   3   11.20    6.00
   7  -8   3   43.90   13.50
   7   8   3   26.60   11.30
   7   8   3    3.40   14.50
   8  -8   3    0.40    4.90
   8  -8   3   11.30   13.30
   8   8   3   17.90   10.40
   8   8   3    8.20   16.50
   9  -9  -3   40.60   19.90
   9   9  -3    3.50   11.40
   9   9  -3    9.20   10.60
   9   9  -3    9.70   11.80
   8  -9  -3   43.10   17.50
   8   9  -3   33.40   11.90
   8   9  -3   21.50   12.60
   8   9  -3   25.90   11.80
   7  -9  -3   43.90   22.20
   7  -9  -3   92.99   13.40
   7   9  -3   74.09   16.00
   7   9  -3   49.50   15.30
   7   9  -3   79.29   16.00
   6  -9  -3  128.79   21.10
   6  -9  -3  109.69   24.70
   6   9  -3  118.09   18.00
   6   9  -3  116.49   19.90
  -5  -9   3  113.99   10.40
   5  -9  -3   73.09   23.20
   5  -9  -3  114.89   13.60
   5   9  -3  154.58   18.50
   5   9  -3  119.09   19.20
   4  -9  -3  238.38   34.80
  -4  -9   3  293.77   20.40
   4  -9  -3  288.97   22.90
   4   9  -3  225.48   26.40
   4   9  -3  291.07   25.90
   4   9  -3  197.98   19.80
   4   9  -3  278.77   26.80
  -3  -9   3  162.28   13.60
   3  -9  -3  153.08   28.40
   3   9  -3  132.09   19.30
  -3   9   3  154.58   25.20
   3   9  -3  127.59   18.70
  -3   9   3  142.29   12.60
   3   9  -3  131.99   16.70
  -2  -9   3  250.57   19.10
   2  -9  -3  255.47   34.10
  -2   9   3  218.28   18.60
   2   9  -3  188.88   22.80
  -2   9   3  257.27   38.00
   2   9  -3  216.68   24.00
   1  -9  -3  234.28   38.90
  -1  -9   3  180.48   15.70
   1   9  -3  146.39   19.80
   1   9  -3  170.48   21.00
   1   9  -3  155.98   16.30
  -1   9   3  189.08   32.90
   0  -9   3  171.88   15.20
   0  -9   3  171.08   27.00
   0  -9  -3  210.88   37.30
   0   9  -3  174.78   21.50
   0   9   3  141.29   18.80
   0   9  -3  110.79   19.40
   0   9   3  130.89   27.70
   0   9  -3  145.19   14.50
  -1  -9  -3   38.30   18.00
   1  -9   3   14.00   26.60
   1  -9   3   41.80    8.00
   1   9   3   46.60   18.60
  -1   9  -3   49.90   11.70
   1   9   3   34.00   10.10
  -1   9  -3   30.90   11.50
  -1   9  -3   36.20    6.20
   2  -9   3   85.99   29.60
   2  -9   3   92.29   12.00
  -2  -9  -3   82.99   24.70
  -2   9  -3   71.39   15.50
  -2   9  -3   69.59   11.80
   2   9   3   76.69   23.40
   2   9   3   67.69   14.50
   3  -9   3  105.89   14.30
   3  -9   3  165.08   28.20
   3   9   3  151.68   30.00
  -3   9  -3  199.68   24.60
   3   9   3  166.08   19.50
   4  -9   3   45.90    9.50
   4  -9   3   52.99   17.10
   4   9   3   71.99   14.30
   4   9   3   82.49   21.60
   5  -9   3   34.90    8.20
   5  -9   3   59.09   17.70
   5   9   3   40.80    5.80
   5   9   3   40.10   16.50
   5   9   3   48.90   12.10
   6  -9   3    9.60    5.70
   6  -9   3   29.50   15.00
   6   9   3    4.20   13.70
   6   9   3   19.00    9.80
   7  -9   3    4.20    5.20
   7  -9   3    6.80   14.80
   7   9   3   19.20   10.60
   7   9   3   17.90   16.20
   8 -10  -3   14.80   15.00
   8  10  -3   -6.50   10.40
   8  10  -3   -4.30    8.90
   8  10  -3    1.90    9.20
   7 -10  -3   15.70   16.90
   7  10  -3   15.90   10.20
   7  10  -3   10.40    9.00
   7  10  -3   16.50   10.00
   6 -10  -3    1.90   14.80
   6 -10  -3    2.50    4.00
   6  10  -3   12.10    8.30
   6  10  -3   -6.10   10.10
   6  10  -3    3.20    8.10
   5 -10  -3   29.50    8.10
   5 -10  -3   40.60   17.90
   5  10  -3   31.60   11.50
   5  10  -3   10.40   10.80
   4 -10  -3   -0.10   13.10
  -4 -10   3    2.10    3.30
   4  10  -3   -5.20    7.20
   4  10  -3    8.20    9.70
   4  10  -3    0.90    6.40
   3 -10  -3    5.80   16.50
  -3 -10   3    0.60    3.40
  -3  10   3   32.30   13.80
   3  10  -3   -7.50    7.90
   3  10  -3    4.90    6.70
  -3  10   3    5.40    4.00
   3  10  -3   -0.70    6.70
  -2 -10   3    6.20    4.50
   2 -10  -3   12.20   15.80
   2  10  -3   11.20    8.00
  -2  10   3   14.50   12.90
  -2  10   3    7.70    4.70
   2  10  -3    2.40    8.60
   2  10  -3    8.90    6.20
   1 -10  -3   36.90   18.40
  -1 -10   3   14.40    6.00
   1  10  -3    4.50   10.20
  -1  10   3   13.80    7.70
  -1  10   3    3.30   13.20
   1  10  -3   13.00    6.40
  -1  10   3    9.80    5.30
   1  10  -3    4.10    9.20
   0 -10  -3   16.00   15.30
   0 -10   3    3.10    4.50
   0  10   3   -2.60   10.70
   0  10  -3    8.90    9.90
   0  10  -3  -14.70    8.10
   0  10   3    1.90    4.40
   0  10  -3   -4.20    4.50
   0  10   3    3.40    6.90
   1 -10   3   95.09   12.10
  -1 -10  -3   47.10   20.00
   1 -10   3  113.99   21.50
  -1  10  -3   46.40   14.40
   1  10   3   66.59   14.10
  -1  10  -3   57.99   14.30
  -1  10  -3   65.49    9.00
   1  10   3   96.69   22.10
   2 -10   3   41.10    8.80
   2 -10   3   50.79   16.90
  -2  10  -3   21.40    9.30
  -2  10  -3   36.90   12.90
   2  10   3   47.50   13.90
   2  10   3   31.10   10.70
   3 -10   3   44.60   15.00
   3 -10   3   15.90    6.50
   3  10   3   13.50    9.30
  -3  10  -3   41.70   13.30
   3  10   3   15.10   14.50
   4 -10   3   31.00   16.00
   4 -10   3   35.60    8.70
   4  10   3   52.89   18.30
   4  10   3   23.30   10.10
   5 -10   3   12.90    6.60
   5 -10   3   40.50   16.00
   5  10   3   17.30    9.40
   5  10   3   31.10   16.60
   6 -10   3   25.50    6.70
   6 -10   3   36.10   16.80
   6  10   3   33.90   10.60
   6  10   3   17.00   15.60
   6 -11  -3   52.39   20.20
   6  11  -3   12.70   13.70
   6  11  -3   39.70   12.10
   6  11  -3   48.00   15.00
   5 -11  -3   59.99   20.60
   5  11  -3   48.70   17.60
   5  11  -3   26.20   12.60
   5  11  -3   64.89   14.50
   4 -11  -3   78.99   26.70
  -4 -11   3   95.49   10.60
   4  11  -3  113.29   17.30
   4  11  -3   84.39   17.70
   4  11  -3  110.59   20.80
  -3 -11   3   69.09    9.60
   3 -11  -3   43.70   29.30
  -3  11   3   50.99   19.30
   3  11  -3   64.29   12.60
  -3  11   3   60.79    9.60
  -3  11   3   93.39   18.90
   3  11  -3   30.50   12.60
   3  11  -3   50.29   13.20
   2 -11  -3  163.48   40.40
  -2 -11   3   96.79   12.40
   2  11  -3   74.89   16.00
  -2  11   3   92.19   11.80
   2  11  -3  100.99   14.50
  -2  11   3  108.59   16.70
  -2  11   3  144.79   28.30
   2  11  -3   57.19   14.90
  -1 -11   3   91.49   12.90
   1 -11  -3  128.19   35.60
  -1  11   3   97.79   12.00
   1  11  -3   80.89   17.30
  -1  11   3  100.69   25.50
  -1  11   3  100.79   16.60
   1  11  -3  119.29   19.20
   1  11  -3   85.79   13.10
   0 -11   3  116.89   13.20
   0 -11  -3  127.89   40.40
   0  11   3  108.89   17.40
   0  11  -3  100.49   13.50
   0  11   3  114.69   27.10
   0  11  -3  131.09   20.10
   0  11   3  116.79   13.40
   0  11  -3  107.89   20.60
  -1 -11  -3  105.69   26.20
   1 -11   3  154.88   28.80
  -1  11  -3   86.79   18.90
  -1  11  -3   98.59   18.50
  -1  11  -3   86.19   11.50
   1  11   3  111.69   13.60
   1  11   3  103.59   24.50
   1  11   3  113.99   18.40
   2 -11   3   70.29   11.90
   2 -11   3   68.99   20.70
   2  11   3   60.69   11.90
  -2  11  -3   90.49   23.10
   2  11   3   65.79   15.60
   2  11   3   63.39   21.80
  -2  11  -3   84.89   18.40
   3 -11   3   58.89   10.90
   3 -11   3   84.19   20.60
   3  11   3   61.09   21.00
  -3  11  -3   39.60   14.20
   3  11   3   61.19   13.30
   3  11   3   40.60   11.00
   4 -11   3   44.50   10.00
   4 -11   3   74.89   20.40
   4  11   3   45.40   11.70
   4  11   3   47.50   19.60
   4  11   3   52.69   12.70
   5 -11   3   12.00   16.40
   5 -11   3   15.90    6.70
   5  11   3    2.40    6.60
   5  11   3  -16.40   13.90
   5  11   3   -8.90    8.70
   5 -12  -3   -4.30   16.40
   5  12  -3   11.70   11.30
   5  12  -3  -11.40   11.00
   5  12  -3   10.80    9.80
   4 -12  -3   38.60   23.60
   4  12  -3   -6.10   10.90
   4  12  -3    4.90   10.00
  -4  12   3   15.60   16.80
  -4  12   3   19.50    8.00
   3 -12  -3   14.80   14.80
  -3 -12   3    8.70    4.80
   3  12  -3   16.70    8.90
  -3  12   3    6.20   20.80
  -3  12   3    8.70    6.90
   3  12  -3    2.00    8.60
   3  12  -3  -21.00   11.80
  -3  12   3    3.80    6.00
   2 -12  -3   99.29   27.70
  -2 -12   3   12.40    5.40
   2  12  -3  -21.60    8.90
   2  12  -3   11.10    9.80
   2  12  -3   -2.70    5.80
  -2  12   3    6.70    6.30
  -2  12   3    0.20    6.90
  -2  12   3  -10.00   12.60
   1 -12  -3    4.70   14.80
  -1  12   3  -15.20    6.40
  -1  12   3   28.50   18.30
  -1  12   3   11.60    6.10
   1  12  -3    6.50   12.30
   1  12  -3   -6.30    6.40
   1  12  -3   19.90   10.50
   0 -12   3    0.70    4.50
   0 -12  -3   -9.90   16.30
   0  12   3   -1.80    6.80
   0  12   3  -13.70   11.30
   0  12  -3   -9.60    9.30
   0  12   3   -0.40    5.30
   0  12  -3   -8.30   10.40
  -1 -12  -3  -10.00   14.30
   1 -12   3    3.00    5.10
   1  12   3    5.10    6.10
  -1  12  -3   -4.40   15.30
   1  12   3   -3.30   16.40
  -1  12  -3  -10.20    4.70
  -1  12  -3    0.40   12.40
   1  12   3   -0.30    7.00
   2 -12   3   -6.30   14.10
   2 -12   3   15.90    7.30
   2  12   3   12.20    6.90
   2  12   3   16.60   18.10
  -2  12  -3   -9.80   11.90
  -2  12  -3    9.70   14.20
   2  12   3    9.50    8.80
   3 -12   3   22.50    8.10
   3 -12   3   43.20   20.10
   3  12   3   19.10   11.20
   3  12   3   -6.60   14.70
  -3  12  -3   43.90   16.40
   3  12   3   21.10    8.80
   2 -13  -3   10.50   18.40
  -2  13   3   26.10    9.40
  -2  13   3   21.10   16.20
   2  13  -3    5.10   13.30
   2  13  -3   45.80   14.00
  -1 -13   3   51.59   10.20
   1 -13  -3   66.49   24.70
  -1  13   3  -12.20   16.90
  -1  13   3   41.80   12.10
   1  13  -3   43.70   13.40
   1  13  -3   26.60    9.10
  -1  13   3   53.19   10.10
   1  13  -3   34.60   18.60
   0 -13   3   60.99   10.70
   0 -13  -3   90.99   26.00
   0  13  -3   28.70    9.40
   0  13  -3   31.10   16.30
   0  13  -3   63.69   16.60
   0  13   3   59.09   10.80
   0  13   3   25.20   10.50
   0  13   3   12.20   18.50
  12   0  -4    9.90   12.20
  12   0  -4   17.00   10.90
  11   0  -4   -4.00    7.60
  11   0  -4   26.50   12.90
 -10   0   4   42.40    5.80
  10   0  -4   22.90   10.20
  10   0  -4   51.79   14.40
   9   0  -4    5.30    7.20
  -9   0   4   16.40    3.80
   9   0  -4   11.30    9.80
  -8   0   4   31.90    4.70
   8   0  -4   16.30    7.60
   8   0  -4   62.39   12.50
   7   0  -4   66.49   11.10
  -7   0   4   86.79    7.30
   6   0  -4    0.30    5.60
   6   0  -4   -1.20    4.10
  -6   0   4    1.70    1.90
  -6   0   4   10.20    6.70
  -5   0   4  266.37   20.20
   5   0  -4  271.27   22.10
  -5   0   4  251.57   18.70
  -4   0   4  605.74   43.90
   4   0  -4  646.64   45.70
  -3   0   4  210.78   17.60
  -3   0   4  205.68   17.20
   3   0  -4  213.78   19.10
   3   0  -4  235.08   18.50
   2   0  -4    5.00    7.20
  -2   0   4    4.80    3.90
  -2   0   4    3.60    4.30
   2   0  -4   -3.70    3.90
  -1   0   4   46.20    7.50
   1   0  -4   39.90    5.50
  -1   0   4   54.69   11.20
   1   0  -4   32.50   11.30
   0   0  -4  837.62   62.69
   0   0   4  833.32   62.89
   0   0  -4  935.71   60.29
   0   0   4  856.61   59.49
   1   0   4    6.60    5.90
   1   0   4    9.80    5.30
  -1   0  -4    5.80    5.70
   1   0   4   -1.00    9.10
   2   0   4  342.67   29.10
   2   0   4  326.57   27.00
  -2   0  -4  352.66   30.70
   2   0   4  334.07   37.30
   3   0   4 1184.58   78.09
   3   0   4 1104.49   91.49
   3   0   4 1113.79   82.99
   3   0   4 1205.78   79.39
  -3   0  -4 1110.09   84.59
  -4   0  -4  160.98   21.50
   4   0   4  209.58   22.10
   4   0   4  178.08   16.30
   4   0   4  191.38   14.80
   5   0   4  421.66   31.10
   5   0   4  471.35   39.50
   5   0   4  424.66   33.00
   6   0   4   43.40    8.60
   6   0   4   35.50   14.20
   6   0   4   40.60    6.40
   7   0   4   35.90    8.40
   7   0   4   28.80   14.80
   7   0   4   23.10    5.40
   8   0   4  148.99   17.60
   8   0   4  135.09   12.90
   8   0   4  144.99   25.90
   9   0   4   21.40    5.60
   9   0   4   40.20   16.50
   9   0   4   16.30    8.90
  10   0   4   10.90    9.90
  10   0   4    6.80    3.90
  10   0   4    3.10   14.50
  12  -1  -4    2.90    9.90
  12  -1  -4   36.80   14.70
  12   1  -4    5.30   11.00
  12   1  -4    9.70    9.00
  11  -1  -4   37.20   11.70
  11   1  -4   67.19   15.30
  11   1  -4   53.59   13.00
  10  -1  -4   76.29   15.90
  10  -1  -4   37.60   10.80
  10   1  -4   38.60   11.90
  10   1  -4   81.29   15.90
 -10   1   4   62.69    7.60
   9  -1  -4  212.38   21.00
   9   1  -4  205.38   21.60
   8  -1  -4  119.29   14.90
  -8   1   4  136.09   11.00
   8   1  -4  109.89   14.90
   7  -1  -4  194.08   19.40
  -7  -1   4  216.28   15.40
  -7   1   4  231.08   16.50
   7   1  -4  197.38   19.90
   6  -1  -4  890.41   66.19
  -6  -1   4  953.90   63.09
  -6   1   4  954.30   63.89
   6   1  -4  955.30   67.39
   5  -1  -4  932.11   67.19
  -5  -1   4 1079.19   66.89
  -5  -1   4  941.91   66.09
  -5   1   4  908.81   64.49
   5   1  -4  917.41   67.39
  -5   1   4  945.81   65.39
   4  -1  -4  300.37   25.50
  -4  -1   4  299.67   25.00
  -4  -1   4  317.97   24.00
  -4  -1   4  278.57   23.80
   4   1  -4  349.27   25.10
  -4   1   4  332.57   23.70
   4   1  -4  329.17   25.70
  -4   1   4  323.57   22.60
  -3  -1   4  500.05   36.10
   3  -1  -4  495.45   38.60
  -3  -1   4  477.45   35.50
  -3  -1   4  491.05   35.90
   3   1  -4  493.55   36.00
   3   1  -4  542.75   37.80
  -3   1   4  507.55   36.20
  -2  -1   4  152.68   12.90
   2  -1  -4  164.88   12.80
  -2  -1   4  142.89   11.80
   2  -1  -4  150.78   18.90
   2   1  -4   98.29   14.00
  -2   1   4   97.59   12.60
   1  -1  -4 2517.95  182.88
  -1  -1   4 2348.36  174.98
   1  -1  -4 2778.02  177.08
  -1  -1   4 2541.85  176.08
  -1  -1   4 2575.44  177.68
  -1   1   4 2751.72  181.18
  -1   1   4 2685.73  175.88
   1   1  -4 2871.81  179.68
   0  -1   4 1283.47   93.59
   0  -1  -4 1513.05   94.89
   0  -1  -4 1306.07   96.19
   0   1   4 1314.57   96.89
   0   1   4 1429.56   94.09
   0   1  -4 1346.07   94.29
   1  -1   4  665.13   51.69
  -1  -1  -4  661.23   50.29
   1  -1   4  681.03   43.70
  -1  -1  -4  668.83   47.20
   1  -1   4  622.34   46.10
  -1   1  -4  583.04   53.99
   1   1   4  651.93   46.90
  -1   1  -4  585.44   47.10
   1   1   4  538.35   54.19
   1   1   4  603.34   49.60
   2  -1   4  838.42   67.49
   2  -1   4  869.91   57.89
  -2  -1  -4  813.52   64.39
   2  -1   4  877.11   57.99
   2  -1   4  803.12   60.79
   2   1   4  846.62   61.69
   2   1   4  907.81   64.39
  -2   1  -4  791.22   61.79
   3  -1   4   50.89   17.30
   3  -1   4   53.49    7.30
   3  -1   4   51.69   10.50
   3  -1   4   50.89    6.60
  -3  -1  -4   33.40   11.90
   3   1   4   66.49   13.60
   3   1   4   81.89   13.70
  -3   1  -4   80.89   13.60
   3   1   4   80.99    9.30
   4  -1   4  134.79   18.20
   4  -1   4  134.39   11.30
   4  -1   4  102.89   22.20
   4  -1   4  132.49   11.70
  -4  -1  -4  125.79   20.10
   4   1   4  121.89   16.50
  -4   1  -4  125.79   19.50
   4   1   4  108.29   10.70
   4   1   4  105.99   19.10
   4   1   4  125.69   13.20
   5  -1   4  214.98   24.00
   5  -1   4  211.28   17.20
   5  -1   4  202.38   34.10
   5  -1   4  225.88   18.30
   5   1   4  220.48   19.90
   5   1   4  210.88   16.90
   5   1   4  241.78   27.30
   6  -1   4  132.79   21.70
   6  -1   4  123.59   13.60
   6  -1   4  118.29   40.20
   6  -1   4  112.29   11.20
   6   1   4  113.69   10.80
   6   1   4  124.19   14.50
   6   1   4  106.49   20.10
   7  -1   4    9.30   11.50
   7  -1   4    1.80    3.80
   7   1   4    3.20    3.40
   7   1   4    7.00    6.30
   7   1   4   -6.50   10.30
   8  -1   4    2.90    3.90
   8  -1   4    6.40    6.40
   8  -1   4    5.00   11.10
   8   1   4    6.10    3.30
   8   1   4    6.60    7.30
   8   1   4   -3.70   12.00
   9  -1   4   13.50   13.70
   9  -1   4   10.00    4.50
   9  -1   4    7.20    8.50
   9   1   4   16.20    4.60
   9   1   4   28.80   10.40
   9   1   4   16.80   15.30
  10  -1   4   18.60   16.40
  10  -1   4    5.30    8.80
  10  -1   4    6.30    4.60
  10   1   4   18.40   15.70
  10   1   4    1.70    9.90
  10   1   4    8.80    3.60
  12  -2  -4  -16.70    9.30
  12  -2  -4    6.50   11.90
  12   2  -4    5.60    9.60
  12   2  -4   21.40   13.90
  11  -2  -4   10.20   10.20
  11  -2  -4   36.30   13.60
  11   2  -4   30.80   12.70
  11   2  -4   24.60   10.40
  10  -2  -4   18.90    9.30
  10  -2  -4   24.40   11.60
  10   2  -4   25.20   10.30
  10   2  -4   28.70   11.70
   9  -2  -4   14.90    8.30
   9  -2  -4   44.80   12.90
   9   2  -4   36.50   11.20
   9   2  -4   33.10   10.60
   8  -2  -4   14.00    9.20
   8  -2  -4    7.80    6.60
  -8   2   4   10.10    3.60
   8   2  -4   11.30    7.60
   8   2  -4   12.40    8.50
   7  -2  -4   64.69   10.40
   7  -2  -4   56.99   13.80
   7   2  -4   43.10   10.10
  -7   2   4   62.39    6.80
   7   2  -4   62.09   11.40
   6  -2  -4  147.69   15.30
   6  -2  -4  211.18   18.60
   6   2  -4  144.29   15.70
  -6   2   4  149.19   12.70
  -5  -2   4  700.13   48.90
  -5  -2   4  669.03   50.49
  -5  -2   4  734.23   49.30
   5  -2  -4  652.63   49.50
  -5   2   4  692.33   46.90
  -5   2   4  686.73   47.00
   5   2  -4  638.14   49.80
   5   2  -4  651.53   49.00
  -4  -2   4  275.27   23.30
  -4  -2   4  285.07   22.40
   4  -2  -4  298.37   25.80
  -4  -2   4  304.87   22.30
   4   2  -4  258.97   23.20
  -4   2   4  284.47   20.70
   4   2  -4  291.87   22.90
  -4   2   4  271.57   21.20
   3  -2  -4   26.00   11.40
  -3  -2   4   26.10    6.10
   3  -2  -4   35.80    7.00
  -3  -2   4   29.90    5.60
  -3  -2   4   29.80    5.90
  -3   2   4   45.00    4.60
   3   2  -4   45.10    8.00
   3   2  -4   43.80    7.20
  -3   2   4   58.59    8.30
  -3   2   4   58.49    8.20
  -2  -2   4 2046.80  138.99
   2  -2  -4 2119.09  140.19
   2  -2  -4 2089.69  145.59
  -2  -2   4 1974.80  137.69
  -2  -2   4 2067.29  136.99
  -2   2   4 2090.79  139.09
  -2   2   4 2013.10  141.79
   2   2  -4 2081.59  140.39
  -1  -2   4 1605.64  111.49
  -1  -2   4 1490.95  109.19
   1  -2  -4 1892.41  113.89
   1   2  -4 1638.14  113.19
  -1   2   4 1628.34  111.69
   1   2  -4 1587.54  109.59
   0  -2   4 1263.37   81.09
   0  -2  -4 1180.88   85.19
   0  -2   4 1091.99   80.29
   0  -2   4 1093.19   80.69
   0   2  -4 1239.18   82.29
   0   2   4 1300.17   84.89
   0   2   4 1279.67   87.89
   1  -2   4  274.67   22.60
  -1  -2  -4  284.37   27.80
   1  -2   4  312.57   21.60
   1  -2   4  289.97   27.20
  -1  -2  -4  293.37   26.60
   1   2   4  273.17   28.20
  -1   2  -4  287.77   31.00
   1   2   4  299.07   26.20
  -1   2  -4  296.17   24.00
   2  -2   4  242.98   22.20
   2  -2   4  270.77   20.00
   2  -2   4  261.47   18.90
   2  -2   4  259.47   28.00
  -2  -2  -4  253.37   27.60
   2   2   4  299.67   25.60
  -2   2  -4  259.07   32.80
   2   2   4  290.77   27.60
  -2   2  -4  249.48   23.90
  -3  -2  -4  536.35   47.10
   3  -2   4  520.35   38.70
   3  -2   4  585.34   48.90
   3  -2   4  534.85   41.90
   3  -2   4  531.65   37.90
   3   2   4  574.74   41.50
   3   2   4  573.94   44.70
  -3   2  -4  564.04   44.00
   3   2   4  551.34   46.30
   4  -2   4  514.55   34.50
   4  -2   4  475.45   39.50
   4  -2   4  490.65   35.00
   4  -2   4  491.85   46.30
   4   2   4  459.35   41.40
   4   2   4  484.65   42.90
   4   2   4  494.25   37.50
  -4   2  -4  462.45   40.90
   5  -2   4  322.17   35.30
   5  -2   4  262.47   27.70
   5  -2   4  266.57   21.10
   5  -2   4  266.57   21.00
   5   2   4  296.77   30.70
   5   2   4  261.37   20.20
   6  -2   4   71.79   19.70
   6  -2   4   81.89   11.00
   6  -2   4   71.49    9.80
   6  -2   4   78.29   16.10
   6   2   4   96.69    8.70
   6   2   4  105.79   13.60
   6   2   4  107.19   20.40
   7  -2   4  135.99   14.20
   7  -2   4  129.19   12.30
   7  -2   4  114.39   20.60
   7   2   4   95.19   10.10
   7   2   4  139.29   16.30
   7   2   4  116.09   22.50
   8  -2   4   85.19   13.40
   8  -2   4   99.99   11.50
   8  -2   4   92.89   20.50
   8   2   4  108.69   24.60
   8   2   4  112.39    9.60
   8   2   4  106.49   16.00
   9  -2   4   43.10   17.20
   9  -2   4   31.10    6.50
   9  -2   4   20.30    9.50
   9   2   4   32.20    4.80
   9   2   4   20.30    9.50
   9   2   4    9.40   16.10
  10  -2   4   14.60    5.60
  10  -2   4   -3.60   10.30
  10   2   4   12.50   17.00
  10   2   4   27.50   11.10
  12  -3  -4   67.29   18.30
  12  -3  -4    6.30   12.70
  12   3  -4    7.50   10.30
  12   3  -4   -9.70   10.90
  11  -3  -4   10.10    9.30
  11  -3  -4   24.60   13.20
  11   3  -4   19.50   11.00
  11   3  -4   18.40   12.60
  10  -3  -4   26.60    9.70
  10  -3  -4   36.30   14.60
  10   3  -4   28.60   10.90
   9  -3  -4   56.89   13.70
   9  -3  -4   47.70   10.50
   9   3  -4   50.29   12.70
   9   3  -4   42.50   11.50
   8  -3  -4   77.39   14.10
   8  -3  -4   57.99   11.30
   8   3  -4   52.89   11.50
   8   3  -4   49.10   14.10
   8   3  -4   61.09   12.50
   7  -3  -4  244.68   23.40
   7  -3  -4  311.67   29.40
   7   3  -4  246.98   24.40
  -7   3   4  267.57   20.60
   6  -3  -4  541.45   49.50
   6  -3  -4  747.83   51.59
  -6  -3   4  811.52   54.49
   6   3  -4  737.33   50.49
   6   3  -4  723.23   51.89
  -6   3   4  587.24   47.00
   5  -3  -4  566.14   46.50
  -5  -3   4  605.74   41.00
   5  -3  -4  609.04   46.10
  -5  -3   4  611.74   46.70
  -5  -3   4  600.44   44.60
   5   3  -4  632.14   45.60
  -5   3   4  613.34   42.60
  -5   3   4  630.34   42.10
   5   3  -4  623.64   45.90
   5   3  -4  586.14   44.70
  -4  -3   4  509.75   36.50
  -4  -3   4  474.95   40.90
   4  -3  -4  509.95   43.40
   4  -3  -4  527.05   41.00
  -4  -3   4  495.65   40.10
  -4  -3   4  501.15   38.80
   4   3  -4  556.14   39.40
  -4   3   4  560.04   37.90
  -4   3   4  574.84   37.80
   4   3  -4  577.54   39.50
   4   3  -4  604.44   41.30
  -3  -3   4 1273.47   86.49
  -3  -3   4 1254.67   84.49
  -3  -3   4 1233.08   85.99
   3  -3  -4 1271.77   89.09
   3  -3  -4 1114.59   92.09
   3   3  -4 1292.77   88.09
  -3   3   4 1362.06   87.59
  -3   3   4 1287.37   85.29
  -3   3   4 1258.07   87.79
   3   3  -4 1242.28   87.19
  -2  -3   4 2103.49  140.99
  -2  -3   4 2158.28  142.89
  -2  -3   4 1987.50  141.59
   2  -3  -4 2258.47  146.29
  -2   3   4 2114.29  143.79
  -2   3   4 2081.59  147.49
  -2   3   4 2079.19  141.29
   2   3  -4 2169.78  141.89
   2   3  -4 2101.79  144.09
   1  -3  -4 2285.87  146.29
  -1  -3   4 2059.39  141.99
  -1  -3   4 2134.99  140.39
  -1  -3   4 2034.10  140.19
   1   3  -4 2016.70  140.29
  -1   3   4 2152.88  144.49
   1   3  -4 2153.78  143.89
  -1   3   4 1979.90  149.29
   1   3  -4 2115.59  141.99
   0  -3  -4 1200.18   81.59
   0  -3   4 1035.60   73.79
   0  -3   4 1170.18   77.19
   0  -3   4 1133.19   74.99
   0   3  -4 1173.78   79.89
   0   3  -4  968.90   74.09
   0   3  -4 1024.00   74.69
   0   3   4 1132.39   82.79
   0   3  -4 1165.18   74.59
   0   3   4 1148.99   79.99
  -1  -3  -4  579.04   46.50
   1  -3   4  566.34   41.40
   1  -3   4  581.44   38.90
  -1  -3  -4  592.54   45.10
   1  -3   4  562.14   38.50
   1   3   4  497.35   43.70
  -1   3  -4  521.25   45.50
  -1   3  -4  473.15   40.00
   1   3   4  559.54   47.30
   2  -3   4  462.05   36.70
   2  -3   4  495.55   40.10
   2  -3   4  483.35   35.60
   2  -3   4  573.14   35.40
  -2   3  -4  482.55   38.40
   2   3   4  523.25   44.70
   2   3   4  494.85   41.70
  -2   3  -4  454.95   46.20
  -3  -3  -4  128.19   22.70
   3  -3   4  129.69   15.30
   3  -3   4  158.88   21.50
   3  -3   4  140.39   12.00
   3   3   4  143.39   18.80
   3   3   4  128.09   21.80
   3   3   4  129.29   14.80
  -3   3  -4  120.89   15.80
   4  -3   4  198.98   14.90
   4  -3   4  196.18   16.10
   4  -3   4  188.38   24.40
   4  -3   4  172.28   20.80
   4   3   4  187.78   25.70
   4   3   4  196.08   23.50
   4   3   4  214.68   20.50
  -4   3  -4  179.78   21.30
   5  -3   4   -3.20    3.40
   5  -3   4   -5.70   11.10
   5  -3   4   -1.90    3.50
   5  -3   4    5.60    9.40
   5   3   4    5.90   10.90
   5   3   4   -1.50    5.40
   6  -3   4   33.20    6.80
   6  -3   4   24.80   12.40
   6  -3   4   38.40   19.60
   6  -3   4   51.59    7.80
   6   3   4   32.80    5.30
   6   3   4   34.40    9.40
   6   3   4   36.30   14.50
   7  -3   4    5.30    5.40
   7  -3   4   24.10   15.50
   7  -3   4    6.00   11.70
   7  -3   4    4.50    4.30
   7   3   4    8.90    3.10
   7   3   4    6.80   12.90
   7   3   4    7.30    7.00
   8  -3   4    4.10    4.50
   8  -3   4   -5.70    6.70
   8   3   4   10.10    2.90
   8   3   4   -1.30   12.60
   8   3   4   -0.60    6.80
   9  -3   4    1.30    8.10
   9  -3   4    5.60    4.00
   9   3   4    5.10    8.40
   9   3   4   -3.10   12.60
  10  -3   4   -0.40    4.40
  10  -3   4  -21.00    9.60
  10   3   4   16.60   15.20
  10   3   4   -3.40    8.60
  11  -4  -4    2.40    9.80
  11  -4  -4    9.70   11.70
  11   4  -4   18.60   10.40
  11   4  -4   11.10   11.20
  10  -4  -4    5.70    9.80
  10  -4  -4    2.50   11.00
  10   4  -4    4.60   10.40
  10   4  -4    0.20    6.60
   9  -4  -4   27.60   11.00
   9  -4  -4   27.50   12.90
   9   4  -4   26.20   13.30
   9   4  -4   16.50    9.70
   9   4  -4   16.90    9.90
   8  -4  -4    9.30    8.10
   8   4  -4    6.60    8.40
   8   4  -4   -0.70    8.50
   8   4  -4   -0.70    6.20
   7  -4  -4   45.00   11.40
   7   4  -4   44.30   10.30
   7   4  -4   40.50   10.70
   7   4  -4   36.50   13.10
   6  -4  -4   20.20    7.90
  -6  -4   4    2.40    8.20
  -6   4   4   14.50    6.00
   6   4  -4   11.60    7.80
   6   4  -4   14.70    7.00
   6   4  -4    9.10    6.70
   5  -4  -4   77.39   13.70
  -5  -4   4   67.59   13.70
  -5  -4   4   71.79    7.40
  -5   4   4   70.29    6.50
  -5   4   4   70.39    7.70
   5   4  -4   69.19   11.30
   5   4  -4   76.69   11.80
   5   4  -4   68.99   11.90
   4  -4  -4   90.49   13.30
  -4  -4   4   99.69   14.00
  -4  -4   4   97.09    7.80
  -4  -4   4   99.79   10.50
  -4  -4   4   98.59   10.40
   4   4  -4  101.09   11.90
   4   4  -4   93.59   13.20
  -4   4   4   87.09    8.90
   4   4  -4   85.79   11.10
  -4   4   4   88.29   11.70
  -3  -4   4  445.86   36.30
   3  -4  -4  447.26   38.90
  -3  -4   4  461.55   32.50
  -3  -4   4  423.86   34.00
  -3   4   4  491.85   36.40
  -3   4   4  480.25   37.20
  -3   4   4  479.85   33.60
   3   4  -4  489.25   36.60
   3   4  -4  496.15   34.70
  -2  -4   4  899.91   58.29
   2  -4  -4  880.71   65.39
  -2  -4   4  827.62   58.99
  -2  -4   4  925.21   60.09
   2   4  -4  808.22   62.19
  -2   4   4  841.42   58.59
  -2   4   4  836.02   61.99
  -2   4   4  802.82   66.39
   2   4  -4  857.11   59.09
   2   4  -4  860.01   61.89
  -1  -4   4  752.02   53.79
  -1  -4   4  806.92   54.09
  -1  -4   4  786.62   55.39
   1  -4  -4  763.42   60.59
   1   4  -4  791.52   53.89
  -1   4   4  805.12   54.09
  -1   4   4  793.92   59.29
   1   4  -4  787.82   56.79
  -1   4   4  817.32   61.99
   1   4  -4  783.62   57.59
   0  -4  -4  785.62   64.69
   0  -4   4  883.81   57.79
   0  -4   4  735.63   56.49
   0   4   4  952.80   67.79
   0   4   4  859.21   64.09
   0   4  -4  922.91   57.99
   0   4  -4  806.22   56.49
   0   4  -4  845.32   58.59
   1  -4   4  896.91   64.29
  -1  -4  -4  910.91   71.49
   1  -4   4  942.21   63.99
   1  -4   4 1027.60   65.69
  -1   4  -4  821.42   64.79
   1   4   4  998.70   74.59
   1   4   4  909.71   71.99
  -1   4  -4  900.81   64.69
  -1   4  -4 1038.00   70.69
  -2  -4  -4  839.02   65.29
   2  -4   4  884.01   59.39
  -2  -4  -4  826.02   66.79
   2  -4   4  791.82   56.99
   2  -4   4  712.73   62.09
  -2   4  -4  870.91   57.59
   2   4   4  837.22   64.69
  -2   4  -4  840.82   66.59
  -2   4  -4  801.42   58.99
   2   4   4  870.21   67.89
   3  -4   4  316.97   21.50
   3  -4   4  240.78   23.40
   3  -4   4  243.78   20.40
  -3   4  -4  205.08   23.30
   3   4   4  231.18   30.70
   3   4   4  283.37   27.90
   3   4   4  270.77   24.20
   4  -4   4  729.43   53.59
   4  -4   4  822.92   54.59
   4  -4   4  757.62   57.89
   4   4   4  789.22   63.79
  -4   4  -4  677.73   57.89
   4   4   4  785.42   57.19
   5  -4   4  163.58   21.90
   5  -4   4  182.98   16.40
   5  -4   4  159.68   15.10
   5   4   4  144.49   18.20
   5   4   4  166.08   27.30
   6  -4   4   83.49   10.30
   6  -4   4   73.09   10.00
   6  -4   4   84.99   17.40
   6   4   4   93.19    8.60
   6   4   4  100.29   15.90
   6   4   4  101.29   22.00
   7  -4   4  141.29   14.00
   7  -4   4  128.29   14.50
   7   4   4  142.99   20.30
   7   4   4  135.19   11.10
   7   4   4  180.68   28.60
   8  -4   4   23.60   18.80
   8  -4   4   37.90    7.90
   8  -4   4   27.20    8.50
   8   4   4   11.90   14.90
   8   4   4   24.60   10.20
   9  -4   4   29.60    6.40
   9  -4   4   13.50    8.30
   9   4   4    4.30    8.30
   9   4   4   24.90   15.70
  11  -5  -4   -2.20    9.20
  11   5  -4   14.80   12.20
  11   5  -4   18.10    9.80
  10  -5  -4   36.50   13.20
  10   5  -4   37.50   14.80
  10   5  -4   25.70   11.40
  10   5  -4   47.20   14.50
   9  -5  -4   21.00   10.10
   9   5  -4   43.10   13.40
   9   5  -4   31.40   13.20
   9   5  -4   14.90    9.40
   8  -5  -4  162.88   21.30
   8   5  -4  125.29   20.50
   8   5  -4  198.48   21.70
   8   5  -4  155.98   22.10
   7  -5  -4  247.18   26.60
   7   5  -4  238.68   24.80
   7   5  -4  279.07   25.90
   7   5  -4  243.38   26.50
  -6  -5   4  101.19   19.10
   6  -5  -4  102.29   17.70
   6   5  -4  101.69   14.70
   6   5  -4  104.69   15.60
   6   5  -4  100.59   15.20
  -5  -5   4  726.33   56.29
   5  -5  -4  695.53   55.89
  -5  -5   4  726.83   48.00
   5   5  -4  679.83   52.39
  -5   5   4  749.13   51.49
   5   5  -4  702.63   53.69
   5   5  -4  680.93   52.39
   4  -5  -4  791.92   65.99
  -4  -5   4  908.01   57.99
  -4  -5   4  842.42   60.89
  -4  -5   4  866.31   63.89
   4   5  -4  896.91   60.69
   4   5  -4  847.02   61.09
  -4   5   4  827.12   59.69
   4   5  -4  834.82   62.89
  -4   5   4  857.31   61.49
  -3  -5   4  673.43   43.90
  -3  -5   4  571.34   43.00
   3  -5  -4  559.54   48.80
  -3  -5   4  614.84   44.90
  -3  -5   4  631.04   41.20
   3   5  -4  591.74   42.10
  -3   5   4  544.15   44.70
  -3   5   4  596.04   42.00
   3   5  -4  583.84   45.40
   3   5  -4  614.54   48.50
  -3   5   4  549.95   47.00
   3   5  -4  600.74   43.40
  -2  -5   4 1381.46   90.79
  -2  -5   4 1334.77   92.79
  -2  -5   4 1294.77   91.69
   2  -5  -4 1214.28   98.09
   2   5  -4 1422.26   91.79
   2   5  -4 1336.97   96.09
   2   5  -4 1456.05   94.99
  -2   5   4 1367.46   91.29
  -2   5   4 1328.77  100.59
  -2   5   4 1299.97   95.39
   1  -5  -4  110.99   18.40
  -1  -5   4   92.79    8.60
  -1  -5   4   99.09    8.40
  -1  -5   4   96.79    9.20
  -1   5   4   40.90   11.10
   1   5  -4   66.79    7.80
   1   5  -4   81.19   13.40
   1   5  -4   72.99   12.30
  -1   5   4   67.79   15.80
  -1   5   4   58.19    7.20
   1   5  -4   67.59    7.90
   0  -5   4  267.77   21.60
   0  -5  -4  243.68   29.20
   0  -5   4  274.47   21.00
   0   5   4  288.77   30.60
   0   5  -4  281.57   21.30
   0   5   4  276.07   20.50
   0   5   4  220.38   26.80
   0   5  -4  285.57   20.00
   0   5  -4  290.17   25.80
   0   5  -4  314.67   23.60
   0   5  -4  274.87   20.20
   1  -5   4  292.47   21.90
   1  -5   4  219.58   22.30
  -1  -5  -4  220.58   28.60
   1  -5   4  255.87   20.90
   1   5   4  270.47   28.40
   1   5   4  284.67   20.20
  -1   5  -4  312.77   21.70
  -1   5  -4  302.37   21.90
   1   5   4  292.17   32.50
  -1   5  -4  270.37   20.50
  -2  -5  -4  164.88   23.90
   2  -5   4  169.08   15.50
   2  -5   4  157.48   17.30
   2  -5   4  172.98   15.70
   2   5   4  205.18   14.30
   2   5   4  210.38   21.00
  -2   5  -4  176.58   17.50
   2   5   4  188.98   29.50
  -2   5  -4  202.78   25.40
   3  -5   4   77.99   11.80
   3  -5   4   72.39    8.70
   3  -5   4   82.09   10.70
  -3   5  -4   60.49   12.10
  -3   5  -4   76.09   20.60
   3   5   4   82.29   13.40
   3   5   4   72.79   19.10
   4  -5   4    1.10    5.10
   4  -5   4    7.10    5.60
   4  -5   4   -2.00    3.60
   4   5   4   13.10   12.80
  -4   5  -4    9.60    8.20
   4   5   4    7.80    7.20
   5  -5   4   26.20    6.40
   5  -5   4   33.60    9.10
   5  -5   4   31.10    8.10
   5   5   4   23.20    8.20
   5   5   4   48.20   16.30
   6  -5   4   75.39   12.70
   6  -5   4   56.89   11.50
   6  -5   4   67.79   10.10
   6   5   4   72.19   20.10
   6   5   4   52.79    6.10
   6   5   4   78.89   14.50
   7  -5   4    8.40    4.30
   7  -5   4    4.70    6.40
   7  -5   4   -4.00    7.80
   7   5   4    8.00   13.90
   7   5   4   10.60    8.90
   8  -5   4    5.40    4.30
   8  -5   4   12.10    8.00
   8  -5   4  -17.00   11.30
   8   5   4   25.10   14.10
   8   5   4    9.10    8.80
   9  -5   4   -7.00    7.60
   9  -5   4    8.50    5.60
   9   5   4    1.90    8.40
   9   5   4   13.80   12.80
  11  -6  -4   10.90   10.90
  11   6  -4   17.10   10.80
  11   6  -4   20.30   14.30
  11   6  -4   21.90   13.90
  10  -6  -4   29.00   12.30
  10   6  -4   20.20   11.60
  10   6  -4   26.40   12.20
  10   6  -4   33.90   16.40
   9  -6  -4   -0.70    7.90
   9   6  -4    4.60    9.60
   9   6  -4   -0.90    7.60
   9   6  -4    5.10    9.10
   8  -6  -4   51.39   16.80
   8   6  -4   72.29   14.40
   8   6  -4   71.19   14.60
   8   6  -4   53.69   14.70
   7  -6  -4   81.99   18.40
   7   6  -4   38.40   12.60
   7   6  -4   50.89   14.30
   7   6  -4   49.30   12.20
   6  -6  -4   26.60   10.00
  -6  -6   4   24.60   12.50
   6   6  -4   18.30    9.90
   6   6  -4   25.80    8.90
   6   6  -4   24.30    9.50
   5  -6  -4    0.10    8.10
  -5  -6   4    6.40    2.50
  -5  -6   4   10.30    8.10
   5   6  -4    3.60    6.10
  -5   6   4   15.50    6.90
   5   6  -4   -1.30    6.90
   5   6  -4    4.10    6.40
   4  -6  -4  152.68   23.40
  -4  -6   4  211.08   15.20
  -4  -6   4  195.28   20.70
   4   6  -4  201.78   20.50
  -4   6   4  193.28   19.20
   4   6  -4  211.68   19.40
   4   6  -4  191.08   18.60
   3  -6  -4   59.49   17.80
  -3  -6   4   68.09    9.90
  -3  -6   4   67.49    7.10
   3   6  -4   54.59   11.30
   3   6  -4   76.29   16.30
   3   6  -4   63.79   10.00
  -3   6   4   71.99   15.00
   3   6  -4   79.89    9.80
  -2  -6   4  111.89   11.50
   2  -6  -4   86.09   22.80
  -2  -6   4  137.09   10.70
  -2  -6   4  129.39   11.80
  -2   6   4  127.39   23.30
   2   6  -4   98.39   11.30
   2   6  -4   97.59   11.80
   2   6  -4  137.49   20.80
   2   6  -4  108.19   14.30
   2   6  -4  106.89   10.90
  -1  -6   4  312.97   23.30
  -1  -6   4  297.67   22.90
   1  -6  -4  286.07   32.80
  -1  -6   4  331.57   24.10
   1   6  -4  274.37   26.50
   1   6  -4  328.07   27.80
   1   6  -4  301.87   22.90
  -1   6   4  299.67   22.80
  -1   6   4  279.67   32.60
   1   6  -4  297.07   23.00
   0  -6  -4  327.87   57.49
   0  -6   4  326.27   24.70
   0  -6   4  390.06   25.70
   0   6   4  329.87   24.10
   0   6   4  307.57   35.20
   0   6  -4  329.27   27.30
   0   6  -4  318.07   27.40
   0   6  -4  303.87   23.20
   0   6  -4  300.77   23.70
   0   6  -4  327.87   25.00
   1  -6   4  655.63   48.20
   1  -6   4  672.73   45.40
  -1  -6  -4  632.04   55.29
   1  -6   4  641.24   45.40
  -1   6  -4  639.54   45.40
  -1   6  -4  584.54   45.20
   1   6   4  626.24   44.30
  -2  -6  -4  265.57   32.00
   2  -6   4  295.77   20.90
   2  -6   4  253.47   24.20
   2  -6   4  268.17   21.20
   2   6   4  270.17   20.70
   2   6   4  259.97   24.70
  -2   6  -4  279.57   30.10
  -2   6  -4  214.58   22.20
   2   6   4  245.38   47.70
   3  -6   4  124.19   12.80
   3  -6   4  149.09   17.20
   3  -6   4  142.79   12.40
  -3   6  -4   91.99   16.20
  -3   6  -4  157.58   26.60
   3   6   4  125.19   10.90
   3   6   4  124.79   18.40
   4  -6   4  296.87   24.90
   4  -6   4  360.46   30.20
   4  -6   4  338.27   26.30
   4   6   4  362.66   30.60
   4   6   4  328.87   23.80
  -4   6  -4  315.77   30.30
   5  -6   4   81.49    9.40
   5  -6   4   43.70   11.70
   5  -6   4  100.79   11.00
   5   6   4   84.69   22.40
   5   6   4   79.19    7.20
   5   6   4   71.49   14.30
   6  -6   4   73.79    9.80
   6  -6   4   78.79   11.30
   6   6   4   89.89   16.20
   6   6   4   99.59   23.30
   6   6   4   71.29    6.80
   7  -6   4  110.09   16.10
   7  -6   4   98.19   13.20
   7   6   4   94.49   24.00
   7   6   4  102.59   18.40
   8  -6   4   28.90   11.30
   8  -6   4   26.40    7.10
   8   6   4   20.80   10.30
   8   6   4   25.10   16.20
   9  -6   4   14.70    6.60
   9  -6   4   32.40   11.60
   9   6   4    0.00    9.50
   9   6   4   19.60   16.10
  10  -7  -4   29.00   14.20
  10   7  -4   30.00   12.10
  10   7  -4   17.60   11.30
  10   7  -4   13.00    9.90
   9  -7  -4   40.80   13.80
   9   7  -4   15.90   11.40
   9   7  -4   11.10    9.30
   9   7  -4   14.90   10.90
   8  -7  -4   46.80   15.40
   8   7  -4   28.30   14.60
   8   7  -4   43.50   14.50
   7  -7  -4   84.09   19.90
   7   7  -4   79.09   16.00
   7   7  -4  109.59   16.70
   7   7  -4   78.09   15.30
   6  -7  -4   16.70   12.30
  -6  -7   4    7.20   12.10
   6   7  -4   32.80   10.80
   6   7  -4   17.40    8.90
   6   7  -4   35.00   10.10
  -5  -7   4   42.00    5.30
  -5  -7   4   31.40   11.10
   5  -7  -4   23.70   12.20
   5   7  -4   37.60   10.00
   5   7  -4   22.00    8.70
   5   7  -4   25.30    9.80
  -4  -7   4  275.87   19.10
   4  -7  -4  244.28   31.50
  -4  -7   4  305.97   25.90
   4   7  -4  239.48   24.60
   4   7  -4  212.68   22.50
   4   7  -4  272.67   22.90
  -4   7   4  180.58   25.40
  -3  -7   4  168.28   15.00
   3  -7  -4  154.78   25.70
  -3  -7   4  163.38   12.40
   3   7  -4  114.39   14.40
  -3   7   4  136.79   22.50
   3   7  -4  104.49   17.10
   3   7  -4  116.49   14.40
  -2  -7   4  290.37   23.90
   2  -7  -4  288.37   35.00
   2   7  -4  333.27   25.30
   2   7  -4  336.77   25.40
   2   7  -4  308.37   37.70
   2   7  -4  352.46   32.10
   2   7  -4  314.27   24.20
  -1  -7   4  212.38   17.90
   1  -7  -4  185.58   29.30
   1   7  -4  192.58   22.40
   1   7  -4  246.98   18.30
   1   7  -4  221.38   24.00
  -1   7   4  231.88   29.70
   0  -7   4   78.09    9.10
   0  -7  -4   58.99   19.00
   0  -7   4   87.59    9.10
   0   7  -4   66.79    7.90
   0   7  -4   73.99   14.40
   0   7  -4   81.09    9.60
   0   7   4   48.50   15.90
   0   7  -4   99.89   12.90
   1  -7   4  183.78   16.60
   1  -7   4  202.28   21.90
  -1  -7  -4  193.78   29.40
   1  -7   4  209.28   17.50
  -1   7  -4  288.47   26.00
   1   7   4  184.18   37.00
  -1   7  -4  196.98   18.10
  -1   7  -4  187.58   17.50
  -2  -7  -4  259.47   32.00
   2  -7   4  243.88   19.30
   2  -7   4  236.38   18.00
   2  -7   4  217.08   23.20
   2   7   4  209.58   17.30
  -2   7  -4  206.28   27.60
   2   7   4  235.48   23.40
  -2   7  -4  190.98   20.10
   2   7   4  193.08   31.50
   3  -7   4  117.49   16.90
   3  -7   4  104.79   10.50
   3  -7   4   95.29   12.20
   3   7   4  137.69   17.80
  -3   7  -4  151.68   25.60
   3   7   4  126.69   10.40
   3   7   4  109.39   23.80
   4  -7   4   25.20   11.50
   4  -7   4    9.10    5.40
   4  -7   4    9.80    3.60
   4   7   4   11.20   13.00
   4   7   4   21.10    8.90
   4   7   4   11.20    3.40
   5  -7   4   13.70   10.20
   5   7   4   27.30   14.50
   5   7   4    7.00    7.70
   5   7   4   22.10    3.90
   6  -7   4   -4.10    3.80
   6  -7   4   -1.70    8.90
   6   7   4    0.10   12.90
   6   7   4    2.40    2.20
   7  -7   4   -8.00    8.90
   7  -7   4   10.50    6.00
   7   7   4    6.90    8.00
   7   7   4   -2.50   14.00
   8  -7   4   13.90    6.00
   8  -7   4   19.00   12.70
   8   7   4   -6.50    7.60
   8   7   4  -19.70   11.70
   9  -8  -4   -4.60    9.10
   9   8  -4    2.30    9.90
   9   8  -4  -15.80    9.50
   9   8  -4    5.50    9.80
   8  -8  -4   22.20   13.70
   8   8  -4   17.30   10.70
   8   8  -4    2.10    8.20
   8   8  -4   16.40   11.50
   7  -8  -4    2.80   11.30
   7   8  -4    7.70    8.70
   7   8  -4   -3.20    9.30
   6  -8  -4   12.30   14.00
   6   8  -4    5.30    8.60
   6   8  -4   -7.00    7.00
   6   8  -4   -2.40    7.30
  -5  -8   4   20.60   17.70
  -5  -8   4   29.50    5.00
   5  -8  -4   33.80   16.20
   5   8  -4   21.60    8.70
   5   8  -4   28.50   10.10
   5   8  -4   23.10    9.00
  -4  -8   4    5.90    3.30
   4  -8  -4    7.90   13.30
   4   8  -4    3.00    6.20
   4   8  -4    0.00    6.60
   4   8  -4   -0.30    6.40
  -4   8   4   -4.10    6.80
   3  -8  -4    4.20   13.70
  -3  -8   4    4.10    3.60
   3   8  -4    6.00    7.40
  -3   8   4   11.10   13.70
   3   8  -4   13.80    5.00
   3   8  -4    3.60    5.70
  -2  -8   4   12.40    4.40
   2  -8  -4   11.10   13.60
   2   8  -4   18.60    6.10
  -2   8   4   19.50   11.90
   2   8  -4    4.90    7.90
   2   8  -4   26.00    7.20
   1  -8  -4   94.29   22.90
  -1  -8   4   73.89   10.50
   1   8  -4   75.39   18.20
  -1   8   4  102.39   24.00
   1   8  -4  129.39   22.00
   1   8  -4  112.99   13.60
   1   8  -4  107.19   11.50
   0  -8   4  130.59   13.10
   0  -8  -4  194.48   33.20
   0   8  -4  160.38   16.90
   0   8   4  128.49   26.90
   0   8  -4  131.09   12.70
   0   8  -4  133.39   17.40
   0   8  -4  128.19   19.40
   1  -8   4  144.59   13.80
  -1  -8  -4  192.98   34.10
   1  -8   4  151.48   20.30
   1   8   4  136.79   18.40
  -1   8  -4  121.39   14.60
  -1   8  -4  146.49   22.00
   1   8   4  113.59   26.60
  -2  -8  -4  228.38   32.10
   2  -8   4  187.18   17.50
   2  -8   4  178.78   22.70
   2   8   4  199.48   34.40
  -2   8  -4  192.18   19.00
  -2   8  -4  192.18   28.00
   2   8   4  196.38   22.20
   3  -8   4  213.18   25.60
   3  -8   4  233.98   19.90
  -3   8  -4  163.28   21.50
   3   8   4  242.78   37.40
  -3   8  -4  279.17   30.90
   3   8   4  249.28   25.00
   4  -8   4  214.08   24.90
   4  -8   4  229.98   20.00
   4   8   4  211.68   35.20
   4   8   4  203.88   24.10
   4   8   4  212.58   16.90
   5  -8   4  101.09   12.30
   5  -8   4  133.99   21.90
   5   8   4   93.49   23.20
   5   8   4   93.89    8.90
   6  -8   4  119.69   22.30
   6  -8   4  122.99   14.10
   6   8   4  105.99   18.60
   6   8   4  110.89   25.80
   6   8   4  102.99    9.10
   7  -8   4   52.49   10.60
   7  -8   4   68.09   16.90
   7   8   4   51.99   14.60
   7   8   4   51.79   20.30
   9  -9  -4    7.80   12.10
   9   9  -4   15.60   10.80
   9   9  -4    8.10   10.30
   9   9  -4    5.60   10.60
   8  -9  -4   14.80   13.40
   8   9  -4   27.50   12.40
   8   9  -4   16.80   11.50
   8   9  -4   38.90   14.30
   7  -9  -4   28.20   16.00
   7   9  -4   68.49   16.50
   7   9  -4   69.89   15.20
   7   9  -4   82.09   16.90
   6  -9  -4   75.69   22.80
   6   9  -4   94.39   16.90
   6   9  -4  126.69   18.80
   5  -9  -4   71.89   23.70
  -5  -9   4   98.49    9.80
   5   9  -4  117.59   19.40
   5   9  -4   93.69   15.90
   5   9  -4  125.99   17.00
   4  -9  -4  168.88   33.10
  -4  -9   4  171.88   14.40
   4   9  -4  159.68   18.90
   4   9  -4  167.38   21.40
   4   9  -4  152.78   19.20
  -3  -9   4  195.98   16.00
   3  -9  -4  173.38   32.60
   3   9  -4  178.28   19.50
   3   9  -4  155.58   21.40
  -3   9   4  189.48   15.30
   3   9  -4  185.78   19.20
  -3   9   4  151.58   27.10
  -2  -9   4  237.68   18.20
   2  -9  -4  232.48   37.80
   2   9  -4  181.78   20.30
  -2   9   4  222.78   35.50
   2   9  -4  204.98   19.50
   2   9  -4  188.88   24.40
   1  -9  -4  330.77   40.10
  -1  -9   4  343.47   26.60
   1   9  -4  310.87   33.20
   1   9  -4  355.66   29.80
  -1   9   4  341.17   41.60
   1   9  -4  345.17   27.10
   0  -9   4  105.49   10.80
   0  -9  -4   83.59   23.50
   0   9   4   97.69   26.00
   0   9  -4   66.19    8.80
   0   9  -4   55.69   15.70
   0   9  -4   71.19   13.70
   1  -9   4   27.70    7.10
   1  -9   4   17.60   12.00
  -1  -9  -4   28.00   17.40
  -1   9  -4   25.40    6.70
  -1   9  -4   42.90   14.00
  -1   9  -4   27.30    7.90
   1   9   4   20.40    8.90
   1   9   4  -10.00   11.60
  -1   9  -4   11.60    7.70
   2  -9   4  105.59   12.40
  -2  -9  -4  126.89   29.50
   2  -9   4  178.38   25.90
   2   9   4   93.89   22.30
  -2   9  -4   80.19   14.00
  -2   9  -4   92.29   20.00
   2   9   4  118.59   18.40
   3  -9   4   75.29   17.40
   3  -9   4   46.90    8.70
   3   9   4   36.90   19.10
  -3   9  -4   48.90   17.10
   3   9   4   25.60   11.60
   4  -9   4    4.30    4.90
   4  -9   4   16.90   14.70
   4   9   4   -5.30   12.90
   5  -9   4   -2.10    4.70
   5  -9   4    3.00   13.00
   5   9   4    9.50    8.30
   5   9   4    5.20    3.30
   5   9   4   12.30   15.50
   6  -9   4   20.50    7.40
   6  -9   4   14.30   14.40
   6   9   4   17.50    9.80
   6   9   4    5.20   13.40
   7  -9   4   16.20   15.60
   7  -9   4   21.00    7.50
   7   9   4   -8.80    9.60
   7   9   4    6.90   13.40
   8 -10  -4    7.30   16.10
   8  10  -4  -19.00    8.70
   8  10  -4  -11.30   10.90
   8  10  -4    2.40    9.90
   7 -10  -4   19.00   16.50
   7  10  -4   -8.50    7.20
   7  10  -4    8.10   10.40
   7  10  -4  -11.70    8.20
   6 -10  -4   13.90   13.90
   6  10  -4   -1.40    6.80
   6  10  -4    2.60    8.50
  -5 -10   4    5.40    4.20
   5 -10  -4   10.90   20.80
   5  10  -4   19.80    9.20
   5  10  -4   -1.00   13.10
   5  10  -4    4.60    8.80
  -4 -10   4   19.90    5.20
   4 -10  -4   29.00   19.60
   4  10  -4    9.20    8.70
   4  10  -4    1.50    8.40
   4  10  -4   20.40    8.60
  -3 -10   4   70.39    9.70
   3 -10  -4   57.59   19.30
   3  10  -4   49.80   14.00
   3  10  -4   49.90   10.80
  -3  10   4   88.29   23.20
   3  10  -4   40.80   11.10
  -3  10   4   62.19    7.90
  -3  10   4   72.99   19.00
   2 -10  -4   51.59   21.00
  -2 -10   4   46.00    8.00
  -2  10   4   28.00    6.50
  -2  10   4   24.40   17.00
   2  10  -4   47.00   13.50
   2  10  -4   34.40    8.20
   2  10  -4   21.50    9.80
   1 -10  -4   48.10   22.50
  -1 -10   4   40.90    8.40
   1  10  -4   27.60   12.80
   1  10  -4   51.69   11.70
  -1  10   4   51.59   19.40
   1  10  -4   34.30    7.90
   0 -10   4  101.09   11.50
   0 -10  -4  129.59   30.30
   0  10   4   94.19   15.80
   0  10  -4   60.79   13.90
   0  10  -4   84.39   17.70
   0  10   4   86.69   24.80
   0  10  -4   75.39    9.80
   1 -10   4   53.09   15.70
  -1 -10  -4   19.70   15.90
   1 -10   4   50.39    9.20
   1  10   4   25.70   10.10
   1  10   4   22.30   16.10
  -1  10  -4    3.90    6.10
  -1  10  -4   12.60    9.60
   2 -10   4   55.79   16.50
   2 -10   4   47.80    9.60
  -2  10  -4   14.20    9.00
   2  10   4   32.80   17.80
  -2  10  -4   38.00   15.00
   2  10   4   30.10   11.70
   3 -10   4   23.10    7.00
   3 -10   4   44.50   14.60
   3  10   4   18.50   10.00
   3  10   4   10.10   13.70
  -3  10  -4   11.90   14.70
   4 -10   4   -1.10   13.40
   4 -10   4    6.30    6.20
   4  10   4    2.60   12.40
   4  10   4   21.90    9.90
   5 -10   4   24.60   14.90
   5 -10   4    9.00    5.80
   5  10   4   -0.60    8.80
   5  10   4   14.50   16.00
   6 -10   4   22.30    7.20
   6 -10   4   20.00   16.30
   6  10   4   -4.50   15.70
   6  10   4    9.40   10.00
   6 -11  -4   38.10   20.10
   6  11  -4   22.30   11.70
   6  11  -4   51.39   14.00
   6  11  -4   39.30   13.50
  -5 -11   4   40.50    6.80
   5 -11  -4   43.80   20.60
   5  11  -4   56.89   14.50
   5  11  -4   27.50   12.10
   4 -11  -4   47.40   21.20
  -4 -11   4   71.69   10.10
   4  11  -4   87.19   15.50
   4  11  -4  106.49   16.30
   4  11  -4   91.79   18.40
  -3 -11   4   77.49   10.60
   3 -11  -4  101.49   32.30
   3  11  -4   74.59   13.20
   3  11  -4   49.30   13.70
  -3  11   4   73.89   24.00
   3  11  -4   76.39   17.00
  -3  11   4   87.49   11.00
  -3  11   4   48.50   21.00
  -2 -11   4   41.10    8.20
   2 -11  -4   52.59   21.00
  -2  11   4   23.10   16.40
   2  11  -4   39.40   12.70
   2  11  -4    7.00    9.70
   2  11  -4   46.50   10.10
  -2  11   4   40.10    7.50
   1 -11  -4   43.10   19.90
  -1 -11   4   58.39    9.80
   1  11  -4   38.80   14.40
  -1  11   4   53.49    9.40
   1  11  -4   47.30   12.30
   1  11  -4   59.49   14.20
  -1  11   4   52.69   20.20
  -1  11   4   65.09   13.50
   0 -11   4   62.79   10.20
   0 -11  -4   63.89   23.20
   0  11   4   46.90   12.60
   0  11  -4   45.10    8.70
   0  11   4   69.39   11.30
   0  11  -4   59.69   13.90
   0  11  -4   38.70   15.60
   0  11   4   52.49   21.20
  -1 -11  -4   53.79   21.40
   1 -11   4   42.10    8.90
  -1  11  -4   22.10   15.20
   1  11   4   33.40   10.40
   1  11   4   31.10   18.40
  -1  11  -4    4.00   11.20
   2 -11   4   49.30   10.00
   2 -11   4   11.30   14.40
  -2  11  -4   47.80   13.80
  -2  11  -4   28.90   16.40
   2  11   4   30.90   11.30
   3 -11   4   21.80   15.80
   3 -11   4   15.90    7.00
   3  11   4   42.30   17.40
   3  11   4   21.90    8.60
  -3  11  -4   36.10   16.20
   4 -11   4   11.90    6.60
   4 -11   4   36.10   15.90
   4  11   4   18.10   11.00
   4  11   4   13.80   16.50
   5 -11   4   21.50    7.40
   5  11   4    8.80   15.30
   5 -12  -4   27.20   20.30
   5  12  -4   -5.50    9.70
   5  12  -4  -17.30   10.30
   5  12  -4    9.40   10.10
   4 -12  -4   -2.60   17.00
  -4 -12   4    4.70    4.60
   4  12  -4    1.70    8.60
   4  12  -4   12.20   10.80
   4  12  -4   -1.60   10.30
  -4  12   4    0.50   15.00
   3 -12  -4   27.80   18.60
  -3 -12   4   22.70    6.20
  -3  12   4   10.40    7.50
   3  12  -4    0.80    9.10
   3  12  -4  -14.30    8.80
  -3  12   4   17.00    6.60
  -3  12   4   31.40   17.80
   3  12  -4    5.50    7.40
  -2 -12   4   37.80    7.90
   2 -12  -4   55.59   24.30
   2  12  -4   33.60   12.20
   2  12  -4   46.30   11.00
  -2  12   4   36.80    8.60
  -2  12   4   38.70   11.40
  -2  12   4   46.90   20.30
  -1 -12   4   63.39   10.50
   1 -12  -4   51.39   23.40
  -1  12   4   49.50   21.10
  -1  12   4   49.10   12.70
   1  12  -4   14.20   11.50
  -1  12   4   57.59    9.80
   1  12  -4   34.70    8.90
   1  12  -4   26.30   13.90
   0 -12  -4   56.19   25.30
   0 -12   4   50.49    9.30
   0  12  -4   35.70    8.20
   0  12  -4   37.80   13.30
   0  12   4   35.60    9.70
   0  12  -4   19.30   14.90
   0  12   4   27.20    7.80
   0  12   4   12.40   14.70
  -1 -12  -4   44.80   24.70
   1 -12   4   50.59   10.30
  -1  12  -4   41.60   15.10
  -1  12  -4   38.20   17.10
   1  12   4   18.40   18.00
   1  12   4   59.79   10.80
   1  12   4   62.29   14.50
   2 -12   4   35.40    9.20
   2 -12   4   44.30   19.30
   2  12   4   57.19   13.80
   2  12   4   37.70    9.80
   2  12   4   68.79   24.00
   3 -12   4   38.10    9.60
   3 -12   4   35.20   19.30
  -3  12  -4   58.89   16.60
   3  12   4   31.30   11.50
   3  12   4   25.20    9.10
   3  12   4   47.60   20.90
  12   0  -5    5.30   10.80
  12   0  -5   -2.90    8.90
  11   0  -5   -3.00    7.70
  11   0  -5   10.80   11.80
  10   0  -5   32.10   10.40
 -10   0   5   40.70    5.30
  10   0  -5   33.90   14.00
   9   0  -5  130.79   19.10
  -9   0   5   68.49    7.40
   9   0  -5   54.59   12.70
  -8   0   5    2.10    2.20
   8   0  -5   -6.20    7.60
   8   0  -5    6.80    7.00
  -7   0   5  328.07   22.90
   7   0  -5  299.67   27.30
  -6   0   5  132.49   10.90
  -6   0   5  136.19   12.50
   6   0  -5  142.09   15.50
   5   0  -5  491.45   39.80
  -5   0   5  537.75   37.70
   4   0  -5  445.86   37.30
  -4   0   5  424.46   34.80
   4   0  -5  506.15   36.50
  -4   0   5  529.75   35.30
   3   0  -5   48.90   11.60
  -3   0   5   52.09    9.60
   3   0  -5   44.70    8.30
  -3   0   5   42.40    7.40
   2   0  -5  444.06   40.60
  -2   0   5  499.65   38.00
  -2   0   5  493.05   35.50
   2   0  -5  490.55   34.50
  -1   0   5  118.19   15.10
   1   0  -5  115.09   11.60
   1   0  -5  127.09   20.50
  -1   0   5  156.68   19.50
   0   0  -5   30.10    8.80
   0   0   5   36.40    9.30
   0   0   5   55.09   14.10
   0   0  -5   40.80    7.80
   0   0  -5   70.09   19.40
   0   0   5   25.80    5.00
   1   0   5  330.27   29.20
   1   0   5  317.07   34.70
  -1   0  -5  343.47   30.60
   2   0   5  431.16   36.60
   2   0   5  425.26   44.40
   2   0   5  432.86   33.70
  -2   0  -5  445.46   37.90
   3   0   5  214.28   20.90
  -3   0  -5  223.38   24.90
   3   0   5  227.28   18.90
   3   0   5  211.48   34.80
   3   0   5  216.48   23.50
   4   0   5  399.66   33.90
   4   0   5  326.67   49.00
   4   0   5  383.16   30.10
   4   0   5  390.96   28.90
   4   0   5  438.26   37.00
   5   0   5  190.38   23.70
   5   0   5  146.19   14.90
   5   0   5  137.79   12.80
   6   0   5  208.08   27.70
   6   0   5  160.88   14.80
   7   0   5  133.59   16.20
   7   0   5  112.59   11.90
   7   0   5  120.99   22.80
   8   0   5    8.30    6.80
   8   0   5    8.40    3.90
   9   0   5   31.60    9.90
   9   0   5   15.00    5.00
   9   0   5    1.50   13.40
  12  -1  -5   11.00   14.80
  12  -1  -5    0.20   10.20
  12   1  -5    5.10   11.70
  12   1  -5    5.40    9.90
  11  -1  -5   57.69   16.50
  11  -1  -5   42.80   12.70
  11   1  -5   34.50   12.40
  11   1  -5   50.39   15.90
  10  -1  -5  173.68   21.70
 -10   1   5  213.88   15.60
  10   1  -5  159.18   21.90
  -9  -1   5    9.90    2.80
   9  -1  -5   10.30    6.60
   9  -1  -5   -9.80    8.80
   9   1  -5   13.10    7.70
  -9   1   5    7.50    3.20
   9   1  -5    4.00    9.60
  -8  -1   5  364.46   24.50
   8  -1  -5  315.57   30.00
  -8   1   5  345.97   27.50
   8   1  -5  350.26   30.60
   7  -1  -5  349.77   32.10
  -7  -1   5  402.96   27.70
  -7   1   5  426.46   28.60
   7   1  -5  386.96   32.70
  -6  -1   5  184.18   14.50
   6  -1  -5  167.18   19.00
  -6  -1   5  194.38   20.50
  -6  -1   5  183.38   16.60
  -6   1   5  214.88   15.30
   6   1  -5  200.68   19.50
  -6   1   5  221.18   16.50
  -5  -1   5  754.92   52.29
   5  -1  -5  711.43   54.19
  -5  -1   5  676.03   51.49
  -5  -1   5  754.22   53.49
   5   1  -5  702.03   53.79
  -5   1   5  737.03   51.39
   5   1  -5  789.32   53.29
  -5   1   5  720.33   50.09
  -4  -1   5  248.48   22.00
  -4  -1   5  258.37   21.20
   4  -1  -5  222.38   24.50
   4  -1  -5  324.27   23.90
  -4  -1   5  251.37   21.10
   4   1  -5  289.47   24.10
  -4   1   5  273.87   21.40
   4   1  -5  268.87   22.30
   3  -1  -5  156.48   19.70
   3  -1  -5  143.39   13.90
  -3  -1   5  129.69   13.20
  -3  -1   5  146.29   14.20
   3   1  -5  186.58   17.70
   3   1  -5  174.58   15.30
  -3   1   5  174.88   15.50
  -2  -1   5  326.07   27.30
  -2  -1   5  307.57   25.10
  -2   1   5  367.86   26.80
   2   1  -5  388.86   30.50
   2   1  -5  330.07   25.90
  -1  -1   5  139.59   14.60
   1  -1  -5  185.88   27.60
   1  -1  -5  117.79   13.30
  -1  -1   5  120.19   14.80
  -1  -1   5  114.39   11.20
  -1   1   5  116.59   16.20
   1   1  -5  102.09    9.10
   1   1  -5  141.09   20.40
  -1   1   5  105.09   10.60
  -1   1   5  124.29   19.80
   0  -1  -5  350.76   27.70
   0  -1   5  336.87   27.00
   0  -1  -5  356.56   29.90
   0   1  -5  311.07   23.50
   0   1   5  315.67   25.80
   0   1   5  327.77   30.70
   0   1  -5  308.97   27.10
  -1  -1  -5   45.90   10.00
   1  -1   5   61.69    7.50
   1  -1   5   49.40    9.60
  -1  -1  -5   42.20   11.80
   1  -1   5   51.39   15.70
   1   1   5   39.20   11.60
   1   1   5   60.09   11.70
  -1   1  -5   49.50   19.80
   1   1   5   23.80   15.80
  -1   1  -5   45.40   10.30
   2  -1   5  160.28   13.70
   2  -1   5  142.99   17.70
  -2  -1  -5  158.58   21.40
   2  -1   5  172.48   26.50
   2  -1   5  177.78   15.00
   2   1   5  156.48   17.20
   2   1   5  187.88   31.00
  -2   1  -5  147.99   18.70
   2   1   5  151.38   21.50
  -3  -1  -5    9.20    8.20
   3  -1   5   -3.10    2.70
   3  -1   5   -2.90    2.80
   3  -1   5   14.50   10.80
   3  -1   5    0.40    6.90
   3   1   5    1.90    5.30
   3   1   5    4.20    7.50
   3   1   5   -6.70    3.30
  -3   1  -5   -4.60    6.00
   4  -1   5   78.19    9.50
   4  -1   5   65.49   22.20
   4  -1   5   82.29    8.90
   4  -1   5   79.19   15.20
  -4   1  -5   57.19   14.60
   4   1   5  108.79   15.30
   4   1   5   73.79   23.50
   4   1   5   79.19   11.30
   5  -1   5   27.10    5.90
   5  -1   5   36.00   19.50
   5  -1   5   27.60   10.70
   5  -1   5   28.10    6.50
   5   1   5   41.90   11.90
   5   1   5   34.40   13.40
   5   1   5   23.20    6.70
   5   1   5   23.70    5.50
   6  -1   5   -1.20    4.80
   6  -1   5    1.50    3.90
   6  -1   5   -7.30    8.70
   6   1   5    8.80    6.50
   6   1   5   -6.50   10.90
   6   1   5    7.90    3.90
   7  -1   5   70.59    9.30
   7  -1   5   63.49   10.70
   7  -1   5   58.39   17.10
   7   1   5   69.19   12.30
   7   1   5   53.59   17.90
   7   1   5   61.49    8.00
   8  -1   5   16.40    7.80
   8  -1   5   14.50   16.00
   8  -1   5   21.40    5.60
   8   1   5   16.30    6.80
   8   1   5   21.60    8.90
   8   1   5   11.30   14.20
   9  -1   5    5.40   13.00
   9  -1   5    8.20    8.30
   9  -1   5   14.00    5.10
   9   1   5    9.70   15.10
   9   1   5    9.40    9.10
   9   1   5   10.90    4.30
  12  -2  -5   -1.80   11.50
  12  -2  -5   -8.40   10.40
  12   2  -5   15.50   12.90
  12   2  -5   -2.20    8.80
  11  -2  -5    1.50    9.50
  11   2  -5  -10.60   10.00
  11   2  -5   -7.10    8.90
  10  -2  -5   19.90   10.30
  10  -2  -5   24.90   12.70
  10   2  -5   50.59   13.60
  10   2  -5   25.20   10.60
   9  -2  -5   -2.00    9.50
   9  -2  -5   -6.10    7.10
   9   2  -5    4.90    6.80
   9   2  -5   -1.20    7.90
   8  -2  -5   27.10    8.60
   8  -2  -5   39.90   12.20
   8   2  -5   22.10    9.50
  -8   2   5   23.90    5.10
   8   2  -5   29.20    9.80
   7  -2  -5  125.89   16.90
  -7  -2   5  147.89   10.80
   7   2  -5  139.99   17.00
  -7   2   5  145.79   12.30
  -6  -2   5  337.97   30.00
   6  -2  -5  354.16   30.40
  -6  -2   5  357.16   27.50
  -6   2   5  370.86   25.90
  -6   2   5  328.67   26.50
   6   2  -5  326.97   31.10
   6   2  -5  348.07   29.60
   5  -2  -5  423.96   34.90
  -5  -2   5  424.66   31.20
  -5  -2   5  408.76   32.80
  -5  -2   5  407.56   31.40
   5   2  -5  366.56   33.00
  -5   2   5  417.46   29.60
   5   2  -5  437.36   32.60
  -5   2   5  410.26   30.30
  -4  -2   5  999.10   68.59
   4  -2  -5  951.00   72.69
   4  -2  -5  960.40   69.49
  -4  -2   5  952.70   68.29
  -4  -2   5  986.80   68.29
  -4   2   5  947.51   66.79
   4   2  -5  972.70   70.39
  -4   2   5 1101.99   68.89
  -4   2   5  972.90   68.29
   4   2  -5  969.80   68.79
   3  -2  -5 1350.26   92.29
  -3  -2   5 1329.77   90.29
  -3  -2   5 1291.57   90.39
   3  -2  -5 1373.06   98.29
  -3  -2   5 1416.46   91.59
  -3   2   5 1264.67   92.59
   3   2  -5 1288.07   93.09
  -3   2   5 1344.57   91.59
   3   2  -5 1279.97   90.89
   2  -2  -5 4545.75  300.87
   2  -2  -5 4650.83  293.57
  -2  -2   5 4020.90  289.87
  -2  -2   5 4402.46  292.17
   2   2  -5 4388.96  290.67
   2   2  -5 4453.15  294.37
  -2   2   5 4307.77  291.37
  -2   2   5 4218.98  295.57
  -1  -2   5 2366.26  153.28
  -1  -2   5 2305.87  150.48
  -1  -2   5 2154.28  149.88
   1   2  -5 2204.88  155.38
  -1   2   5 2262.67  152.28
  -1   2   5 2328.97  156.48
   1   2  -5 2062.89  150.28
  -1   2   5 2346.27  167.48
   0  -2   5 1762.72  120.09
   0  -2  -5 1913.51  124.69
   0  -2   5 1762.52  119.99
   0   2  -5 1634.34  121.19
   0   2   5 1821.32  127.39
   0   2   5 1805.52  123.09
   1  -2   5  805.52   59.39
  -1  -2  -5  756.92   60.29
  -1  -2  -5  779.72   57.79
   1  -2   5  731.53   53.99
   1  -2   5  768.22   52.69
   1   2   5  749.92   60.29
   1   2   5  802.62   57.19
  -1   2  -5  727.23   55.79
  -1   2  -5  747.93   64.19
   1   2   5  713.53   66.49
   2  -2   5 1221.88   86.39
   2  -2   5 1287.47   86.29
  -2  -2  -5 1253.27   98.39
   2  -2   5 1225.48   94.29
   2  -2   5 1274.27   88.79
   2   2   5 1360.56   91.89
  -2   2  -5 1264.27   90.69
   2   2   5 1265.87   93.99
   3  -2   5  409.66   35.00
   3  -2   5  456.95   43.00
   3  -2   5  426.06   30.40
   3  -2   5  392.26   31.00
  -3  -2  -5  436.66   40.80
   3   2   5  475.65   37.50
   3   2   5  460.15   34.20
   3   2   5  428.16   40.20
  -3   2  -5  393.66   36.10
   4  -2   5  491.25   34.60
   4  -2   5  402.66   52.69
   4  -2   5  463.25   40.10
   4  -2   5  480.25   35.10
   4   2   5  492.85   38.00
   4   2   5  478.85   41.60
   4   2   5  525.15   44.60
  -4   2  -5  492.85   42.80
   5  -2   5   93.89    9.80
   5  -2   5   83.09   15.90
   5  -2   5   75.19   22.20
   5  -2   5   82.49    9.40
   5   2   5   61.69   11.20
   5   2   5   74.49   18.60
   5   2   5   65.09    8.60
   6  -2   5   23.00    5.90
   6  -2   5   29.20    7.30
   6  -2   5   19.80   11.50
   6   2   5   28.10    5.50
   6   2   5   41.30   14.80
   6   2   5   51.39   10.60
   7  -2   5   87.69   19.90
   7  -2   5   93.39   12.10
   7  -2   5   78.59   10.90
   7   2   5   83.29   21.20
   7   2   5   94.39    9.50
   7   2   5   95.89   15.10
   8  -2   5   22.00    6.50
   8  -2   5   11.50    7.80
   8  -2   5   23.70   14.30
   8   2   5   15.30    4.40
   8   2   5   22.10    9.00
   8   2   5   17.00   14.30
   9  -2   5    6.60    9.10
   9  -2   5   20.10   14.70
   9  -2   5   18.90    5.30
   9   2   5   10.70    4.00
   9   2   5   -5.40   15.20
   9   2   5    6.60   15.50
  12  -3  -5   16.50   12.80
  12  -3  -5   19.40   15.20
  12   3  -5    6.60   12.90
  12   3  -5   12.00   11.70
  11  -3  -5   10.60   13.80
  11  -3  -5   29.90   11.90
  11   3  -5   25.00   13.40
  11   3  -5   43.20   17.20
  10  -3  -5   57.29   15.20
  10  -3  -5   28.60   12.40
  10   3  -5   74.69   16.20
  10   3  -5   55.89   16.70
   9  -3  -5  108.69   17.40
   9  -3  -5  152.58   21.20
   9   3  -5   98.49   18.10
   9   3  -5  164.28   19.80
   8  -3  -5   47.80   13.00
   8  -3  -5   53.19   12.70
   8   3  -5   67.79   13.80
   8   3  -5   84.09   13.90
   7  -3  -5  180.18   22.40
   7  -3  -5  222.38   22.70
   7   3  -5  132.79   20.00
   7   3  -5  181.48   19.70
   6  -3  -5  244.68   22.40
   6  -3  -5  241.38   24.80
   6   3  -5  255.17   22.20
   6   3  -5  195.48   21.40
  -6   3   5  226.88   17.40
  -6   3   5  203.18   17.50
   5  -3  -5  133.69   19.40
  -5  -3   5  112.69   12.30
   5  -3  -5  134.09   14.80
  -5  -3   5  122.29   11.80
  -5  -3   5  120.49   14.90
  -5   3   5  119.39   13.00
   5   3  -5  113.89   14.40
   5   3  -5  103.69   14.00
  -5   3   5  118.39   11.00
  -5   3   5  112.19   10.40
   4  -3  -5   20.10    6.80
   4  -3  -5   21.40   13.60
  -4  -3   5   26.60    6.70
  -4  -3   5   20.70    4.90
  -4   3   5   12.30    5.00
   4   3  -5   12.90    6.80
  -4   3   5   14.20    4.30
  -3  -3   5  106.79   11.10
  -3  -3   5  100.79   10.50
  -3  -3   5   99.19   10.50
   3  -3  -5  111.39   13.70
   3  -3  -5  149.29   25.00
  -3   3   5  110.69    9.40
   3   3  -5   98.49   13.20
  -3   3   5  148.79   17.70
  -3   3   5   93.09   12.70
   3   3  -5   88.39   11.40
   2  -3  -5 1213.28   88.59
  -2  -3   5 1253.87   85.89
  -2  -3   5 1226.08   83.59
  -2  -3   5 1102.79   83.69
   2   3  -5 1259.07   84.39
  -2   3   5 1264.67   92.09
  -2   3   5 1273.57   86.39
   2   3  -5 1341.67   88.59
   1  -3  -5  555.44   43.00
  -1  -3   5  553.44   39.50
  -1  -3   5  551.84   37.10
  -1  -3   5  488.65   36.40
  -1   3   5  557.94   44.90
   1   3  -5  497.75   37.70
  -1   3   5  526.45   40.90
   1   3  -5  508.85   37.10
  -1   3   5  511.35   47.90
   1   3  -5  535.25   42.50
   0  -3   5  130.29   11.40
   0  -3   5  113.69   10.00
   0  -3   5  125.69   10.70
   0  -3   5  124.89   14.50
   0   3   5  131.69   20.90
   0   3  -5  127.99   12.70
   0   3   5  140.69   17.10
   0   3  -5  185.78   23.50
   1  -3   5  105.29   11.30
   1  -3   5  111.59   15.80
  -1  -3  -5  121.19   19.20
   1  -3   5   98.09   10.00
   1   3   5  104.69   15.30
  -1   3  -5  130.39   22.90
  -1   3  -5  107.49   12.00
   1   3   5   97.29   18.80
   2  -3   5   60.69   13.20
   2  -3   5   74.39   10.60
  -2  -3  -5   54.09   13.90
   2  -3   5   56.69    8.00
   2   3   5  116.29   19.30
  -2   3  -5   65.09   10.90
  -2   3  -5   47.80   19.60
   2   3   5   38.90   13.50
   3  -3   5   53.09   11.00
   3  -3   5   49.60    8.00
   3  -3   5   56.49   14.70
   3  -3   5   52.69    6.40
   3   3   5   57.79   14.60
  -3   3  -5   40.70   11.30
   3   3   5   47.60   10.20
   4  -3   5   54.99    7.80
   4  -3   5   48.30    6.40
   4  -3   5   49.50   11.30
   4  -3   5   65.29   15.10
   4   3   5   57.69   16.10
  -4   3  -5   62.89   13.10
   4   3   5   65.69   11.80
   5  -3   5   -1.00    8.20
   5  -3   5    0.10    4.10
   5  -3   5   12.60   13.40
   5  -3   5    1.30    3.50
   5   3   5   -2.20   10.80
   5   3   5   -0.70    5.10
   6  -3   5   24.40   11.60
   6  -3   5   24.70    6.60
   6  -3   5   20.00   15.00
   6  -3   5   19.00    5.90
   6   3   5   25.80   14.30
   6   3   5   25.10    5.00
   6   3   5   27.90    8.90
   7  -3   5   22.90   14.50
   7  -3   5   14.70    6.50
   7  -3   5   28.30    6.60
   7   3   5   15.10    8.90
   7   3   5   11.80   13.70
   7   3   5   21.40    4.80
   8  -3   5    3.00    6.80
   8  -3   5    5.80    4.30
   8   3   5    9.10   14.60
   8   3   5   14.30    3.90
   8   3   5    6.00    7.40
   9  -3   5   16.40    9.20
   9  -3   5   14.30    5.40
   9   3   5   21.00   16.20
   9   3   5   10.70    9.00
  11  -4  -5   14.60   10.20
  11   4  -5    5.70    8.50
  11   4  -5    5.90   10.80
  10  -4  -5    5.80    8.80
  10   4  -5  -12.40    7.90
  10   4  -5    9.00    9.40
   9  -4  -5   26.80   11.70
   9   4  -5   44.90   12.80
   9   4  -5   34.00   11.90
   8  -4  -5   93.79   16.90
   8  -4  -5   66.99   15.30
   8   4  -5   77.29   15.40
   8   4  -5  108.69   16.40
   7  -4  -5   18.50   11.60
   7  -4  -5   10.20    7.60
   7   4  -5    0.20    7.10
   7   4  -5    0.30    5.60
   6  -4  -5  442.86   41.10
   6  -4  -5  464.15   39.40
  -6   4   5  464.45   32.90
   6   4  -5  510.25   38.10
   6   4  -5  463.15   38.60
   5  -4  -5  315.97   29.60
  -5  -4   5  285.67   28.00
  -5  -4   5  345.77   22.80
   5  -4  -5  290.97   33.00
   5   4  -5  345.57   28.80
   5   4  -5  288.47   26.90
  -5   4   5  345.17   26.40
  -5   4   5  316.87   23.90
  -4  -4   5  341.97   27.80
   4  -4  -5  315.97   30.90
  -4  -4   5  345.57   25.50
  -4  -4   5  347.07   29.00
  -4  -4   5  312.67   27.60
  -4   4   5  389.46   29.50
  -4   4   5  405.96   26.90
   4   4  -5  383.66   31.00
  -4   4   5  386.56   28.70
   4   4  -5  397.46   28.90
   3  -4  -5  384.16   35.50
  -3  -4   5  391.46   30.30
  -3  -4   5  413.66   30.50
  -3  -4   5  419.56   29.00
  -3  -4   5  418.96   31.20
  -3   4   5  429.46   32.60
  -3   4   5  408.36   29.50
   3   4  -5  415.96   33.60
  -3   4   5  377.66   35.30
   3   4  -5  410.86   30.90
  -2  -4   5  877.91   61.59
  -2  -4   5  871.21   62.09
   2  -4  -5  820.62   68.59
  -2  -4   5  974.30   64.49
   2   4  -5  876.11   65.19
   2   4  -5  951.70   62.59
  -2   4   5  937.11   72.29
  -2   4   5  900.01   61.99
  -2   4   5  858.21   65.69
   2   4  -5  991.90   67.09
  -1  -4   5  209.18   17.90
  -1  -4   5  197.78   15.30
  -1  -4   5  196.28   15.70
   1  -4  -5  187.48   23.20
   1   4  -5  209.58   21.80
  -1   4   5  249.38   33.30
   1   4  -5  181.48   15.70
   1   4  -5  206.28   19.00
  -1   4   5  215.98   24.90
   0  -4   5  932.71   66.99
   0  -4   5  891.61   65.49
   0  -4  -5  917.21   74.19
   0  -4   5 1104.49   69.79
   0   4   5 1134.29   78.29
   1  -4   5  361.36   28.80
  -1  -4  -5  380.26   37.00
   1  -4   5  385.26   31.30
   1   4   5  438.66   40.60
  -1   4  -5  414.96   30.70
   1   4   5  376.56   35.00
  -1   4  -5  468.25   40.20
   2  -4   5  804.42   57.69
  -2  -4  -5  829.02   66.29
   2  -4   5  819.72   60.79
   2  -4   5  822.12   57.09
  -2   4  -5  836.22   60.39
   2   4   5  813.02   64.79
  -2   4  -5  856.71   70.09
   2   4   5  874.51   69.59
   3  -4   5  396.46   31.60
   3  -4   5  413.56   36.60
   3   4   5  466.85   36.00
   3   4   5  473.75   43.30
  -3   4  -5  420.76   35.70
   4  -4   5  176.28   23.10
   4  -4   5  176.58   15.20
   4  -4   5  150.78   15.20
   4   4   5  162.28   19.10
  -4   4  -5  146.29   21.60
   4   4   5  186.58   29.90
   5  -4   5   90.89   10.90
   5  -4   5   91.99   27.70
   5  -4   5   93.09   11.20
   5   4   5   82.09   14.20
   5   4   5   88.79   21.70
   6  -4   5   84.09   20.00
   6  -4   5   97.99   11.60
   6  -4   5  112.39   13.40
   6   4   5  112.79   17.20
   6   4   5  104.69   10.20
   6   4   5   72.49   20.80
   7  -4   5   64.19    9.40
   7  -4   5   17.70   14.50
   7   4   5   50.99    6.50
   7   4   5   49.60   21.50
   7   4   5   47.60   11.00
   8  -4   5   26.30    8.30
   8  -4   5   29.80    7.30
   8   4   5   25.90   17.30
   8   4   5   49.10   12.50
   9  -4   5   -7.20    8.00
   9  -4   5  -10.20    7.00
   9  -4   5    9.30    5.00
   9   4   5   -0.70    8.30
   9   4   5  -13.30   12.50
  11  -5  -5   33.80   14.50
  11   5  -5   34.40   14.10
  11   5  -5   42.80   14.70
  10  -5  -5   44.20   14.40
  10   5  -5   53.39   14.60
  10   5  -5   65.99   14.80
   9  -5  -5  112.49   21.80
   9   5  -5  150.28   23.50
   9   5  -5  137.69   22.50
   8  -5  -5   92.19   18.30
   8   5  -5   79.19   16.00
   8   5  -5   92.79   16.30
   8   5  -5   86.89   16.50
   7  -5  -5  203.68   25.10
   7   5  -5  245.28   23.60
   7   5  -5  271.17   25.70
   7   5  -5  217.98   24.30
   6  -5  -5  305.17   30.60
   6   5  -5  312.47   27.70
   6   5  -5  312.37   29.30
   6   5  -5  300.47   27.70
  -5  -5   5  180.28   19.10
  -5  -5   5  155.88   12.00
   5  -5  -5  172.58   20.60
   5   5  -5  125.59   16.20
  -5   5   5  147.09   13.00
   5   5  -5  143.49   18.30
   5   5  -5  152.38   16.10
  -4  -5   5  369.76   29.90
  -4  -5   5  366.76   25.00
  -4  -5   5  345.97   27.60
   4  -5  -5  304.37   33.10
  -4   5   5  336.37   28.30
   4   5  -5  340.07   28.20
  -4   5   5  335.77   29.30
   4   5  -5  373.36   26.70
   4   5  -5  336.97   30.40
  -3  -5   5  353.76   28.30
  -3  -5   5  371.26   26.30
   3  -5  -5  311.77   34.00
  -3  -5   5  355.86   27.80
   3   5  -5  379.96   31.90
   3   5  -5  374.96   32.50
  -3   5   5  370.26   34.00
   3   5  -5  387.96   28.40
  -2  -5   5  500.25   37.10
  -2  -5   5  496.15   35.30
  -2  -5   5  455.85   35.70
   2  -5  -5  416.76   42.80
   2   5  -5  564.04   36.50
  -2   5   5  503.25   35.60
   2   5  -5  483.65   40.00
  -2   5   5  652.83   49.80
  -2   5   5  474.55   39.80
  -1  -5   5  276.37   19.90
   1  -5  -5  225.58   28.20
  -1  -5   5  272.07   20.20
   1   5  -5  261.97   25.50
   1   5  -5  290.57   23.40
  -1   5   5  280.37   30.30
  -1   5   5  199.88   24.70
  -1   5   5  275.77   34.30
  -1   5   5  273.57   20.00
   1   5  -5  256.47   19.80
   0  -5   5   68.19    8.30
   0  -5  -5   87.19   18.60
   0  -5   5   87.59   10.00
   0   5   5   75.29    7.60
   0   5   5   73.39   16.60
   0   5  -5   91.49   16.50
   1  -5   5   23.90    6.50
   1  -5   5   14.70    4.50
   1  -5   5   13.50    5.30
  -1  -5  -5   10.50   11.10
  -1   5  -5   36.50   13.30
  -1   5  -5   16.40    6.00
   1   5   5    5.90   10.20
   2  -5   5   98.89   12.10
   2  -5   5  109.19   10.90
  -2   5  -5  134.19   23.70
  -2   5  -5   96.09   13.80
   2   5   5   90.99   20.20
   3  -5   5  276.77   22.70
   3  -5   5  249.18   21.00
   3  -5   5  259.47   23.50
  -3   5  -5  239.08   37.80
   3   5   5  264.67   32.20
  -3   5  -5  250.27   25.30
   3   5   5  267.67   25.80
   4  -5   5   89.09   13.70
   4   5   5   67.99   17.30
   4   5   5   73.89   13.80
  -4   5  -5   53.19   13.70
   5  -5   5   87.89   14.20
   5  -5   5   96.19   12.10
   5  -5   5   75.29   11.30
   5   5   5   67.49   13.80
   5   5   5   64.79   19.80
   6  -5   5   82.89   12.20
   6  -5   5   45.10   15.60
   6  -5   5   67.99   10.80
   6   5   5   59.79   20.10
   6   5   5   53.59   12.90
   7  -5   5  -25.90   11.00
   7  -5   5   15.60    6.40
   7  -5   5   17.90    9.90
   7   5   5   18.00   15.40
   7   5   5   18.50    4.00
   8  -5   5   16.80    8.00
   8  -5   5   11.90    6.40
   8   5   5    1.30    8.40
   8   5   5   -4.00   13.10
   9  -5   5    7.20    5.90
   9  -5   5   12.20    9.40
   9   5   5   12.80   10.30
   9   5   5   20.30   15.80
  11  -6  -5   13.40   12.40
  11   6  -5   -0.80   11.60
  11   6  -5    3.80   11.20
  10  -6  -5    7.40    9.60
  10   6  -5    5.40   10.70
  10   6  -5   -2.40    8.50
   9  -6  -5   10.40   12.00
   9   6  -5    2.60    8.50
   9   6  -5   -5.70    7.40
   9   6  -5   12.00   11.70
   8  -6  -5    7.70   10.80
   8   6  -5    1.00    8.70
   8   6  -5    5.20    9.20
   8   6  -5   25.60   10.60
   7  -6  -5   41.40   13.80
   7   6  -5   33.60   11.60
   7   6  -5   48.30   11.80
  -6  -6   5   34.60    4.00
   6  -6  -5   12.90    8.80
  -6  -6   5   18.00   11.70
   6   6  -5   24.80    8.70
   6   6  -5   27.00    9.80
   6   6  -5   33.80   10.80
  -5  -6   5  211.28   15.20
  -5  -6   5  211.38   22.80
   5  -6  -5  162.78   25.50
   5   6  -5  188.18   19.30
   5   6  -5  210.98   22.50
   5   6  -5  186.68   20.60
  -4  -6   5   56.79   11.00
   4  -6  -5   34.50   14.20
  -4  -6   5   51.59    6.40
   4   6  -5   42.00    7.80
   4   6  -5   40.70    9.00
  -4   6   5   42.40   10.20
   4   6  -5   34.30   10.10
   4   6  -5   40.20   12.20
   3  -6  -5  280.27   33.20
  -3  -6   5  331.37   22.80
  -3  -6   5  309.37   24.50
   3   6  -5  296.17   31.90
  -3   6   5  292.77   32.00
   3   6  -5  297.07   24.70
   3   6  -5  275.27   27.70
  -2  -6   5  105.89   10.30
  -2  -6   5  112.29   11.30
  -2  -6   5  144.89   13.90
   2  -6  -5  102.49   21.70
   2   6  -5  122.19   17.30
  -2   6   5  116.69   24.00
   2   6  -5   85.19   11.10
   2   6  -5  114.39   17.90
  -1  -6   5  365.06   26.90
  -1  -6   5  378.56   28.10
   1  -6  -5  335.47   36.80
  -1  -6   5  376.76   26.80
   1   6  -5  352.16   26.50
  -1   6   5  356.16   38.80
   1   6  -5  373.56   31.10
   1   6  -5  307.47   31.80
   0  -6   5  488.55   36.90
   0  -6  -5  463.95   46.20
   0  -6   5  504.95   37.30
   0   6  -5  568.54   44.50
   0   6   5  487.55   48.30
   0   6   5  504.05   36.20
  -1  -6  -5  410.56   40.60
   1  -6   5  397.56   30.50
   1  -6   5  387.16   28.90
   1  -6   5  434.36   29.80
   1   6   5  357.56   27.50
  -1   6  -5  349.07   27.50
  -1   6  -5  363.86   29.30
   1   6   5  350.96   40.80
   2  -6   5  423.76   31.70
  -2  -6  -5  416.06   43.10
   2  -6   5  400.96   32.40
   2  -6   5  413.56   31.10
   2   6   5  431.46   35.80
   2   6   5  396.26   29.60
  -2   6  -5  395.76   32.80
  -2   6  -5  404.06   43.80
   2   6   5  442.66   46.00
   3  -6   5  162.38   15.80
   3  -6   5  164.68   16.30
   3  -6   5  164.58   17.50
   3   6   5  176.98   13.90
   3   6   5  194.88   21.00
   3   6   5  168.38   29.20
  -3   6  -5  238.18   35.10
  -3   6  -5  157.68   20.10
   4  -6   5   30.40    7.60
   4  -6   5   30.50    7.20
   4  -6   5   30.60   10.70
   4   6   5   33.10    4.80
   4   6   5   53.59   12.00
  -4   6  -5    6.80    8.90
   4   6   5   41.50   16.40
   5  -6   5  120.39   16.50
   5  -6   5  161.18   14.60
   5  -6   5  120.79   14.00
   5   6   5  148.89   21.30
   5   6   5  149.59   28.10
   6  -6   5   70.39   11.00
   6  -6   5   59.89   10.30
   6   6   5   68.39   14.40
   6   6   5   77.89    7.20
   6   6   5   95.69   22.40
   7  -6   5   20.00    6.80
   7  -6   5   11.30    8.90
   7   6   5   29.10   16.50
   7   6   5   16.10    3.80
   7   6   5   18.20    9.70
   8  -6   5   24.90   10.10
   8  -6   5    9.80    4.70
   8   6   5    5.60   17.10
   8   6   5    6.20    9.20
  10  -7  -5   42.10   14.40
  10   7  -5    5.50   11.60
  10   7  -5    4.20   10.60
  10   7  -5   -1.30    9.30
   9  -7  -5   24.80   14.00
   9   7  -5   16.70   10.70
   9   7  -5   14.60   11.90
   9   7  -5   22.00   12.60
   8  -7  -5   52.39   15.60
   8   7  -5   37.20   13.10
   8   7  -5   55.39   15.10
   8   7  -5  102.39   28.30
   7  -7  -5   35.80   16.10
   7   7  -5   76.69   15.50
   7   7  -5   57.19   14.70
   7   7  -5   55.79   15.40
  -6  -7   5  184.18   27.30
  -6  -7   5  194.18   15.10
   6   7  -5  235.08   23.50
   6   7  -5  221.38   24.30
   6   7  -5  205.78   22.70
  -5  -7   5   53.89    6.40
  -5  -7   5   59.99   12.10
   5  -7  -5   22.40   12.40
   5   7  -5   47.60   10.90
   5   7  -5   44.00   12.20
   5   7  -5   39.80    9.30
   4  -7  -5  209.88   33.30
  -4  -7   5  209.98   17.10
   4   7  -5  234.08   21.30
   4   7  -5  211.48   23.60
   4   7  -5  225.18   19.30
  -4   7   5  200.58   22.30
   3  -7  -5  178.68   30.90
  -3  -7   5  175.98   14.60
  -3  -7   5  149.88   16.10
  -3   7   5  216.28   25.70
   3   7  -5  171.08   17.20
   3   7  -5  153.38   19.90
   3   7  -5  180.38   22.50
  -2  -7   5  180.08   16.90
  -2  -7   5  179.28   15.80
   2  -7  -5  207.88   31.60
   2   7  -5  180.18   27.40
  -2   7   5  259.47   37.30
   2   7  -5  214.28   23.20
   2   7  -5  179.78   17.10
   1  -7  -5   50.49   18.50
  -1  -7   5   59.49    8.70
   1   7  -5   93.59   16.40
   1   7  -5   74.69    8.90
   1   7  -5   62.09   14.50
   0  -7   5   33.50    6.60
   0  -7   5   39.70    6.60
   0  -7  -5   26.40   15.70
   0   7  -5   32.40   12.80
   0   7  -5   37.50    5.60
   0   7   5   42.10   18.00
  -1  -7  -5   30.30   17.40
   1  -7   5   18.10    8.30
   1  -7   5   16.80    5.10
   1  -7   5   13.60    5.30
  -1   7  -5   20.60    5.60
   1   7   5   21.10   15.20
  -1   7  -5   29.00   13.70
  -1   7  -5   15.20    6.50
   2  -7   5  208.48   20.20
   2  -7   5  195.08   16.50
   2  -7   5  192.18   17.00
  -2  -7  -5  203.78   29.80
  -2   7  -5  133.09   18.30
   2   7   5  173.18   31.80
   2   7   5  208.08   22.00
  -2   7  -5  155.28   28.20
   3  -7   5    7.00    8.10
   3  -7   5    4.40    4.70
   3  -7   5    7.90    4.00
   3   7   5    2.40   10.80
  -3   7  -5   17.60   17.30
   3   7   5    0.20    2.50
   3   7   5    5.00    7.70
   4  -7   5   -1.30    3.60
   4  -7   5   -0.30    3.90
   4  -7   5    0.40    8.00
   4   7   5   -4.30    2.30
   4   7   5    5.80    8.50
   4   7   5    0.70   11.40
   5  -7   5   12.30   10.70
   5  -7   5    7.00    4.40
   5  -7   5   15.10    6.30
   5   7   5   14.50   14.50
   5   7   5   14.70    7.80
   5   7   5    8.00    3.00
   6  -7   5   30.10    7.80
   6  -7   5   35.90   13.10
   6   7   5   30.00    4.30
   6   7   5   32.20   17.20
   6   7   5   44.30   13.50
   7  -7   5   19.50    7.70
   7  -7   5   26.60   11.80
   7   7   5   14.60    9.50
   7   7   5   25.60   16.50
   8  -7   5  -16.00   12.40
   8  -7   5   26.80    7.30
   8   7   5   22.20   18.30
   8   7   5   26.40   11.90
   9  -8  -5   13.60   12.90
   9   8  -5    1.00    9.10
   9   8  -5   16.70   10.30
   9   8  -5   -4.60    9.00
   8  -8  -5   -2.20   11.00
   8   8  -5   16.80    9.90
   8   8  -5   16.40   11.50
   8   8  -5  -12.70    8.20
   7  -8  -5    8.60   11.30
   7   8  -5    7.20    8.80
   7   8  -5    4.80    8.60
   7   8  -5   12.00   14.10
   6  -8  -5    8.50   14.20
  -6  -8   5   49.10   14.40
  -6  -8   5   34.30    5.00
   6   8  -5   47.90   14.10
   6   8  -5   38.20   11.50
   6   8  -5   26.00   10.20
  -5  -8   5   12.30    9.10
   5  -8  -5    1.70   14.20
  -5  -8   5   20.50    4.50
   5   8  -5   17.10    9.30
   5   8  -5   14.00    8.40
   5   8  -5   33.40    9.50
  -4  -8   5   61.69    7.30
   4  -8  -5   72.59   20.80
  -4   8   5   54.69   12.60
   4   8  -5   53.69   10.60
   4   8  -5   49.80   13.00
   4   8  -5   39.40    8.40
  -3  -8   5   47.30    8.50
   3  -8  -5   56.79   19.80
  -3   8   5   54.59   15.20
   3   8  -5   38.00    9.20
   3   8  -5   57.49   14.00
  -2  -8   5   81.89    9.40
   2  -8  -5   97.69   25.10
   2   8  -5  106.29   20.30
   2   8  -5   63.49   10.20
  -2   8   5   84.79   24.60
  -2   8   5   71.39   19.80
   2   8  -5   53.09   13.80
   1  -8  -5  202.18   31.90
  -1  -8   5  267.87   19.60
   1   8  -5  218.18   18.80
   1   8  -5  219.38   24.70
   1   8  -5  201.98   26.10
  -1   8   5  233.28   36.60
   0  -8  -5   92.29   24.60
   0  -8   5   73.59   10.10
   0   8  -5   56.19   15.40
   0   8   5   51.99   19.10
   0   8  -5   54.99    7.10
   1  -8   5  182.68   15.30
   1  -8   5  173.68   15.90
  -1  -8  -5  204.78   30.70
   1  -8   5  174.98   20.50
  -1   8  -5  180.38   26.60
  -1   8  -5  135.09   16.10
   1   8   5  149.79   30.90
  -1   8  -5  148.89   15.20
   2  -8   5  236.48   20.60
  -2  -8  -5  237.98   34.30
   2  -8   5  247.78   24.60
   2  -8   5  225.98   18.70
  -2   8  -5  230.68   33.40
   2   8   5  218.28   36.90
  -2   8  -5  215.38   21.70
   2   8   5  214.98   24.60
   3  -8   5  190.38   22.50
   3  -8   5  197.38   16.20
   3  -8   5  200.48   18.60
   3   8   5  233.58   24.50
  -3   8  -5  160.98   21.70
  -3   8  -5  223.18   34.90
   3   8   5  204.28   35.40
   4  -8   5   99.99    9.90
   4  -8   5  120.49   13.10
   4  -8   5  110.29   18.20
   4   8   5  100.79   26.00
   4   8   5  105.89   19.20
   5  -8   5   83.69   18.00
   5  -8   5  102.89   12.40
   5   8   5  100.19   30.80
   5   8   5   86.39   17.30
   5   8   5   98.49    9.10
   6  -8   5   98.49   19.70
   6  -8   5   89.09   13.00
   6   8   5   69.69   15.10
   6   8   5   54.59   21.90
   7  -8   5   45.90   18.30
   7  -8   5   46.30    9.70
   7   8   5   49.70   18.50
   7   8   5   33.20   11.70
   9  -9  -5   10.70   13.80
   9   9  -5   16.50   11.90
   9   9  -5   15.80   12.00
   9   9  -5   23.10   13.30
   8  -9  -5    8.70   13.70
   8   9  -5   28.60   12.80
   8   9  -5   50.69   13.60
   8   9  -5   18.70   10.60
   7  -9  -5   25.50   16.80
   7   9  -5   36.10   11.80
   7   9  -5   31.00   12.90
   7   9  -5   40.00   12.80
   6  -9  -5   29.00   21.40
  -6  -9   5   29.10    5.10
   6   9  -5   32.80   11.10
   6   9  -5   26.30    9.40
   6   9  -5   54.39   16.80
   5  -9  -5   99.49   25.90
  -5  -9   5  100.79   10.30
   5   9  -5   80.69   18.00
   5   9  -5  115.29   16.50
   5   9  -5  110.19   14.70
  -4  -9   5   73.59    8.70
   4  -9  -5   69.09   23.70
   4   9  -5   59.39   12.30
  -4   9   5   71.59   14.50
   4   9  -5   60.79   15.10
   4   9  -5   61.29   10.30
  -3  -9   5   80.09    8.90
   3  -9  -5   42.20   20.20
   3   9  -5   54.79   10.70
   3   9  -5   44.10   14.30
  -3   9   5   63.09   20.00
   2  -9  -5  189.88   34.60
  -2  -9   5  193.68   17.00
   2   9  -5  175.28   25.00
  -2   9   5  177.08   32.60
   2   9  -5  193.08   18.70
  -2   9   5  218.88   34.90
   1  -9  -5   78.39   24.20
  -1  -9   5   70.89   10.10
   1   9  -5   48.40   15.20
   1   9  -5   61.49    9.00
  -1   9   5   41.90   19.20
   0  -9   5   27.10    7.20
   0  -9  -5   37.80   19.80
   0   9  -5   19.20   13.50
   0   9   5   10.60   12.60
   0   9  -5   33.90    8.10
  -1  -9  -5   23.70   19.10
   1  -9   5   46.70    8.20
   1   9   5   27.90   10.70
  -1   9  -5   45.20   17.40
  -1   9  -5   26.60    7.60
  -1   9  -5   44.70    9.10
  -1   9  -5   35.40   10.50
   1   9   5   47.60   20.60
  -2  -9  -5   28.00   17.90
   2  -9   5   15.00   11.40
   2  -9   5   14.40    5.70
   2   9   5   28.40   15.70
  -2   9  -5    6.90    7.70
   2   9   5   23.50   10.30
  -2   9  -5   18.60   16.60
   3  -9   5   22.50    8.60
   3  -9   5   46.40   12.80
  -3   9  -5   13.20    9.40
   3   9   5   10.50   15.80
  -3   9  -5   42.00   19.50
   4  -9   5    8.50    6.00
   4  -9   5    6.00   10.80
   4   9   5    5.80    7.50
   5  -9   5    7.30    5.40
   5  -9   5  -10.50   13.10
   5   9   5    0.30    8.20
   5   9   5   10.90   14.70
   6  -9   5    8.00   15.40
   6  -9   5   22.60    6.80
   6   9   5   -0.30   15.40
   6   9   5   12.10   10.50
   8 -10  -5    7.40   16.20
   8  10  -5   -5.40   10.80
   8  10  -5  -14.80   10.10
   8  10  -5    2.70    9.90
   7 -10  -5   22.80   17.70
   7  10  -5    5.00   10.70
   7  10  -5   14.50   11.20
   7  10  -5   22.60   12.90
  -6 -10   5   24.70    5.00
   6 -10  -5    4.90   18.20
   6  10  -5   28.30   10.40
   6  10  -5   33.40   13.10
   6  10  -5   41.40   20.60
   5 -10  -5   18.40   18.40
  -5 -10   5   45.50    6.90
   5  10  -5   37.80   10.60
   5  10  -5   34.80   13.80
   5  10  -5   49.10   12.20
  -4 -10   5   62.49    8.60
   4 -10  -5   47.30   25.80
   4  10  -5   54.09    9.50
  -4  10   5   45.60   13.30
   4  10  -5   60.49   15.80
   4  10  -5   52.79   11.50
  -4  10   5   54.29    6.80
  -3 -10   5   57.19    9.20
   3 -10  -5   51.09   22.00
   3  10  -5   52.79   10.40
  -3  10   5   47.70   21.20
   3  10  -5   66.59   15.40
  -3  10   5   34.70   15.80
  -2 -10   5  132.09   13.70
   2 -10  -5  147.09   32.40
  -2  10   5  102.69   24.90
   2  10  -5  124.89   21.20
   1 -10  -5  194.78   36.20
  -1 -10   5  135.09   14.30
   1  10  -5  131.49   14.50
   1  10  -5  216.98   26.50
  -1  10   5  122.59   28.30
   0 -10   5  122.39   13.50
   0 -10  -5  118.09   29.70
   0  10   5  106.09   18.50
   0  10  -5   83.69   21.80
   0  10   5  118.59   29.00
   1 -10   5  125.69   12.90
  -1 -10  -5   78.39   37.50
  -1  10  -5  136.69   17.30
   1  10   5  132.49   30.70
   1  10   5  121.19   20.30
  -1  10  -5   79.59   12.40
  -1  10  -5  112.29   22.60
   2 -10   5  122.99   23.70
   2 -10   5  111.59   13.30
   2  10   5   58.09   24.10
  -2  10  -5  102.59   25.20
   3 -10   5  108.89   22.20
   3 -10   5   77.49   12.00
   3  10   5   74.69   15.70
  -3  10  -5   41.40   17.50
  -3  10  -5   65.09   21.20
   3  10   5   30.30   20.50
   4 -10   5   47.70    9.90
   4  10   5   22.20   16.20
   4  10   5   50.59   13.20
   5 -10   5   23.30    6.70
   5 -10   5   -6.20   12.80
   5  10   5   12.20    8.30
   5  10   5  -18.80   13.90
   6 -11  -5   44.30   20.20
   6  11  -5    3.10   10.40
   6  11  -5   18.60   15.70
   6  11  -5   10.10   11.90
  -5 -11   5   28.40    6.30
   5 -11  -5   28.80   19.00
   5  11  -5   11.10    9.50
   5  11  -5    9.80    9.10
   5  11  -5   14.60   10.60
  -4 -11   5   16.90    5.60
   4 -11  -5    3.40   15.10
  -4  11   5    6.50    3.90
   4  11  -5    9.80    7.70
   4  11  -5   11.20   10.80
   4  11  -5    1.90    6.60
  -4  11   5   16.80   12.80
   3 -11  -5   19.40   17.70
  -3 -11   5    7.30    4.90
  -3  11   5    8.10    4.40
   3  11  -5    7.50   10.30
  -3  11   5   -5.50   12.20
   3  11  -5   22.30    8.70
  -2 -11   5   17.40    6.40
   2 -11  -5   33.40   18.90
   2  11  -5    4.60    7.10
   2  11  -5   -6.70   11.10
  -2  11   5   21.50   18.00
  -2  11   5    9.90    5.10
  -1 -11   5    5.90    4.70
   1 -11  -5   22.60   18.50
  -1  11   5   19.90   14.70
  -1  11   5    9.90    8.90
   1  11  -5    2.80   12.60
   1  11  -5    3.20    5.60
   0 -11  -5    1.50   13.80
   0 -11   5    2.70    5.50
   0  11   5    2.60    9.10
   0  11  -5   16.10   13.60
  -1 -11  -5    5.50   17.50
   1 -11   5    4.30    5.30
   1  11   5    4.30    7.10
   1  11   5  -10.30   13.50
  -1  11  -5  -11.60    8.20
  -1  11  -5   16.70   14.60
   2 -11   5    5.20    6.00
   2  11   5   -7.90    7.00
  -2  11  -5  -11.30    9.70
   2  11   5  -11.90   12.90
  -2  11  -5   -8.20   17.40
   3 -11   5    0.80   13.20
  -3  11  -5   47.10   20.60
   3  11   5   28.50   16.00
   3  11   5   -3.40    9.40
   4 -11   5   -3.00    5.10
   4 -11   5    7.40   14.50
   4  11   5    7.70    8.90
   4  11   5    9.70   19.30
   4 -12  -5   43.10   23.30
  -4 -12   5   46.50    8.40
  -4  12   5   30.70   20.50
   4  12  -5   55.79   17.40
   4  12  -5   27.70   11.00
   3 -12  -5   44.30   22.30
  -3 -12   5   30.20    7.40
   3  12  -5   18.30    8.60
  -3  12   5   27.80   19.60
   3  12  -5   31.30   14.30
   2 -12  -5   88.79   26.90
  -2 -12   5   55.09    9.80
   2  12  -5   29.70   15.60
  -2  12   5   36.80   13.70
  -2  12   5   43.90    8.70
   2  12  -5   37.10   10.20
  -2  12   5   29.90   18.20
   1 -12  -5   50.49   19.10
  -1 -12   5   70.49   11.40
  -1  12   5   44.10   12.10
   1  12  -5   41.40   10.60
   1  12  -5   92.39   19.00
  -1  12   5   60.69   10.30
  -1  12   5   56.69   22.60
   0 -12  -5   88.89   28.20
   0 -12   5   92.49   13.20
   0  12   5   59.19   23.70
   0  12  -5   90.09   21.20
   0  12   5   63.59   11.90
   0  12   5   49.50   14.30
   1 -12   5   99.09   14.20
  -1 -12  -5   81.99   28.20
   1  12   5   29.20   21.30
  -1  12  -5  123.29   26.20
   1  12   5   72.09   16.10
   2 -12   5   21.90    7.60
   2  12   5   35.20   21.20
  -2  12  -5   36.70   21.80
  -2  12  -5    9.30   12.10
   2  12   5   22.70   11.00
  12   0  -6    0.70    9.50
  12   0  -6   -1.20   11.70
 -11   0   6    7.60    5.20
  11   0  -6    3.50   11.40
  11   0  -6   -3.00    9.40
  10   0  -6    8.40   10.00
 -10   0   6   16.30    3.60
  10   0  -6   11.00   10.00
   9   0  -6   25.70   11.70
   9   0  -6   21.50   10.00
  -9   0   6   26.40    4.10
   8   0  -6  172.58   31.80
   8   0  -6  239.18   23.00
  -8   0   6  177.88   14.90
  -7   0   6   66.29    6.90
  -7   0   6   68.39    8.40
   7   0  -6   91.19   14.00
   7   0  -6   54.19   12.60
   6   0  -6 1236.48   91.49
  -6   0   6 1291.37   86.29
  -6   0   6 1299.27   88.29
   5   0  -6  689.83   48.80
  -5   0   6  688.83   47.20
  -5   0   6  603.24   46.60
   5   0  -6  600.04   49.90
  -4   0   6  795.02   58.29
   4   0  -6  837.02   58.99
   4   0  -6  814.92   62.09
   3   0  -6 1043.30   75.19
  -3   0   6  960.80   69.19
  -2   0   6  821.42   59.19
   2   0  -6  835.02   66.99
  -2   0   6  867.81   62.89
   2   0  -6  838.42   58.39
   1   0  -6  885.21   59.39
   1   0  -6  832.02   70.09
  -1   0   6  811.62   62.39
  -1   0   6  812.22   64.79
   0   0   6  421.36   36.90
   0   0  -6  460.25   33.60
   0   0   6  429.76   31.60
   0   0  -6  436.66   36.70
   1   0   6   97.29   11.60
   1   0   6   87.59   20.60
   1   0   6   86.59   15.20
  -1   0  -6  102.89   16.50
   2   0   6   23.40   17.40
   2   0   6   59.69   11.30
  -2   0  -6   37.50   11.70
   2   0   6   38.90   11.80
   3   0   6    0.70    7.70
  -3   0  -6    0.40    7.50
   3   0   6   14.50    6.60
   3   0   6    7.30   15.00
   3   0   6   -1.00    4.10
   4   0   6   -3.60    3.80
   4   0   6    4.70   10.30
   4   0   6   -1.20    6.10
   4   0   6    1.20    3.80
   5   0   6  138.39   20.40
   5   0   6  119.49   14.70
   5   0   6  164.58   15.60
   5   0   6  151.98   23.00
   6   0   6   17.60   12.90
   6   0   6   11.40    6.40
   6   0   6    4.60    4.50
   7   0   6    7.40    6.10
   7   0   6   13.60   11.80
   7   0   6    1.00    4.30
   8   0   6  -10.30   11.40
   8   0   6   -3.20    3.70
   8   0   6   -2.20    6.30
   9   0   6   -9.70    6.90
   9   0   6    4.90   13.50
   9   0   6    5.10    4.60
  12  -1  -6   72.39   18.30
  12  -1  -6   39.10   14.20
  12   1  -6   53.69   15.60
  12   1  -6   37.00   13.60
  11  -1  -6   33.00   12.40
  11  -1  -6   78.39   17.30
  11   1  -6   99.89   19.10
  11   1  -6   41.60   13.60
  10  -1  -6   31.00   12.10
  10  -1  -6   76.89   16.70
  10   1  -6   74.89   16.30
  10   1  -6   32.20   12.50
   9  -1  -6   43.40   12.50
  -9  -1   6   43.20    5.60
   9  -1  -6   40.90   19.00
   9   1  -6   83.99   15.90
   9   1  -6   56.99   13.10
  -9   1   6   44.70    6.50
  -8  -1   6   82.39    7.80
   8  -1  -6   79.69   14.90
   8  -1  -6  120.69   18.00
   8   1  -6  117.99   17.50
  -8   1   6   79.99    8.60
   8   1  -6   79.49   15.00
  -7  -1   6  206.48   14.70
   7  -1  -6  197.58   21.50
   7   1  -6  183.58   21.30
  -7   1   6  180.28   16.20
  -7   1   6  184.58   16.40
  -6  -1   6   71.39   11.80
   6  -1  -6   72.99   14.60
  -6  -1   6   81.29    9.80
  -6   1   6   89.99    9.80
   6   1  -6   69.79   13.30
   6   1  -6  104.89   14.70
  -6   1   6   89.39    8.10
  -5  -1   6   41.60    7.80
   5  -1  -6   41.30   10.00
  -5  -1   6   29.60    6.30
   5  -1  -6   19.10   10.30
  -5  -1   6   42.40    8.10
  -5   1   6   37.40    7.90
  -5   1   6   46.10    7.90
   5   1  -6   38.10    8.80
   5   1  -6   29.10    9.10
  -4  -1   6  512.35   39.60
   4  -1  -6  519.35   41.00
   4  -1  -6  540.85   44.90
   4   1  -6  562.64   43.30
   4   1  -6  492.35   40.10
  -4   1   6  500.75   39.60
  -4   1   6  636.44   41.90
  -3  -1   6   56.69    9.40
   3  -1  -6   56.69    8.40
  -3  -1   6   57.19    8.70
   3  -1  -6   63.89   17.00
  -3   1   6   64.89   11.50
   3   1  -6   39.60    8.50
  -3   1   6   59.29    9.90
   3   1  -6   55.69   13.00
  -2  -1   6  147.99   14.00
  -2  -1   6  152.38   16.70
   2  -1  -6  149.29   14.50
   2  -1  -6  130.69   24.80
  -2   1   6  147.39   16.00
   2   1  -6  212.18   32.40
  -1  -1   6  169.28   20.80
  -1  -1   6   98.59   11.30
  -1  -1   6  116.59   14.30
   1  -1  -6   95.39   24.20
   1  -1  -6  112.19   14.00
   1   1  -6  110.19   20.60
  -1   1   6  100.69   10.50
  -1   1   6  156.48   23.60
  -1   1   6  120.99   18.10
   1   1  -6   98.09    9.80
   0  -1  -6 1001.10   69.89
   0  -1  -6  947.91   67.09
   0  -1   6  977.80   67.39
   0   1   6  928.31   65.49
   0   1  -6  849.72   62.99
   0   1  -6  889.21   67.29
   0   1   6  899.91   70.59
   1  -1   6  104.29   19.80
  -1  -1  -6   99.99   13.80
   1  -1   6   96.89   14.40
   1  -1   6   93.29    8.70
  -1  -1  -6   81.19   15.70
  -1   1  -6   81.09   24.80
  -1   1  -6   73.59   14.80
   1   1   6   80.49   16.30
   1   1   6   84.89   12.30
  -2  -1  -6   62.79   14.70
   2  -1   6   37.00   15.20
   2  -1   6   51.69   11.40
  -2   1  -6   35.90   11.10
   2   1   6   37.40   12.40
   2   1   6   65.49   12.40
   2   1   6   30.70   19.70
   3  -1   6  719.03   57.89
   3  -1   6  721.83   66.09
  -3  -1  -6  797.32   67.19
   3  -1   6  742.23   55.09
   3  -1   6  731.93   52.99
   3  -1   6  765.92   53.49
   3   1   6  803.42   55.49
   3   1   6  730.23   60.59
   3   1   6  783.42   57.99
  -3   1  -6  760.72   61.39
   4  -1   6  179.08   16.50
   4  -1   6  177.28   16.20
   4  -1   6  179.78   19.10
   4   1   6  207.88   31.10
   4   1   6  219.18   27.50
   4   1   6  180.78   18.40
   5  -1   6  108.59   12.60
   5  -1   6  107.39   19.90
   5  -1   6   98.99   11.50
   5  -1   6  123.99   18.60
   5   1   6  115.29   20.50
   5   1   6  104.89   13.60
   5   1   6  108.39   11.60
   5   1   6  127.19   23.00
   6  -1   6   76.49   17.70
   6  -1   6   45.30    8.00
   6  -1   6   57.39    9.50
   6   1   6   56.19   10.50
   6   1   6   42.70   17.00
   7  -1   6   52.99   10.40
   7  -1   6   57.49   17.60
   7  -1   6   59.39    9.30
   7   1   6   70.69   19.60
   7   1   6   52.29    8.00
   7   1   6   54.09   11.30
   8  -1   6   38.20    7.40
   8  -1   6   49.60   17.40
   8  -1   6   40.40   10.70
   8   1   6   47.60    7.50
   8   1   6   25.10   15.30
   8   1   6   54.49   12.00
   9  -1   6   25.90    5.80
   9  -1   6   17.60   15.60
   9  -1   6   29.00   10.80
   9   1   6   19.10    5.60
   9   1   6   13.30   15.40
   9   1   6   20.80   10.30
  12  -2  -6  -10.40   10.70
  12  -2  -6   14.90   12.40
  12   2  -6   12.10   11.40
  12   2  -6   13.40   11.80
  11  -2  -6   15.30   12.20
  11  -2  -6   18.90   12.40
  11   2  -6    3.00   11.70
  11   2  -6   13.30   10.40
  10  -2  -6   21.70   11.60
  10  -2  -6   19.40   11.80
  10   2  -6   44.90   14.60
  10   2  -6   27.40   11.10
   9  -2  -6   25.10   12.60
   9  -2  -6   16.60    9.90
   9   2  -6   22.50    9.90
   9   2  -6   47.70   12.80
   8  -2  -6   68.89   15.10
   8  -2  -6   89.79   15.50
  -8  -2   6   74.79    6.90
   8   2  -6  105.19   15.90
   8   2  -6   90.79   15.70
   7  -2  -6   78.09   14.90
  -7  -2   6   68.19    6.40
   7  -2  -6   75.19   16.00
   7   2  -6   69.99   13.30
  -7   2   6   67.09    7.60
  -7   2   6   57.89    8.40
   7   2  -6   53.49   12.20
   6  -2  -6  704.73   52.79
   6  -2  -6  482.95   47.90
  -6   2   6  649.74   44.00
   6   2  -6  587.64   47.70
   6   2  -6  620.94   46.70
  -6   2   6  616.74   43.00
  -5  -2   6  255.47   20.80
  -5  -2   6  289.37   20.80
   5  -2  -6  274.97   22.20
  -5  -2   6  272.77   21.80
   5  -2  -6  294.97   28.40
  -5   2   6  202.68   19.20
   5   2  -6  172.18   20.70
   5   2  -6  220.78   23.00
  -5   2   6  224.08   18.20
  -5   2   6  215.78   20.60
   4  -2  -6   84.79   11.40
   4  -2  -6   74.39   18.20
  -4  -2   6   79.79   10.60
  -4  -2   6   83.49   10.20
   4   2  -6   78.59   14.00
  -4   2   6  103.49   12.90
  -4   2   6   99.89   11.90
   4   2  -6   89.69   12.40
   3  -2  -6  912.21   69.99
  -3  -2   6  828.22   57.89
   3  -2  -6  893.71   60.59
  -3  -2   6  910.41   59.79
   3   2  -6  804.32   58.79
  -3   2   6  718.13   58.99
  -3   2   6  817.02   61.89
   3   2  -6  771.52   62.09
   2  -2  -6 1345.17   87.59
  -2  -2   6 1212.78   83.49
  -2  -2   6 1259.17   86.49
  -2  -2   6 1289.37   84.49
   2  -2  -6 1236.88   97.49
  -2   2   6 1205.48   90.59
   2   2  -6 1084.79   83.99
   2   2  -6 1182.68   89.59
  -2   2   6 1211.78   84.69
  -1  -2   6 1278.77   89.89
   1  -2  -6 1408.76   90.69
  -1  -2   6 1276.87   86.99
  -1  -2   6 1235.58   85.79
  -1   2   6 1280.67   93.49
  -1   2   6 1156.78  100.99
   1   2  -6 1221.98   84.19
   1   2  -6 1243.08   93.59
  -1   2   6 1225.58   87.69
   0  -2   6 1005.70   68.39
   0  -2   6  987.00   69.79
   0  -2  -6 1093.39   73.99
   0   2  -6  920.61   70.89
   0   2   6  996.20   77.19
   0   2   6  987.70   71.59
   1  -2   6 1213.28   84.09
   1  -2   6 1199.48   85.99
   1  -2   6 1347.67   92.19
  -1  -2  -6 1295.07   89.49
  -1   2  -6 1226.18   98.39
   1   2   6 1234.18   87.99
   1   2   6 1179.18   92.19
  -1   2  -6 1171.78   87.99
  -2  -2  -6  652.63   55.19
   2  -2   6  621.94   48.60
   2  -2   6  596.74   45.60
   2  -2   6  701.73   63.19
   2   2   6  637.24   53.99
  -2   2  -6  677.23   51.69
   2   2   6  630.94   63.39
   2   2   6  679.63   50.69
   3  -2   6  317.57   23.20
   3  -2   6  302.07   36.90
   3  -2   6  306.77   24.00
   3  -2   6  319.77   25.10
   3  -2   6  276.07   28.40
  -3   2  -6  330.57   32.80
   3   2   6  292.17   35.20
   3   2   6  297.47   26.30
   4  -2   6  108.89   23.70
   4  -2   6   91.49   17.40
   4  -2   6  111.69   11.80
   4  -2   6  128.59   11.50
   4   2   6  113.29   19.40
   4   2   6  120.69   15.30
   4   2   6  114.69   22.20
   5  -2   6  183.78   24.20
   5  -2   6  143.09   14.80
   5  -2   6  150.18   14.30
   5   2   6  150.78   14.20
   5   2   6  174.08   27.20
   5   2   6  168.38   18.00
   6  -2   6   21.10    6.30
   6  -2   6   -3.60   11.60
   6  -2   6   15.30    5.20
   6   2   6   -2.30   11.10
   6   2   6    5.80    4.30
   6   2   6   12.10    7.30
   7  -2   6   18.70    7.60
   7  -2   6   23.10    6.50
   7  -2   6   13.40   10.80
   7   2   6   20.10    8.20
   7   2   6   43.30   16.70
   7   2   6   30.10    9.00
   8  -2   6    5.00   12.10
   8  -2   6    7.10    4.40
   8  -2   6   -0.60    6.60
   8   2   6    8.60    4.00
   8   2   6   -4.70    6.80
   8   2   6   -0.50   12.60
   9  -2   6    0.90   14.90
   9  -2   6    5.70    4.60
   9  -2   6   -2.00    8.60
   9   2   6   -6.20    7.50
   9   2   6   -4.80   15.00
   9   2   6    6.10    3.70
  12  -3  -6  -15.90   13.60
  12  -3  -6   24.90   13.70
  12   3  -6   37.00   16.20
  12   3  -6   21.60   12.60
  11  -3  -6    8.20   12.40
  11  -3  -6   31.80   14.90
  11   3  -6   29.70   13.50
  11   3  -6   36.90   12.70
  10  -3  -6   34.20   14.00
  10  -3  -6   24.80   12.00
  10   3  -6   27.60   11.70
  10   3  -6   53.69   13.60
   9  -3  -6   24.50   12.40
   9  -3  -6   45.40   14.00
   9   3  -6   25.40   12.10
   9   3  -6   54.19   13.70
   8  -3  -6   74.19   15.90
   8  -3  -6   79.29   17.00
   8   3  -6   73.59   14.40
   8   3  -6   56.89   13.50
   7  -3  -6   -4.30   10.80
   7  -3  -6   14.90    8.40
  -7  -3   6   46.70   13.40
   7   3  -6   24.10    9.70
   7   3  -6   25.10    9.70
  -7   3   6   31.90    5.40
  -6  -3   6    7.20    7.80
   6  -3  -6   13.80    7.20
   6  -3  -6    2.60   11.60
   6   3  -6    2.30    7.00
   6   3  -6   10.50    7.50
  -6   3   6   14.30    4.30
   5  -3  -6  125.89   16.80
   5  -3  -6  151.38   24.50
  -5  -3   6  118.29   14.60
   5   3  -6  127.79   17.30
  -5   3   6  135.99   16.50
   5   3  -6  112.99   16.30
  -5   3   6  111.19   10.60
  -5   3   6  108.09   12.00
   4  -3  -6   49.60   17.80
  -4  -3   6   36.00    6.90
   4  -3  -6   42.60   10.10
  -4  -3   6   42.70    7.20
  -4  -3   6   48.00    8.00
  -4   3   6   38.70    8.80
   4   3  -6   47.70    9.00
  -4   3   6   46.30   11.00
  -4   3   6   39.30    6.00
   4   3  -6   29.30    9.40
  -3  -3   6   70.69   10.30
   3  -3  -6   50.99   11.20
  -3  -3   6   65.49    7.70
   3  -3  -6   51.79   21.00
  -3  -3   6   63.69    8.50
   3   3  -6   59.59   12.30
  -3   3   6   65.19   13.50
  -3   3   6   57.19   10.10
   3   3  -6   67.19    9.60
   2  -3  -6 1191.88   85.09
  -2  -3   6 1116.59   79.19
   2   3  -6 1135.19   79.99
  -2   3   6 1166.78   81.69
  -2   3   6 1198.38   88.59
   2   3  -6 1184.08   85.69
  -1  -3   6  123.99   11.40
  -1  -3   6  138.39   12.20
   1  -3  -6  153.28   19.20
  -1  -3   6  127.49   15.10
   1   3  -6  133.59   12.10
  -1   3   6  157.28   25.50
   1   3  -6  159.08   22.50
  -1   3   6  155.88   23.70
  -1   3   6  133.49   14.90
   0  -3   6  178.48   13.00
   0  -3  -6  140.59   19.70
   0  -3   6  151.88   12.00
   0   3   6  107.99   16.50
   0   3   6  100.09   19.90
   0   3  -6  139.79   14.40
  -1  -3  -6  185.78   22.60
   1  -3   6  173.68   20.20
   1  -3   6  185.68   15.30
  -1  -3  -6  179.38   22.50
   1  -3   6  186.38   13.70
   1  -3   6  192.68   16.30
  -1   3  -6  123.69   26.60
   1   3   6  193.78   20.60
  -1   3  -6  134.99   17.60
   1   3   6  186.78   25.40
   1   3   6  156.38   31.50
   2  -3   6  307.17   24.60
   2  -3   6  371.66   33.00
   2  -3   6  327.47   27.10
  -2   3  -6  356.06   47.30
   2   3   6  308.07   30.30
  -2   3  -6  309.97   28.80
   2   3   6  326.57   35.30
   3  -3   6   85.49   14.00
   3  -3   6  107.49    9.20
   3  -3   6  112.79   20.60
   3   3   6   91.39   19.90
   3   3   6  106.09   14.20
   3   3   6  114.79   19.30
   4  -3   6  460.85   32.10
   4  -3   6  431.56   34.00
   4  -3   6  478.95   39.60
   4  -3   6  467.35   45.00
   4   3   6  453.55   37.70
   4   3   6  434.46   44.90
   5  -3   6   35.50   11.20
   5  -3   6   26.50    6.90
   5  -3   6   26.00    5.60
   5   3   6   56.39   11.70
   5   3   6   50.39   15.70
   6  -3   6   30.90    7.10
   6  -3   6   43.10   14.20
   6  -3   6   35.70    7.00
   6   3   6   46.10   10.90
   6   3   6   34.40    6.10
   6   3   6   29.40   15.60
   7  -3   6   57.29   17.40
   7  -3   6   40.40    8.20
   7  -3   6   51.09    9.10
   7   3   6   61.19   25.90
   7   3   6   43.30   11.70
   7   3   6   35.60    6.20
   8  -3   6   25.00    6.50
   8  -3   6   15.60    7.60
   8  -3   6   23.10   15.60
   8   3   6    3.90   12.70
   8   3   6   26.90   16.30
   8   3   6   23.10    4.80
   9  -3   6   15.20    8.40
   9   3   6   -0.10    9.30
   9   3   6    9.80   15.00
   9   3   6    8.20    3.60
  11  -4  -6   13.50   10.70
  11   4  -6   14.50   12.80
  11   4  -6    3.80   10.60
  10  -4  -6   19.00   11.80
  10  -4  -6   35.60   12.80
  10   4  -6   15.40   10.40
  10   4  -6    3.40    8.40
   9  -4  -6   34.30   11.50
   9  -4  -6   28.90   13.00
   9   4  -6   37.10   12.70
   9   4  -6   18.60   11.00
   8  -4  -6  119.69   18.20
   8  -4  -6  103.69   20.30
   8   4  -6  128.69   20.40
   8   4  -6  124.89   18.40
   7  -4  -6  223.08   30.20
   7  -4  -6  230.68   24.90
  -7  -4   6  235.18   26.50
   7   4  -6  210.18   24.20
   7   4  -6  220.38   23.70
  -7   4   6  246.78   18.10
  -6  -4   6  198.08   22.70
  -6  -4   6  218.08   15.90
   6  -4  -6  248.08   31.60
   6  -4  -6  207.78   22.70
   6   4  -6  204.88   22.80
  -6   4   6  212.88   17.10
  -5  -4   6  544.15   36.60
   5  -4  -6  524.65   49.40
  -5  -4   6  491.85   40.60
   5  -4  -6  533.15   43.30
  -5   4   6  522.75   38.60
   5   4  -6  508.85   42.70
  -4  -4   6  223.58   19.50
   4  -4  -6  232.88   24.30
  -4  -4   6  227.98   16.90
  -4  -4   6  213.28   18.80
  -4   4   6  228.08   21.20
  -4   4   6  195.58   20.50
   4   4  -6  207.28   20.00
   4   4  -6  208.98   22.60
  -3  -4   6  452.95   35.10
  -3  -4   6  450.45   34.20
  -3  -4   6  493.45   36.70
   3  -4  -6  469.35   41.00
  -3   4   6  535.35   42.30
   3   4  -6  468.05   36.10
  -3   4   6  508.55   37.90
   3   4  -6  491.75   40.20
  -3   4   6  501.75   34.80
  -2  -4   6  570.84   41.70
   2  -4  -6  551.74   48.90
  -2  -4   6  559.34   41.70
  -2  -4   6  584.54   44.10
   2   4  -6  587.14   42.30
   2   4  -6  599.54   44.60
  -2   4   6  613.94   45.80
   2   4  -6  699.73   49.20
  -2   4   6  611.94   53.59
   1  -4  -6   40.80   14.40
  -1  -4   6   28.00    4.90
  -1  -4   6   29.60    5.80
  -1  -4   6   37.60    7.40
  -1   4   6   21.50    7.30
  -1   4   6   55.29   14.60
  -1   4   6   82.69   22.50
   1   4  -6   73.79   16.20
   0  -4   6  108.19   11.90
   0  -4   6  131.49   19.20
   0  -4  -6  134.79   21.60
   0  -4   6  107.29   11.10
   0   4   6  138.39   17.10
   0   4  -6  161.08   23.90
   0   4   6  126.99   22.90
   0   4   6  122.09   25.80
  -1  -4  -6  539.75   46.10
   1  -4   6  474.45   37.30
   1  -4   6  518.35   41.00
   1   4   6  586.64   50.49
  -1   4  -6  558.74   50.79
   1   4   6  491.55   43.90
  -1   4  -6  526.95   39.80
  -2  -4  -6  200.58   27.30
   2  -4   6  212.88   20.80
   2  -4   6  210.58   18.90
   2   4   6  322.47   37.50
   2   4   6  250.87   30.90
  -2   4  -6  251.87   23.10
  -2   4  -6  322.67   39.80
   3  -4   6  174.28   14.30
   3  -4   6  189.08   15.80
   3  -4   6  160.38   19.00
   3  -4   6  169.08   23.50
   3   4   6  175.88   19.70
   3   4   6  167.18   28.10
  -3   4  -6  135.89   19.60
   4  -4   6  102.49   10.50
   4  -4   6   96.39   12.10
   4  -4   6   98.59   18.60
   4  -4   6  100.39   16.40
  -4   4  -6   68.09   18.90
   4   4   6  103.69   21.60
   4   4   6   92.29   15.20
   5  -4   6   42.10    8.40
   5  -4   6   61.19    9.90
   5  -4   6   39.00   14.20
   5  -4   6   53.79   14.30
   5   4   6   62.39   12.30
   5   4   6   68.39   19.90
   6  -4   6   84.99   11.60
   6  -4   6   71.09   10.70
   6   4   6  108.99   24.00
   6   4   6   80.09   14.70
   6   4   6   51.19    8.40
   7  -4   6   18.30    6.20
   7  -4   6   13.60    7.80
   7   4   6   13.50   15.10
   7   4   6    9.00    4.10
   7   4   6   27.00    9.80
   8   4   6    8.30    3.50
   8   4   6   15.50   17.20
   8   4   6    4.80    8.60
  11  -5  -6    7.80   10.50
  11   5  -6   27.90   14.00
  11   5  -6   16.70   13.60
  10  -5  -6   16.00   10.80
  10   5  -6   11.60   11.20
  10   5  -6   18.30   11.80
   9  -5  -6   -2.30    6.70
   9   5  -6    5.30    8.80
   8  -5  -6   85.59   17.70
   8   5  -6   84.59   16.00
   8   5  -6   67.39   15.40
   7  -5  -6   80.89   18.30
  -7  -5   6   74.69   16.80
   7   5  -6   90.49   17.30
   7   5  -6  110.49   15.90
   6  -5  -6   35.10   12.80
  -6  -5   6   17.00    9.60
  -6  -5   6   33.20    4.70
   6   5  -6   34.50    9.70
  -6   5   6   35.90    5.50
   6   5  -6   31.20   10.40
  -5  -5   6   16.30    7.10
   5  -5  -6    4.60    8.40
  -5  -5   6    9.70    3.50
   5   5  -6   13.30    7.20
  -5   5   6   16.90    5.50
   5   5  -6    1.50    7.30
  -4  -5   6    9.30    4.70
   4  -5  -6   -0.80    7.40
  -4  -5   6   16.20    3.80
   4   5  -6   15.40    6.40
  -4   5   6   23.10    8.70
   4   5  -6    5.90    6.90
  -3  -5   6  157.88   14.30
   3  -5  -6  150.18   23.50
  -3  -5   6  178.08   15.60
   3   5  -6  211.28   20.20
   3   5  -6  216.28   34.10
  -3   5   6  198.38   24.00
   3   5  -6  169.68   16.90
  -2  -5   6   51.29    9.40
  -2  -5   6   64.79    7.60
   2  -5  -6   44.90   15.10
  -2  -5   6   43.50    7.20
  -2   5   6   68.09   17.80
   2   5  -6   77.59   14.60
   2   5  -6   61.79    8.70
   2   5  -6   77.39   13.10
  -1  -5   6   64.59   10.00
  -1  -5   6   48.00    6.80
  -1  -5   6   50.69    7.60
   1  -5  -6   53.09   15.40
   1   5  -6   86.19   11.30
   1   5  -6   81.09   16.30
  -1   5   6   57.49   21.50
   1   5  -6   66.19    8.50
  -1   5   6   78.79   10.50
   0  -5   6   36.80    9.00
   0  -5   6   50.39    8.40
   0  -5  -6   38.30   14.90
   0   5  -6   40.70    5.10
   0   5   6   49.90   15.30
   1  -5   6   62.79    9.10
  -1  -5  -6   85.19   21.70
   1  -5   6   71.49   11.70
  -1   5  -6   68.79    9.80
   1   5   6   62.09   18.10
  -1   5  -6   57.99   19.90
   2  -5   6   50.59    8.20
   2  -5   6   65.59   11.80
  -2  -5  -6   49.50   17.10
  -2   5  -6   61.39   12.00
   2   5   6   68.59   19.30
  -2   5  -6   37.60   21.10
   3  -5   6   21.30    8.40
   3  -5   6   24.70    6.30
   3  -5   6   13.00    5.20
   3   5   6   15.70   12.80
  -3   5  -6   26.40   22.30
  -3   5  -6   12.50    9.10
   3   5   6   41.20   10.80
   4  -5   6  175.48   16.80
   4  -5   6  148.19   19.70
   4  -5   6  188.98   16.60
   4   5   6  168.68   20.90
   4   5   6  173.18   30.40
   5  -5   6   91.99   12.70
   5  -5   6   79.09   16.40
   5   5   6  110.09   17.40
   5   5   6   88.19   22.50
   6  -5   6   76.99   11.40
   6  -5   6   49.60   14.30
   6  -5   6   77.29   12.90
   6   5   6   33.40   19.70
   6   5   6   63.29   12.80
   7  -5   6   66.59   12.60
   7  -5   6   73.59   15.10
   7   5   6   64.49   21.70
   7   5   6   50.89    7.40
   7   5   6   64.39   13.90
   8  -5   6    9.40    6.10
   8  -5   6   17.60    8.60
   8   5   6   27.00   17.40
   8   5   6    5.90    9.50
  11  -6  -6    4.10    9.80
  11   6  -6    3.50   12.10
  11   6  -6   -7.00   10.30
  10  -6  -6   22.00   12.70
  10   6  -6   27.20   12.20
  10   6  -6    6.60   11.00
   9  -6  -6   48.30   16.00
   9   6  -6   53.49   15.10
   9   6  -6   53.99   14.20
   8  -6  -6   63.79   17.80
   8   6  -6   57.09   13.70
   8   6  -6   32.20   12.40
   7  -6  -6   92.49   19.60
  -7  -6   6   64.99   17.90
   7   6  -6  102.69   18.40
   7   6  -6   98.19   16.20
  -6  -6   6   31.00   11.20
   6  -6  -6   35.90   13.30
   6   6  -6   24.50   10.30
   6   6  -6   46.90   11.20
   5  -6  -6  212.18   30.00
  -5  -6   6  291.77   27.50
  -5  -6   6  293.67   20.70
   5   6  -6  292.87   25.90
   5   6  -6  294.27   28.40
  -5   6   6  262.57   22.70
  -4  -6   6  321.87   22.60
   4  -6  -6  264.17   32.60
   4   6  -6  318.27   29.30
   4   6  -6  312.47   26.40
   4   6  -6  257.27   30.30
  -4   6   6  298.57   28.50
   3  -6  -6  227.58   32.00
  -3  -6   6  304.57   23.30
  -3  -6   6  294.87   21.80
  -3   6   6  331.77   32.80
   3   6  -6  259.87   27.90
   3   6  -6  271.27   23.90
   3   6  -6  296.17   28.30
  -2  -6   6  739.03   52.59
  -2  -6   6  750.62   53.09
   2  -6  -6  627.04   61.89
   2   6  -6  763.42   53.29
   2   6  -6  842.22   57.89
  -2   6   6  828.32   69.39
  -2   6   6  738.83   64.29
   2   6  -6  729.43   62.19
   1  -6  -6  164.48   27.90
  -1  -6   6  154.78   14.70
  -1  -6   6  163.38   14.10
  -1  -6   6  148.29   17.30
   1   6  -6  183.38   14.50
   1   6  -6  151.98   23.40
  -1   6   6  187.68   34.40
   1   6  -6  181.18   18.30
  -1   6   6  159.38   27.70
   0  -6  -6  255.37   34.00
   0  -6   6  315.17   24.70
   0  -6   6  305.37   23.20
   0   6  -6  333.87   34.50
   0   6  -6  278.37   22.50
   0   6   6  289.47   36.80
   1  -6   6  695.23   51.89
  -1  -6  -6  709.33   63.49
   1  -6   6  739.03   53.49
  -1   6  -6  668.13   52.29
  -1   6  -6  928.01   66.39
   1   6   6  750.82   66.49
   2  -6   6  166.28   16.20
   2  -6   6  200.68   18.00
   2  -6   6  186.98   16.80
  -2  -6  -6  274.47   52.19
  -2   6  -6  172.18   19.30
   2   6   6  185.98   31.90
  -2   6  -6  150.98   29.70
   3  -6   6   86.39   12.80
   3  -6   6   85.39   12.10
   3  -6   6   95.19   12.10
   3   6   6   80.09   21.90
  -3   6  -6   73.29   14.50
  -3   6  -6   96.49   26.60
   3   6   6  102.29   16.80
   4  -6   6   68.29   10.40
   4  -6   6   79.89   12.60
   4  -6   6   55.59   10.90
   4   6   6   81.09   21.30
   4   6   6   69.69   14.40
   5  -6   6   14.70    8.60
   5  -6   6   21.20    6.60
   5  -6   6    8.40    7.30
   5   6   6   19.40   13.50
   5   6   6    9.30    3.50
   5   6   6   -1.70    7.00
   6  -6   6   22.90    9.10
   6  -6   6   12.60   10.30
   6  -6   6    9.70    8.30
   6   6   6   47.10   11.70
   6   6   6   30.20   16.80
   6   6   6   33.60    4.70
   7  -6   6    1.00    5.00
   7  -6   6   16.00    9.40
   7   6   6    1.30    3.80
   7   6   6    4.70   15.10
   7   6   6    3.20    9.00
   8  -6   6   -5.40    8.80
   8  -6   6   -5.30    4.50
   8   6   6   12.70    9.90
   8   6   6   -2.10   15.60
  10  -7  -6    8.00   11.10
  10   7  -6    0.30   10.40
  10   7  -6    9.20   14.80
   9  -7  -6   -9.00    7.80
   9   7  -6   -6.10    8.40
   9   7  -6    4.70    9.40
   8  -7  -6   10.60   13.90
   8   7  -6   63.49   16.20
   7  -7  -6   31.90   13.80
  -7  -7   6   25.40   15.40
   7   7  -6   44.00   13.30
   7   7  -6   34.60   11.90
  -6  -7   6   28.50   11.80
  -6  -7   6   44.80    5.60
   6  -7  -6   18.40   12.70
   6   7  -6   40.20   10.80
   6   7  -6   40.70   12.60
   5  -7  -6    2.70   13.70
  -5  -7   6   22.00    9.40
  -5  -7   6   46.80    6.40
   5   7  -6   29.90   11.20
   5   7  -6   41.00   10.00
  -5   7   6   32.00    7.60
  -4  -7   6   31.50    5.80
   4  -7  -6   17.70   14.60
   4   7  -6   32.30    8.70
   4   7  -6   14.50    9.20
  -4   7   6   32.90   11.20
   3  -7  -6   99.39   23.50
  -3  -7   6  138.39   12.60
  -3  -7   6  128.99   14.20
   3   7  -6  174.48   22.90
   3   7  -6  129.89   15.10
  -3   7   6  155.78   26.50
   3   7  -6  127.79   18.90
   2  -7  -6  178.78   30.30
  -2  -7   6  210.88   18.50
  -2  -7   6  206.78   17.80
  -2   7   6  235.38   31.10
   2   7  -6  213.48   18.60
   2   7  -6  224.48   26.70
  -2   7   6  245.08   38.30
   2   7  -6  207.58   22.60
  -1  -7   6    9.30    4.60
   1  -7  -6   17.40   14.20
   1   7  -6   16.90    5.10
  -1   7   6   21.90   13.90
   1   7  -6   13.30    9.10
   1   7  -6    9.90   10.30
   0  -7  -6  235.88   35.80
   0  -7   6  191.58   16.20
   0   7  -6  155.98   26.00
   0   7  -6  160.38   15.60
   0   7   6  151.38   31.30
  -1  -7  -6  119.69   26.40
   1  -7   6   98.89   11.00
   1  -7   6   86.09   10.90
  -1   7  -6   71.19   10.90
  -1   7  -6   75.59   20.50
   1   7   6   85.69   23.80
  -2  -7  -6   11.10   13.40
   2  -7   6    0.90    4.80
   2  -7   6    1.50    4.90
  -2   7  -6    2.50    6.70
  -2   7  -6    0.70   14.60
   2   7   6   10.10    8.00
   2   7   6   31.30   14.50
   3  -7   6   43.90    9.60
   3  -7   6   38.30    8.00
   3  -7   6   35.80    8.20
   3   7   6   12.60   12.80
   3   7   6   28.60   10.50
  -3   7  -6   13.80   21.10
   4  -7   6   40.40    8.60
   4  -7   6   28.30    7.10
   4  -7   6   44.30   10.30
   4   7   6   21.40   12.60
   4   7   6    8.70    9.80
   5  -7   6   60.39   12.90
   5   7   6   39.20   22.10
   5   7   6   29.80   11.30
   6  -7   6   22.80    7.70
   6  -7   6   50.59   12.80
   6   7   6   40.30   12.80
   6   7   6   11.70   22.70
   7  -7   6   32.70    9.10
   7  -7   6   41.30   14.00
   7   7   6   29.30    5.70
   7   7   6   33.50   12.10
   9  -8  -6   22.60   14.50
   9   8  -6   35.90   14.20
   9   8  -6   49.50   16.70
   8  -8  -6   22.00   13.60
   8   8  -6   62.69   15.70
   8   8  -6    5.60   10.20
  -7  -8   6   40.00   17.70
   7  -8  -6   41.90   29.20
   7   8  -6   78.59   15.90
   7   8  -6   67.19   12.70
   7   8  -6   64.29   16.40
  -6  -8   6   49.40   13.70
   6  -8  -6   32.40   16.90
  -6  -8   6   68.19    7.20
   6   8  -6   79.39   13.60
   6   8  -6   88.89   13.20
   6   8  -6  100.99   18.70
   5  -8  -6   80.19   23.60
  -5  -8   6   83.59    9.50
   5   8  -6  157.08   22.50
  -5   8   6   99.59   12.60
   5   8  -6  116.99   16.00
   4  -8  -6  145.39   28.10
  -4   8   6  160.58   21.30
   4   8  -6  166.48   18.20
   4   8  -6  166.98   23.10
   3  -8  -6  134.79   28.10
  -3  -8   6  128.09   12.70
  -3   8   6  135.09   24.60
   3   8  -6  156.78   23.10
   3   8  -6  136.99   15.70
  -2  -8   6  392.06   30.30
   2  -8  -6  342.17   43.30
   2   8  -6  400.66   36.10
  -2   8   6  479.35   54.69
   2   8  -6  408.36   31.30
   2   8  -6  396.46   38.90
  -2   8   6  424.46   45.30
  -1  -8   6  240.58   19.70
   1  -8  -6  192.78   33.20
   1   8  -6  254.87   19.10
   1   8  -6  223.08   29.60
   1   8  -6  200.18   22.30
  -1   8   6  180.68   33.10
   0  -8  -6  131.29   30.00
   0  -8   6  125.69   13.10
   0   8   6  103.79   25.90
   0   8  -6  125.39   23.70
   0   8  -6  118.29   13.30
   1  -8   6  204.08   19.30
  -1  -8  -6  259.67   40.30
  -1   8  -6  252.67   38.10
   1   8   6  185.58   34.20
   2  -8   6  293.17   23.90
  -2  -8  -6  372.76   41.70
   2  -8   6  306.37   24.90
  -2   8  -6  237.68   38.10
   2   8   6  310.57   30.30
  -2   8  -6  255.37   26.00
   2   8   6  292.47   45.20
   3  -8   6   57.29    8.70
   3  -8   6   69.59   12.60
   3  -8   6   53.79    9.70
   3   8   6   34.80   19.50
   3   8   6   43.90   12.60
  -3   8  -6   76.89   25.70
   4  -8   6   44.60    8.90
   4  -8   6   38.10   11.30
   4   8   6   49.10   13.00
   5  -8   6   21.00    8.10
   5  -8   6   45.10   10.00
   5  -8   6   12.00   11.40
   5   8   6   37.80   17.90
   5   8   6   55.89   14.40
   6  -8   6   33.20   14.00
   6  -8   6   12.60    6.70
   6   8   6    1.20    8.50
   6   8   6    7.50   15.30
   9  -9  -6   12.20   15.00
   9   9  -6   15.90   12.30
   9   9  -6   23.90   14.50
   8  -9  -6   18.50   15.00
   8   9  -6   35.00   13.00
   8   9  -6   27.00   11.90
   7  -9  -6   18.70   16.40
   7   9  -6   40.80   11.80
   7   9  -6   52.49   16.80
   7   9  -6   37.50   12.40
  -6  -9   6   10.60    3.90
   6  -9  -6    4.80   15.20
   6   9  -6    1.50    9.60
   6   9  -6   11.90    8.30
   6   9  -6   15.60    9.00
   5  -9  -6   28.30   15.90
  -5  -9   6   26.10    6.60
   5   9  -6   26.10   12.50
   5   9  -6   38.70   10.80
   5   9  -6   24.30    7.30
  -4  -9   6   26.20    6.00
   4  -9  -6   26.10   16.70
  -4   9   6   23.10   11.30
   4   9  -6    5.50   10.30
   4   9  -6   14.90    7.80
   3  -9  -6  -14.00   11.90
  -3  -9   6   11.50    4.80
  -3   9   6   16.30   14.30
   3   9  -6    2.70    6.40
   3   9  -6   -1.90    8.40
  -3   9   6   22.90   14.10
   2  -9  -6   29.40   19.20
  -2  -9   6   21.30    6.10
   2   9  -6   14.60   12.90
   2   9  -6   17.70    6.60
  -2   9   6   18.10   14.40
   1  -9  -6   30.90   17.90
  -1  -9   6   30.90    7.20
   1   9  -6   35.10   13.30
   1   9  -6   21.30    9.80
  -1   9   6   12.80   12.30
   1   9  -6   32.70    6.90
   0  -9   6   15.20    5.60
   0  -9  -6    8.80   14.60
   0   9  -6   17.50    9.80
   0   9  -6   13.90   14.20
   0   9   6   14.90   12.30
  -1  -9  -6   37.00   20.10
   1  -9   6    7.80    5.70
   1   9   6    9.40    9.80
  -1   9  -6   19.10   14.90
   1   9   6   21.70   15.80
   2  -9   6   32.50    7.80
  -2  -9  -6   41.70   20.40
  -2   9  -6   23.80   22.40
   2   9   6   60.39   22.50
   2   9   6   35.20   13.70
   3  -9   6   72.59   12.30
   3  -9   6   96.79   15.80
   3  -9   6   70.19    9.70
  -3   9  -6   49.00   13.90
   3   9   6   83.99   16.70
  -3   9  -6   82.29   26.80
   4  -9   6   28.60   11.50
   4  -9   6   18.30    6.40
   4   9   6   26.20   10.60
   4   9   6   -1.50   15.50
   5  -9   6   43.90   10.00
   5  -9   6   31.60   13.90
   5   9   6   48.70   13.10
   5   9   6   19.40   18.70
   6  -9   6   42.70   17.50
   6  -9   6   33.40    8.40
   6   9   6   33.60   14.30
   6   9   6   36.60   19.80
   8 -10  -6   21.80   18.30
   8  10  -6   20.90   13.20
   7 -10  -6   20.50   18.00
   7  10  -6   33.80   12.80
   7  10  -6   23.90   13.60
   7  10  -6   23.60   11.80
  -6 -10   6   43.70    8.90
   6 -10  -6   14.50   17.10
   6  10  -6   38.00   12.70
   6  10  -6   32.20   14.00
   6  10  -6   50.59   10.60
  -5 -10   6   79.69    9.20
   5 -10  -6   55.69   24.40
   5  10  -6   92.99   15.40
   5  10  -6   71.19   18.10
  -4 -10   6   61.29    8.90
   4 -10  -6   44.10   20.60
   4  10  -6   79.19   12.80
   4  10  -6   59.59   16.00
  -4  10   6   57.49   14.80
   3 -10  -6  127.49   36.80
  -3 -10   6  118.69   12.10
  -3  10   6   95.69   26.20
   3  10  -6   90.59   14.00
   3  10  -6  110.89   21.30
  -2 -10   6   97.69   11.20
   2  10  -6   87.89   20.70
   2  10  -6   81.89   11.90
  -2  10   6  105.19   27.80
  -1 -10   6  140.09   13.80
   1 -10  -6   44.00   35.50
   1  10  -6  121.59   24.00
  -1  10   6  106.89   29.40
   1  10  -6  124.79   13.10
   0 -10   6   62.49   10.40
   0 -10  -6   73.69   25.50
   0  10  -6   80.39   22.40
   0  10   6   49.60   22.90
   1 -10   6   60.29   10.50
  -1 -10  -6   71.49   24.10
  -1  10  -6   71.89   21.00
   1  10   6   74.89   30.40
   2 -10   6  114.39   13.20
   2  10   6   90.89   25.80
  -2  10  -6   51.99   12.40
  -2  10  -6   84.79   26.90
   2  10   6   98.39   18.40
  -2  10  -6   90.29   14.60
   3 -10   6   58.19   10.60
   3  10   6   29.70   17.70
  -3  10  -6   47.70   23.30
   3  10   6   31.00   12.10
   4 -10   6   25.80    8.00
   4 -10   6   20.00   14.40
   4  10   6   16.50    8.90
   4  10   6   24.30   17.20
   5 -10   6   16.50    6.80
   5 -10   6    3.50   15.90
   5  10   6   11.50    9.00
   5  10   6    6.70   15.80
  -6 -11   6   -0.50    3.80
   6 -11  -6   47.60   20.60
   6  11  -6    2.10    9.60
   6  11  -6    9.20    9.10
   5 -11  -6   25.20   17.20
  -5 -11   6    4.70    4.30
   5  11  -6    1.40    8.30
   5  11  -6   18.10   12.20
  -4 -11   6   10.30    4.40
   4 -11  -6    2.50   15.60
  -4  11   6    9.00    4.10
   4  11  -6   -1.10    9.90
  -4  11   6   -1.90   13.00
   4  11  -6   -8.40    7.00
   3 -11  -6   26.90   19.80
  -3 -11   6   23.30    6.00
   3  11  -6   11.10    8.20
  -3  11   6   -8.00   13.10
   3  11  -6   10.40   15.10
   2 -11  -6   46.00   22.70
  -2 -11   6   20.90    6.60
   2  11  -6   13.20    7.20
   2  11  -6   12.60   13.40
  -2  11   6   -3.40   11.70
  -1 -11   6   22.40   11.30
   1 -11  -6   38.60   20.90
   1  11  -6   18.00    6.80
   1  11  -6   32.90   15.70
  -1  11   6   29.50   16.60
   0 -11  -6   46.80   23.30
   0 -11   6   32.90    8.00
   0  11  -6    5.30   15.40
   0  11   6   35.50   11.60
   0  11   6   35.50   17.70
   1 -11   6   30.40    8.30
  -1 -11  -6   37.90   21.30
   1  11   6   22.60   17.60
  -1  11  -6   33.00   19.70
   1  11   6   33.70   12.30
   2 -11   6   35.80    9.50
   2  11   6   26.50   18.60
  -2  11  -6   38.50   23.20
   2  11   6   26.30   12.20
   3 -11   6   30.00    8.30
  -3  11  -6   80.59   24.00
   3  11   6   21.30   15.80
   3  11   6   34.40   11.10
   4 -12  -6   61.59   25.90
  -4 -12   6   35.90    7.70
  -4  12   6   33.30   22.40
  -4  12   6   32.60    6.90
   4  12  -6   18.70    9.30
   4  12  -6   55.99   19.00
   3 -12  -6   55.49   24.90
  -3  12   6   51.79    8.80
   3  12  -6   43.60   18.30
  -3  12   6   95.79   29.30
   3  12  -6   53.79   11.20
  -2 -12   6   46.30    9.30
   2 -12  -6   48.70   23.20
  -2  12   6   39.60    8.30
  -2  12   6   26.90   17.20
   2  12  -6   33.40   15.90
   2  12  -6   45.30   10.00
   1 -12  -6   40.30   24.00
  -1 -12   6   55.19   11.00
   1  12  -6   78.19   24.10
  -1  12   6   68.59   25.50
  -1  12   6   60.69   15.30
   0 -12  -6   31.80   21.70
   0 -12   6   59.79   10.40
   0  12  -6    6.10   17.80
   0  12   6   29.80   18.90
   0  12   6   38.10   12.60
   1 -12   6   29.10    8.30
  -1 -12  -6   29.60   24.10
  -1  12  -6   35.20   20.90
   1  12   6   17.30   17.30
   1  12   6   20.10   11.50
  12   0  -7    2.00   11.50
  12   0  -7   20.30   14.00
  11   0  -7   91.99   19.30
  11   0  -7   45.90   15.30
  10   0  -7   66.59   14.60
  10   0  -7  102.09   19.10
 -10   0   7   63.09    7.70
  -9   0   7    4.30    2.90
   9   0  -7    3.70    9.10
   9   0  -7    9.80   11.30
   8   0  -7  305.37   31.80
  -8   0   7  329.37   24.10
   7   0  -7  443.46   39.20
   6   0  -7  177.28   19.50
  -6   0   7  156.18   17.30
  -6   0   7  127.39   13.80
   6   0  -7  140.69   21.40
   5   0  -7  781.72   64.19
  -5   0   7  846.82   59.89
   5   0  -7  846.02   60.99
  -4   0   7  606.74   47.70
   4   0  -7  593.24   50.69
  -4   0   7  616.84   44.40
   4   0  -7  581.74   45.80
   3   0  -7  894.91   61.39
   3   0  -7  872.31   69.29
  -3   0   7  847.12   62.89
  -2   0   7 3090.49  203.58
  -2   0   7 3019.80  204.68
   2   0  -7 2934.41  199.38
  -2   0   7 2851.41  199.78
  -1   0   7  490.25   43.20
   1   0  -7  452.95   50.99
   1   0  -7  564.04   39.70
   0   0   7  257.77   20.90
   0   0  -7  266.27   26.50
   0   0  -7  293.87   23.70
   0   0   7  294.27   28.00
   1   0   7  403.46   43.40
   1   0   7  444.06   38.70
   1   0   7  461.85   33.40
  -1   0  -7  428.56   39.00
   2   0   7    4.40    7.50
  -2   0  -7   12.70    9.10
   2   0   7   30.70    9.00
   2   0   7   -2.00   17.10
   3   0   7   -2.80   10.20
   3   0   7    7.50    6.70
   3   0   7    1.80    4.60
   4   0   7   62.79   13.30
   4   0   7   43.60    8.80
   4   0   7   35.30    7.60
   4   0   7   43.80   14.30
   5   0   7   49.70   15.90
   5   0   7   36.80    7.80
   5   0   7   43.30   12.80
   6   0   7   16.20    6.90
   6   0   7   16.70    6.20
   6   0   7   26.00   15.00
   7   0   7   30.10    8.60
   7   0   7   38.90   18.20
   7   0   7   43.50    7.60
   8   0   7    9.10    8.30
   8   0   7   15.70    5.00
   8   0   7   13.70   15.80
   9   0   7   -7.60   14.00
  12  -1  -7   -3.00   13.10
  12  -1  -7   28.90   12.20
  12   1  -7   13.10   14.10
  12   1  -7   13.70   13.10
  11  -1  -7   68.39   16.30
  11  -1  -7   38.30   15.10
  11   1  -7   70.19   15.90
  11   1  -7   29.70   13.50
  10  -1  -7   40.90   14.30
 -10  -1   7   35.90    5.00
  10  -1  -7   38.30   13.70
  10   1  -7   24.50   12.30
  10   1  -7   31.80   12.00
   9  -1  -7  100.99   17.60
   9  -1  -7   48.40   15.10
  -9  -1   7   61.29    6.70
   9   1  -7   67.69   15.10
   9   1  -7   70.89   14.50
   8  -1  -7  176.88   21.60
  -8  -1   7  111.19   10.20
   8  -1  -7  106.89   19.20
  -8   1   7  110.89   11.00
   8   1  -7   97.69   18.60
   8   1  -7  172.18   19.50
   7  -1  -7   39.30   11.90
   7  -1  -7   18.10   10.50
  -7   1   7   21.70    4.60
  -7   1   7   19.50    5.10
   7   1  -7   34.10   10.80
   7   1  -7   11.50    9.70
   6  -1  -7    6.00    7.90
  -6  -1   7    4.90    7.30
   6  -1  -7    6.70   11.30
   6   1  -7    4.80    8.40
  -6   1   7    5.90    3.80
   6   1  -7   -2.30    6.50
  -5  -1   7   98.89   13.90
  -5  -1   7   82.89   10.50
   5  -1  -7  100.49   19.40
   5  -1  -7   83.99   14.70
  -5   1   7   86.79   13.90
   5   1  -7   82.29   14.10
   5   1  -7  100.39   17.50
   4  -1  -7  116.99   12.50
   4  -1  -7  116.49   21.80
  -4  -1   7   87.69   11.90
  -4  -1   7  106.69   12.30
  -4   1   7  109.99   14.80
   4   1  -7  114.99   19.60
   4   1  -7  115.59   14.50
  -4   1   7  100.69   12.70
  -3  -1   7  260.97   20.90
   3  -1  -7  254.87   21.40
  -3  -1   7  267.87   22.80
   3  -1  -7  288.47   33.30
   3   1  -7  202.78   26.80
  -3   1   7  216.98   21.30
   3   1  -7  218.98   21.90
  -3   1   7  243.28   23.80
  -2  -1   7  187.18   25.30
  -2  -1   7  145.29   17.60
   2  -1  -7  162.18   16.90
  -2  -1   7  144.79   15.00
   2  -1  -7  186.68   30.90
  -2   1   7  177.28   20.00
  -2   1   7  154.68   17.10
   2   1  -7  186.38   27.30
   2   1  -7  151.78   13.40
  -2   1   7  166.18   31.20
  -1  -1   7  757.12   55.39
  -1  -1   7  717.53   51.79
   1  -1  -7  696.03   68.29
  -1  -1   7  797.32   59.19
   1  -1  -7  782.32   54.39
  -1   1   7  701.13   51.29
  -1   1   7  675.63   57.19
  -1   1   7  632.34   68.59
   1   1  -7  711.73   63.79
   0  -1  -7  672.03   46.60
   0  -1  -7  639.84   49.20
   0  -1   7  656.13   47.20
   0   1  -7  528.65   41.80
   0   1   7  538.35   49.40
   0   1  -7  566.14   46.40
   1  -1   7  615.34   51.19
  -1  -1  -7  568.94   43.90
  -1  -1  -7  572.64   51.09
   1  -1   7  496.35   44.10
   1  -1   7  530.05   38.50
  -1   1  -7  540.05   61.19
  -1   1  -7  565.54   46.10
   1   1   7  527.35   47.60
   1   1   7  525.05   53.49
   1   1   7  632.74   43.30
  -2  -1  -7  432.06   38.70
   2  -1   7  396.66   41.50
   2  -1   7  366.46   33.70
   2   1   7  359.76   36.70
   2   1   7  382.26   32.40
  -2   1  -7  360.86   38.20
   3  -1   7  622.84   50.29
   3  -1   7  634.84   44.70
   3  -1   7  593.14   44.40
   3  -1   7  647.04   46.40
   3   1   7  574.94   46.30
   3   1   7  625.44   52.79
  -3   1  -7  582.94   52.79
   3   1   7  603.94   48.70
   4  -1   7  144.69   14.40
   4  -1   7  151.78   14.60
   4  -1   7  149.69   22.20
   4  -1   7  140.19   17.50
   4   1   7  172.68   26.20
   4   1   7  122.79   18.90
   5  -1   7   55.79   16.40
   5  -1   7   49.20   12.00
   5  -1   7   41.50    8.00
   5  -1   7   50.49    8.40
   5   1   7   22.70   13.70
   5   1   7   27.90    7.00
   5   1   7   46.00    9.40
   6  -1   7   68.29   15.70
   6  -1   7   91.99   19.40
   6  -1   7   80.89   11.00
   6   1   7   80.79   10.50
   6   1   7   64.69   19.00
   6   1   7   87.49   13.50
   7  -1   7   68.99   11.40
   7  -1   7   46.20   18.20
   7  -1   7   65.09    9.80
   7   1   7   64.59    9.30
   7   1   7   62.39   12.20
   7   1   7   84.29   24.70
   8  -1   7   10.90   13.40
   8  -1   7    3.20    4.30
   8  -1   7   -9.30    7.10
   8   1   7    7.80    5.00
   8   1   7  -10.80   11.90
   8   1   7    1.20    7.70
  12  -2  -7    2.80   14.20
  12  -2  -7   38.90   14.50
  12   2  -7   20.10   13.80
  12   2  -7   12.90   12.20
  11  -2  -7   40.40   14.50
  11  -2  -7   33.10   14.20
  11   2  -7   46.60   16.20
  11   2  -7   32.40   13.20
  10  -2  -7  119.59   21.50
  10  -2  -7   81.69   19.10
  10   2  -7   89.49   18.70
   9  -2  -7   51.49   16.50
  -9  -2   7   65.69    6.20
   9  -2  -7   56.89   15.40
   9   2  -7   89.69   17.10
   9   2  -7   49.70   14.30
   8  -2  -7  161.28   25.20
   8  -2  -7  265.47   26.80
  -8  -2   7  185.58   15.40
   8   2  -7  276.17   25.40
   8   2  -7  207.08   24.60
  -8   2   7  201.18   17.40
   7  -2  -7  262.67   25.80
   7  -2  -7  222.28   27.60
   7   2  -7  211.98   23.70
   7   2  -7  203.08   24.30
  -7   2   7  208.28   18.40
   6  -2  -7  453.05   35.30
   6  -2  -7  411.36   40.00
   6   2  -7  399.96   37.10
  -6   2   7  421.26   30.80
  -6   2   7  421.56   32.40
   6   2  -7  412.86   35.00
   5  -2  -7  470.95   38.80
   5  -2  -7  427.36   44.70
  -5  -2   7  515.25   38.00
   5   2  -7  515.75   42.60
  -5   2   7  526.85   38.20
   5   2  -7  505.35   38.90
  -4  -2   7  623.64   43.70
   4  -2  -7  575.64   44.60
  -4  -2   7  586.44   42.00
   4  -2  -7  580.34   53.09
  -4  -2   7  611.54   41.70
  -4   2   7  541.75   43.50
  -4   2   7  573.34   44.60
   4   2  -7  515.95   47.20
   4   2  -7  534.95   43.40
   3  -2  -7  126.29   15.40
  -3  -2   7  135.09   15.10
   3  -2  -7  156.68   28.30
  -3  -2   7  159.58   13.90
  -3   2   7  125.49   15.10
   3   2  -7  118.69   14.40
  -3   2   7  171.08   22.40
   3   2  -7  151.68   22.10
  -2  -2   7  542.35   39.30
  -2  -2   7  543.55   41.40
   2  -2  -7  530.25   41.50
   2  -2  -7  572.44   56.09
  -2  -2   7  509.25   37.60
  -2   2   7  504.95   44.40
  -2   2   7  512.15   38.50
  -2   2   7  507.35   45.60
   2   2  -7  443.36   45.00
  -1  -2   7  699.53   49.99
  -1  -2   7  729.03   52.19
  -1  -2   7  779.62   55.49
   1  -2  -7  764.12   55.29
  -1   2   7  689.33   51.89
  -1   2   7  680.73   63.89
  -1   2   7  628.34   57.39
   0  -2   7  200.48   18.30
   0  -2   7  193.18   15.90
   0  -2  -7  191.28   21.50
   0   2  -7  176.98   18.60
   0   2   7  161.48   17.90
   0   2   7  137.79   24.20
   1  -2   7  184.08   19.00
   1  -2   7  156.48   15.40
  -1  -2  -7  191.58   23.80
  -1  -2  -7  169.78   21.20
   1  -2   7  208.48   28.10
   1   2   7  187.78   20.10
   1   2   7  293.17   48.50
  -1   2  -7  191.88   20.80
   1   2   7  177.58   26.70
  -1   2  -7  136.29   31.60
   2  -2   7   49.99   10.70
   2  -2   7   55.59   16.10
   2  -2   7   62.59   11.90
   2   2   7   89.09   16.20
   2   2   7   67.09   18.80
  -2   2  -7   62.69   14.00
   3  -2   7   94.09   10.50
   3  -2   7   93.59   16.00
   3  -2   7   98.99   11.40
   3   2   7  109.79   16.20
  -3   2  -7  108.19   18.70
   3   2   7  103.49   21.30
   4  -2   7   25.80    6.40
   4  -2   7   25.90   11.30
   4  -2   7   22.90    8.40
   4  -2   7   15.80    5.20
   4   2   7   41.40   14.00
   4   2   7   16.60   13.30
   4   2   7   13.70    7.50
   5  -2   7   37.90   14.50
   5  -2   7   51.69    8.20
   5  -2   7   32.70   10.80
   5  -2   7   53.89    8.90
   5   2   7   41.40   15.40
   5   2   7   37.10    7.40
   5   2   7   48.30   10.50
   6  -2   7   12.10   11.30
   6  -2   7   24.70   14.30
   6  -2   7   23.60    6.70
   6  -2   7   16.90    6.10
   6   2   7   14.40    5.50
   6   2   7   17.20    7.20
   6   2   7    0.90   13.50
   7  -2   7   15.90   11.90
   7  -2   7    7.80    4.50
   7  -2   7    3.90    7.90
   7   2   7   18.00    8.60
   7   2   7    7.20    4.70
   7   2   7  -12.10   13.40
   8  -2   7   -7.50    7.70
   8  -2   7   12.10   12.80
   8  -2   7    3.30    4.00
   8   2   7   11.60    4.80
   8   2   7    9.60    9.70
   8   2   7   10.40   15.90
  12  -3  -7   14.40   14.10
  12  -3  -7   -5.10    9.60
  12   3  -7   -1.80   11.70
  12   3  -7    5.50   14.20
  11  -3  -7   -3.20    8.20
  11  -3  -7   11.90   11.40
  11  -3  -7   23.30   16.40
  11   3  -7    1.70   11.20
  11   3  -7    2.40   11.40
  10  -3  -7   10.50   12.10
  10  -3  -7   17.60   10.20
  10  -3  -7   32.60   14.50
  10   3  -7   15.70   10.20
  10   3  -7   17.70   12.20
   9  -3  -7   14.50   12.50
   9  -3  -7   -3.40    6.90
   9   3  -7    2.00    9.30
   9   3  -7   -6.20    9.00
   8  -3  -7    6.10    7.10
  -8  -3   7    4.60    2.20
   8  -3  -7    6.80   12.30
   8   3  -7    0.30    8.10
   8   3  -7   10.20    9.10
  -8   3   7    5.70    3.70
   7  -3  -7    9.50   13.30
   7  -3  -7    7.90    7.30
  -7  -3   7    2.70    8.20
  -7   3   7    5.50    4.10
   7   3  -7   -1.00    7.50
   7   3  -7    7.70    9.10
   6  -3  -7  113.19   15.20
   6  -3  -7  103.09   22.60
  -6  -3   7  105.99   15.70
   6   3  -7  101.09   15.70
  -6   3   7  106.99   11.60
   6   3  -7  115.19   18.50
   5  -3  -7   27.50   15.20
  -5  -3   7   25.20    7.60
   5  -3  -7   25.60    8.50
  -5   3   7   50.29    8.90
   5   3  -7   28.50   10.80
   5   3  -7   34.10    9.70
  -4  -3   7   90.59   10.90
   4  -3  -7  116.79   26.50
  -4  -3   7   97.59   11.30
   4  -3  -7   88.99   13.80
   4   3  -7  125.39   19.00
  -4   3   7  135.79   17.40
   4   3  -7   93.69   12.80
  -3  -3   7  418.76   33.90
  -3  -3   7  424.96   32.10
   3  -3  -7  422.36   48.10
  -3  -3   7  451.35   30.70
   3  -3  -7  486.05   41.40
  -3   3   7  476.45   39.90
   3   3  -7  396.36   33.40
   3   3  -7  383.76   38.50
  -3   3   7  423.86   35.10
  -2  -3   7  236.48   18.40
  -2  -3   7  232.78   21.50
   2  -3  -7  228.88   25.20
   2   3  -7  243.58   27.90
  -2   3   7  237.78   26.10
   2   3  -7  193.68   19.70
  -2   3   7  224.78   20.50
   1  -3  -7  127.09   18.60
  -1  -3   7  125.19   15.80
  -1  -3   7  116.29   11.60
  -1  -3   7  147.99   12.60
   1   3  -7  122.69   23.80
  -1   3   7  136.89   23.10
  -1   3   7  174.68   28.70
   0  -3   7  285.87   22.70
   0  -3   7  347.17   28.90
   0  -3   7  293.57   21.80
   0  -3  -7  283.57   29.40
   0  -3   7  285.27   22.90
   0   3  -7  398.76   40.00
   0   3  -7  221.68   23.50
   0   3   7  305.37   50.39
   0   3   7  264.87   32.30
   0   3   7  374.86   36.30
   1  -3   7  179.88   22.30
   1  -3   7  165.48   14.90
  -1  -3  -7  164.88   23.50
   1  -3   7  184.78   17.70
   1   3   7  212.58   26.50
  -1   3  -7  206.68   34.80
   1   3   7  193.18   21.80
  -1   3  -7  225.08   21.40
   2  -3   7  275.17   30.50
   2  -3   7  287.97   21.80
   2  -3   7  295.97   23.40
   2  -3   7  276.17   25.40
   2  -3   7  318.47   21.60
   2   3   7  269.47   27.90
  -2   3  -7  234.08   41.20
  -2   3  -7  295.07   28.50
   2   3   7  258.17   33.10
   3  -3   7  363.26   31.90
   3  -3   7  362.66   27.80
   3  -3   7  387.46   25.50
   3  -3   7  387.16   42.60
   3   3   7  315.67   30.70
  -3   3  -7  285.47   33.40
   3   3   7  319.17   37.60
   4  -3   7   93.09   17.00
   4  -3   7  106.09   11.70
   4  -3   7   76.89   11.30
   4   3   7   59.59   13.30
   4   3   7   94.59   21.50
   5  -3   7   43.10    8.40
   5  -3   7   43.60    6.50
   5  -3   7   43.80   14.00
   5  -3   7   32.50   10.50
   5   3   7   19.50   14.40
   5   3   7   50.19   12.20
   6  -3   7  130.89   13.50
   6  -3   7  114.39   12.40
   6  -3   7   74.09   17.70
   6   3   7  137.69   16.70
   6   3   7  137.79   26.60
   6   3   7   98.69   11.80
   7  -3   7   75.49   11.20
   7  -3   7   62.69   10.10
   7  -3   7  109.29   21.70
   7   3   7   90.99   22.40
   7   3   7   61.19    8.70
   7   3   7   60.79   13.30
   8  -3   7    7.20    7.80
   8  -3   7   11.50   14.50
   8   3   7   40.60   19.20
   8   3   7   24.90    5.50
   8   3   7   33.70   10.60
  11  -4  -7   10.70   10.10
  11  -4  -7   29.20   16.20
  11   4  -7    2.70    9.40
  11   4  -7   11.30   11.80
  10  -4  -7   32.50   15.90
  10  -4  -7   17.50   11.10
  10   4  -7   19.90   18.70
  10   4  -7   26.70   11.80
   9  -4  -7   68.49   16.20
   9  -4  -7   40.30   16.90
   9   4  -7   73.09   15.20
   9   4  -7   30.20   12.70
   8  -4  -7   40.60   18.20
   8  -4  -7   24.30   11.20
   8   4  -7   38.30   12.50
   8   4  -7   48.50   12.40
  -7  -4   7   49.70   13.90
  -7  -4   7   67.59    7.50
   7  -4  -7   73.99   15.10
   7  -4  -7   52.89   18.90
   7   4  -7  111.49   18.80
  -7   4   7   89.59    8.80
   6  -4  -7  361.06   41.80
  -6  -4   7  396.96   25.70
  -6  -4   7  358.06   31.30
   6  -4  -7  361.16   33.10
   6   4  -7  311.37   32.20
   6   4  -7  311.57   30.60
  -6   4   7  320.27   26.90
   5  -4  -7   54.09   21.30
  -5  -4   7   65.89    7.80
  -5  -4   7   74.99   11.80
   5  -4  -7   70.79   15.50
   5   4  -7   64.69   14.90
  -5   4   7   74.59   11.60
   5   4  -7   68.99   12.70
  -4  -4   7  343.87   24.80
   4  -4  -7  339.57   32.30
  -4  -4   7  348.67   26.40
  -4   4   7  327.97   30.20
   4   4  -7  301.57   27.40
   4   4  -7  306.77   31.10
  -3  -4   7  390.96   30.60
  -3  -4   7  406.16   30.20
   3  -4  -7  393.16   37.20
  -3   4   7  434.76   38.60
   3   4  -7  492.85   39.90
   3   4  -7  395.86   31.70
  -2  -4   7  211.48   17.70
  -2  -4   7  225.98   20.70
   2  -4  -7  195.68   28.30
  -2  -4   7  184.58   17.00
   2   4  -7  202.88   19.10
  -2   4   7  206.98   26.50
   2   4  -7  205.78   19.60
  -2   4   7  248.58   21.30
   2   4  -7  246.18   27.90
  -2   4   7  281.07   31.40
  -1  -4   7  273.27   21.10
   1  -4  -7  220.98   27.70
  -1  -4   7  282.87   20.10
  -1  -4   7  288.17   24.30
  -1   4   7  305.67   37.00
  -1   4   7  269.27   24.70
   1   4  -7  270.47   31.30
   1   4  -7  230.18   19.50
  -1   4   7  260.37   31.10
   0  -4   7   51.59    6.10
   0  -4   7   62.29   11.10
   0  -4   7   69.59   11.40
   0  -4  -7   57.39   16.10
   0   4   7   53.79   19.60
   0   4  -7  137.89   23.20
   0   4   7   41.80    9.60
   1  -4   7   84.09   10.40
  -1  -4  -7  111.59   21.30
   1  -4   7  112.49   17.10
   1  -4   7   87.09   11.40
   1   4   7  115.69   23.40
  -1   4  -7   90.49   24.20
   1   4   7  162.98   28.80
  -1   4  -7   92.59   14.00
   2  -4   7   61.19   13.90
   2  -4   7   66.09   10.30
   2  -4   7   65.29    9.30
  -2   4  -7   27.00   24.00
  -2   4  -7   54.99   12.80
   2   4   7   60.99   17.90
   3  -4   7    6.90    5.30
   3  -4   7    5.00    9.60
   3  -4   7    2.30    7.40
   3   4   7    6.30   11.60
  -3   4  -7   12.30    8.60
   3   4   7    7.30    7.60
   4  -4   7   18.20    6.00
   4   4   7   12.60    8.40
   4   4   7    1.50   11.70
   5  -4   7   73.49   16.30
   5  -4   7   63.79    9.80
   5  -4   7   58.79   10.10
   5   4   7   50.09   18.70
   5   4   7   57.09   13.00
   6  -4   7   11.20   12.00
   6  -4   7   13.60    5.90
   6  -4   7   16.90    6.60
   6   4   7   12.90    8.40
   6   4   7    8.40    5.70
   7  -4   7    7.20    5.30
   7  -4   7    4.20    6.60
   7   4   7    7.60    4.20
   7   4   7  -16.50   13.00
   7   4   7    7.50    8.60
   8  -4   7   -6.60    7.10
   8  -4   7   15.80    6.00
   8   4   7    3.10    8.70
   8   4   7   14.00    6.90
   8   4   7    4.80   17.10
  11  -5  -7   20.90   11.20
  11   5  -7  -16.90    9.70
  11   5  -7    5.40   10.10
  10  -5  -7   10.30    9.40
  10   5  -7   11.70   11.10
  10   5  -7   12.20   12.70
   9  -5  -7   18.30   13.80
   9   5  -7   14.50   10.00
   9   5  -7    1.70   14.00
   8  -5  -7    6.70    8.60
   8   5  -7   -7.50    9.10
   8   5  -7    2.70    8.70
  -7  -5   7   56.69    6.00
   7  -5  -7   73.69   17.90
  -7  -5   7   35.90   12.70
  -7   5   7   47.70    7.20
   7   5  -7   43.40   13.90
   7   5  -7   68.89   13.90
  -6  -5   7   42.10   12.10
  -6  -5   7   55.19    7.00
   6  -5  -7   75.29   17.40
  -6   5   7   70.29    8.70
   6   5  -7   58.19   14.30
   6   5  -7   59.09   12.90
  -5  -5   7   98.69    9.60
  -5  -5   7  104.39   15.10
   5  -5  -7   56.49   15.10
  -5   5   7  125.89   13.60
   5   5  -7  110.89   18.50
   5   5  -7  103.89   14.90
   4  -5  -7   19.40   11.60
  -4  -5   7   10.00    4.10
  -4  -5   7   16.10    5.40
   4   5  -7   14.60    7.80
   4   5  -7   12.20    9.50
  -4   5   7   10.00    8.30
   3  -5  -7  221.18   28.70
  -3  -5   7  280.77   19.60
   3   5  -7  248.98   27.30
   3   5  -7  218.38   21.30
   3   5  -7  229.48   23.60
  -2  -5   7  165.78   13.90
  -2  -5   7  163.68   13.90
   2  -5  -7  177.78   27.40
   2   5  -7  119.19   27.10
   2   5  -7  141.99   15.60
  -2   5   7  185.58   30.20
  -2   5   7  131.89   24.70
   2   5  -7  136.29   16.60
  -1  -5   7  117.79   10.80
  -1  -5   7  120.39   12.00
   1  -5  -7  153.18   28.70
  -1   5   7  114.39   27.70
  -1   5   7  117.39   22.60
   1   5  -7  116.19   22.50
   1   5  -7  119.99   12.80
   1   5  -7  123.09   12.70
   0  -5   7  633.64   46.80
   0  -5   7  552.44   43.40
   0  -5  -7  553.64   53.19
   0   5  -7  767.02   59.19
   0   5   7  602.94   56.99
   1  -5   7  249.18   22.80
   1  -5   7  267.27   25.70
  -1  -5  -7  283.77   34.10
  -1   5  -7  288.07   24.70
   1   5   7  335.17   36.80
  -1   5  -7  363.46   43.20
   2  -5   7  168.58   20.60
  -2  -5  -7  170.38   29.30
   2  -5   7  185.08   16.80
  -2   5  -7  198.98   36.00
  -2   5  -7  184.78   20.90
   2   5   7  173.48   31.20
   3  -5   7  257.97   21.40
   3  -5   7  239.58   26.90
  -3   5  -7  206.18   28.10
   3   5   7  249.68   25.90
   3   5   7  275.27   35.40
   4  -5   7   44.20    8.90
   4   5   7   48.20   13.10
   4   5   7   48.20   18.90
   5  -5   7  156.98   17.00
   5   5   7  178.58   31.90
   5   5   7  203.08   22.10
   6  -5   7   80.19   12.40
   6   5   7   34.60   19.10
   6   5   7   75.39   22.70
   7  -5   7   14.20    6.80
   7  -5   7   36.50    9.40
   7   5   7   18.40   18.30
   7   5   7   22.40   10.60
   8  -5   7   12.50    6.80
   8   5   7    4.50   16.80
   8   5   7   15.60    4.30
   8   5   7   22.90   10.90
  11  -6  -7   14.70   13.00
  11   6  -7   39.30   15.20
  10  -6  -7   -0.80   10.30
  10   6  -7   30.90   13.90
  10   6  -7    9.50   11.10
   9  -6  -7  113.69   24.30
   9   6  -7  109.29   18.80
   9   6  -7  104.09   21.00
   8  -6  -7   55.29   15.80
   8   6  -7   76.29   15.80
   8   6  -7   59.59   15.90
   7  -6  -7   82.49   20.40
  -7  -6   7   66.39   18.20
  -7  -6   7  117.69    9.50
   7   6  -7  184.08   21.40
  -7   6   7  125.49   10.30
   7   6  -7   97.59   19.90
  -6  -6   7  112.09    9.80
  -6  -6   7  109.09   17.80
   6  -6  -7   61.29   18.10
  -6   6   7  108.19   11.50
   6   6  -7  106.89   18.90
   6   6  -7  101.89   16.30
   5  -6  -7   42.80   15.70
  -5  -6   7   76.69    7.80
  -5  -6   7   81.59   12.50
  -5   6   7   46.50    9.80
   5   6  -7   42.30   11.30
   5   6  -7   53.19   14.00
   4  -6  -7  160.88   28.30
  -4  -6   7  187.88   14.40
   4   6  -7  154.58   23.70
  -4   6   7  181.18   24.70
   4   6  -7  148.59   18.60
   4   6  -7  134.49   21.30
   3  -6  -7  310.67   38.10
  -3  -6   7  378.26   29.40
  -3  -6   7  386.16   28.50
   3   6  -7  384.76   30.60
   3   6  -7  378.86   40.40
  -3   6   7  396.56   41.40
   3   6  -7  406.56   34.20
   2  -6  -7  387.96   42.90
  -2  -6   7  427.96   32.30
  -2  -6   7  476.45   32.80
   2   6  -7  407.66   32.80
  -2   6   7  384.16   44.20
  -2   6   7  534.95   50.59
   2   6  -7  449.16   36.30
  -1  -6   7  216.98   17.40
  -1  -6   7  218.58   16.10
   1  -6  -7  202.38   28.70
   1   6  -7  180.08   28.60
   1   6  -7  165.98   18.10
   1   6  -7  190.28   16.70
  -1   6   7  172.58   31.10
   0  -6  -7  168.38   29.70
   0  -6   7  172.88   16.10
   0   6   7  193.38   33.40
   0   6  -7  194.48   44.30
  -1  -6  -7  225.28   34.80
   1  -6   7  185.98   17.50
  -1   6  -7  158.88   30.30
   1   6   7  238.98   37.80
  -2  -6  -7  284.27   36.70
   2  -6   7  306.47   24.10
   2   6   7  286.77   39.00
  -2   6  -7  286.57   26.40
  -2   6  -7  216.98   39.70
   3  -6   7   18.80    6.30
  -3   6  -7  -20.20   21.20
   3   6   7   21.80   14.30
   3   6   7   17.60    8.60
   4  -6   7   36.70    8.80
   4   6   7   38.60   11.70
   4   6   7   41.70   17.90
   5  -6   7    2.80    7.10
   5  -6   7   -2.40    5.30
   5   6   7   -2.80   12.00
   6  -6   7    1.50    9.10
   6  -6   7    2.90    5.80
   6   6   7   20.20   17.60
   6   6   7   -1.70    7.40
   7  -6   7   10.90    5.80
   7  -6   7   11.30   11.10
   7   6   7    4.90   14.80
   7   6   7    0.80    4.70
   7   6   7    9.20    9.40
  10  -7  -7    5.20   10.30
  10   7  -7    9.20   11.90
  10   7  -7    4.30   10.20
   9  -7  -7    5.90   11.00
   9   7  -7    5.90    8.70
   9   7  -7   10.10   10.20
   8  -7  -7   13.00   12.70
   8   7  -7   27.40   12.90
   7  -7  -7   -5.50    9.30
  -7  -7   7    9.10   12.00
  -7  -7   7   19.40    3.60
   7   7  -7    8.40   11.30
   7   7  -7   18.70    9.40
  -6  -7   7   60.39    7.20
  -6  -7   7   55.99   12.60
  -6   7   7   55.39    8.20
   6   7  -7   73.89   13.90
   6   7  -7   81.19   17.60
  -5  -7   7  115.89   11.20
   5  -7  -7   85.49   23.80
   5   7  -7  132.99   17.30
  -5   7   7  122.09   16.30
   5   7  -7  137.99   21.70
   4  -7  -7   38.00   17.40
  -4  -7   7   64.59    9.10
  -4   7   7   86.99   17.10
   4   7  -7   62.49   11.50
   4   7  -7   72.19   16.30
   3  -7  -7   99.29   25.80
  -3  -7   7  109.59   13.20
  -3  -7   7  119.09   12.00
   3   7  -7  121.79   14.70
  -3   7   7  150.38   25.40
   3   7  -7  142.59   21.30
   3   7  -7  121.59   21.40
  -2  -7   7  126.69   13.20
  -2  -7   7  117.69   13.10
   2  -7  -7  116.59   25.90
   2   7  -7  143.99   14.90
   2   7  -7  127.49   17.30
   2   7  -7  165.88   25.50
  -2   7   7  159.08   30.40
   1  -7  -7   51.49   20.70
  -1  -7   7   59.29    8.10
  -1  -7   7   63.99    9.80
   1   7  -7   73.79    9.50
   1   7  -7   51.99   10.70
  -1   7   7   86.99   22.90
   1   7  -7   76.79   20.40
   0  -7  -7   94.59   25.30
   0  -7   7   62.39   10.10
   0   7   7   80.39   24.30
   0   7  -7   74.89   20.50
   0   7  -7   80.89    8.40
   1  -7   7   86.39   12.00
  -1  -7  -7  109.89   27.10
   1   7   7   64.89   21.30
  -1   7  -7   66.99   22.30
   2  -7   7  115.89   13.30
  -2  -7  -7  140.79   28.60
   2   7   7  112.99   26.50
  -2   7  -7   83.09   14.80
   2   7   7  132.69   20.20
  -2   7  -7  128.69   46.60
   3  -7   7   58.19    9.60
   3   7   7   65.29   15.10
  -3   7  -7   34.10   24.00
   3   7   7   48.70   17.70
   4  -7   7   49.60   11.20
   4   7   7   30.10   17.30
   5  -7   7   68.99   11.30
   5  -7   7   37.70   16.90
   5   7   7   84.59   16.70
   5   7   7   46.50   18.50
   6  -7   7   24.90    7.90
   6  -7   7   18.10   10.70
   6   7   7   27.60   19.80
   6   7   7    8.70   10.20
   7  -7   7   33.90    8.20
   7   7   7   -9.20    8.30
   7   7   7   11.40    4.90
   7   7   7   29.90   19.20
   9  -8  -7   29.10   15.50
   9   8  -7   86.79   18.20
   9   8  -7   26.80   14.10
   8   8  -7  105.29   21.70
   8   8  -7   82.99   17.60
  -7  -8   7   84.29   28.10
   7  -8  -7   37.80   19.80
  -7  -8   7   98.39    8.10
   7   8  -7   53.89   17.10
   7   8  -7  114.99   17.30
  -6  -8   7  184.18   14.60
  -6  -8   7  171.88   21.30
   6  -8  -7  118.49   27.60
   6   8  -7  223.18   25.90
   6   8  -7  187.78   21.80
  -5  -8   7  171.78   19.80
   5  -8  -7  156.48   31.00
   5   8  -7  185.58   21.30
  -5   8   7  168.28   19.30
   5   8  -7  189.38   24.40
  -4  -8   7  164.58   15.10
   4  -8  -7  143.79   31.70
   4   8  -7  171.58   19.50
  -4   8   7  180.28   26.70
   4   8  -7  178.38   26.50
   3  -8  -7  200.38   36.10
  -3  -8   7  224.68   19.80
   3   8  -7  244.18   22.20
   3   8  -7  295.57   41.20
  -3   8   7  240.28   37.50
  -3   8   7  234.88   35.90
   3   8  -7  266.17   30.60
  -2  -8   7  109.49   12.00
  -2  -8   7   85.79   13.10
   2  -8  -7  102.19   27.20
   2   8  -7  149.49   20.80
   2   8  -7  119.59   13.80
   2   8  -7  119.49   24.00
  -2   8   7  100.89   26.10
   1  -8  -7   80.09   21.70
  -1  -8   7   68.69   10.80
   1   8  -7   86.99   13.10
  -1   8   7   65.79   22.50
   1   8  -7   88.99   10.80
   1   8  -7   52.19   19.70
   0  -8  -7  149.99   30.60
   0  -8   7   86.09   12.10
   0   8  -7  108.09   24.50
   0   8  -7  100.29   11.40
   0   8   7  169.68   33.60
   1  -8   7   88.59   12.80
  -1  -8  -7  116.89   25.80
   1   8   7  142.79   32.30
  -1   8  -7   67.49   24.10
   2  -8   7   13.60    6.90
  -2  -8  -7   22.80   18.40
  -2   8  -7    0.80   17.50
   2   8   7   39.00   20.30
  -2   8  -7    7.80    9.10
   2   8   7   18.30    9.70
   3  -8   7    8.80    7.90
   3   8   7   10.70   10.70
   4  -8   7    9.10    6.30
   4   8   7    4.00    8.40
   5  -8   7   -3.00    5.40
   5   8   7   -2.80    8.70
   5   8   7   14.70   14.30
   6  -8   7    4.10    5.00
   6   8   7   -3.10   15.60
   6   8   7   -5.80    8.80
   8  -9  -7   17.20   14.80
   8   9  -7   10.20   10.40
   8   9  -7   19.20   13.30
  -7  -9   7    0.80    3.10
   7  -9  -7    7.80   16.70
   7   9  -7   16.50    9.40
   7   9  -7    3.40   10.00
  -6  -9   7    0.40    3.90
   6  -9  -7   16.50   17.30
   6   9  -7    3.90    8.60
   6   9  -7    1.80   11.00
  -5  -9   7    4.50    4.20
   5  -9  -7    7.10   16.50
  -5   9   7    7.40    7.20
   5   9  -7    9.70   10.10
   5   9  -7   13.30    8.40
  -4  -9   7   25.30    6.30
   4  -9  -7   47.50   20.90
  -4   9   7   -0.40   10.50
   4   9  -7   19.30   12.90
   4   9  -7   18.30    8.70
  -3  -9   7   43.20    7.90
   3  -9  -7   34.80   20.70
  -3   9   7   20.60   15.50
   3   9  -7   20.00   12.90
   3   9  -7   19.80    8.20
  -2  -9   7  101.29   11.90
   2  -9  -7  129.59   31.30
   2   9  -7  125.99   23.70
   2   9  -7   88.69   12.60
   2   9  -7   77.49   21.60
  -2   9   7   98.39   25.90
   1  -9  -7   64.69   22.40
  -1  -9   7   78.69   10.90
   1   9  -7   53.49   20.00
   1   9  -7   38.80   14.00
  -1   9   7  116.29   28.30
   1   9  -7   61.89    9.30
   0  -9  -7   75.59   22.10
   0  -9   7   69.29   10.40
   0   9   7   47.70   21.40
   0   9  -7   77.19   24.10
   0   9  -7   68.29   10.50
   1  -9   7   79.49   12.30
  -1  -9  -7  128.89   37.20
  -1   9  -7   92.09   26.00
   1   9   7   84.99   17.20
   1   9   7   59.39   22.90
   2  -9   7  101.39   13.30
  -2   9  -7  105.69   30.10
   2   9   7   84.49   26.80
   2   9   7  107.69   19.00
  -2   9  -7   62.29   13.70
   3  -9   7   51.19    9.90
  -3   9  -7   16.20   22.10
   3   9   7   44.90   13.10
   3   9   7   33.90   17.00
   4  -9   7   39.50    8.80
   4   9   7   28.90   12.60
   4   9   7   33.40   20.60
   5  -9   7   35.80    8.40
   5   9   7   36.80   12.90
   5   9   7    5.50   16.00
  -7 -10   7   30.10    5.30
   7 -10  -7    3.10   16.20
   7  10  -7   25.80   12.20
   7  10  -7   21.50   12.10
   6 -10  -7  -13.80   14.90
  -6 -10   7   15.40    4.80
   6  10  -7    5.20   10.30
   6  10  -7   31.20   14.50
  -5 -10   7   63.09    8.80
   5 -10  -7   69.39   24.50
   5  10  -7   45.50   11.60
   5  10  -7   42.60   17.00
  -4 -10   7   30.40    6.50
   4 -10  -7   14.70   16.30
  -4  10   7    1.60   11.70
  -4  10   7   -6.70   13.30
   4  10  -7   29.00    9.40
   3 -10  -7   76.79   24.30
  -3 -10   7   31.50    7.20
   3  10  -7    8.10   13.90
  -3  10   7   21.80   15.90
   3  10  -7   30.40    9.30
   2 -10  -7   55.49   24.40
  -2 -10   7   55.09    9.40
  -2  10   7   42.80   26.40
   2  10  -7   32.90    8.60
   2  10  -7   61.69   19.20
  -1 -10   7   20.80    6.00
   1 -10  -7    4.40   15.80
   1  10  -7    6.60    8.30
  -1  10   7    7.00   20.10
   1  10  -7    2.00   16.40
   0 -10   7   22.10    9.40
   0 -10  -7    9.70   16.70
   0  10  -7    8.70    7.00
   0  10   7   21.20   20.50
   0  10  -7    6.60   18.80
  -1 -10  -7   16.00   17.20
   1 -10   7    9.80    6.20
   1  10   7   21.50   18.80
  -1  10  -7   -2.70   18.20
   1  10   7   10.40    8.80
   2 -10   7   -1.50    4.70
   2  10   7    9.80    8.20
   2  10   7   19.00   19.00
  -2  10  -7  -22.50   19.80
   3 -10   7    5.40    5.30
  -3  10  -7   64.39   25.50
   3  10   7    0.80   16.60
   3  10   7   -2.50    9.10
   4 -10   7    5.20    5.80
   4  10   7   11.20    8.50
   4  10   7  -12.40   17.50
   6 -11  -7   14.00   19.60
  -6 -11   7    4.40    4.10
   6  11  -7   -5.00   11.00
   6  11  -7  -11.60    8.40
  -5 -11   7    2.30    4.30
   5 -11  -7  -10.70   15.60
   5  11  -7   -2.10   12.90
  -5  11   7   12.50   14.20
   5  11  -7   -3.20    7.60
  -4 -11   7    0.60    4.70
   4 -11  -7   23.80   17.40
  -4  11   7   11.30   16.20
   4  11  -7  -11.30   10.30
   4  11  -7    2.30    7.30
  -3 -11   7    5.60    5.30
   3 -11  -7   47.80   19.50
   3  11  -7    0.20   14.50
   3  11  -7   13.20    8.20
  -3  11   7   -2.20   11.70
   2 -11  -7   27.30   21.40
  -2  11   7   25.90   16.20
   2  11  -7   17.00    7.80
   2  11  -7   37.90   17.80
   1 -11  -7   62.59   27.00
  -1 -11   7   60.29   10.30
  -1  11   7   25.30   18.50
   1  11  -7   81.69   24.50
   0 -11   7   77.99   11.60
   0 -11  -7   57.99   25.20
   0  11   7   67.89   26.60
   0  11   7   54.79   15.00
   0  11  -7  127.09   28.70
   1 -11   7   54.79   10.50
  -1 -11  -7   45.20   21.50
  -1  11  -7   80.29   23.90
   1  11   7   44.80   23.70
   2 -11   7   33.40    8.70
  -2  11  -7   60.79   28.00
   2  11   7   23.20    9.50
   2  11   7   54.09   26.50
   3 -12  -7   54.59   24.70
  -3 -12   7   22.50    7.30
  -3  12   7   38.40    8.00
   3  12  -7   28.40    9.50
   3  12  -7   37.20   20.50
  -3  12   7   29.70   17.50
   2 -12  -7  -15.80   13.20
  -2 -12   7   22.50    7.10
   2  12  -7   -8.50   14.90
  -2  12   7   18.70   16.50
   1 -12  -7   15.70   18.40
  -1 -12   7   24.60    7.10
  -1  12   7   56.19   21.90
   1  12  -7   -0.10   18.00
  -1  12   7    1.70    9.80
   0  12   7  -20.20   14.00
  12   0  -8   50.39   17.70
  12   0  -8   31.70   15.70
  11   0  -8   42.40   16.10
  11   0  -8   65.59   17.10
  10   0  -8    5.10    9.40
  10   0  -8  -14.00   16.00
 -10   0   8   -1.80    3.50
   9   0  -8  231.28   25.70
   9   0  -8  122.89   23.50
  -9   0   8  143.99   13.40
   8   0  -8   94.59   21.10
  -8   0   8  114.29   10.80
   8   0  -8  129.79   19.60
   7   0  -8  477.35   39.30
   7   0  -8  403.06   41.40
   6   0  -8  290.97   27.80
   6   0  -8  264.47   31.30
   5   0  -8  311.37   29.10
  -5   0   8  325.97   26.80
   5   0  -8  295.47   33.60
   4   0  -8  559.64   41.00
   4   0  -8  538.65   50.09
  -4   0   8  550.24   43.30
  -4   0   8  538.45   41.50
   3   0  -8   28.00    6.80
  -3   0   8   27.20    7.40
   3   0  -8   15.00   12.90
  -2   0   8  256.27   28.10
   2   0  -8  304.67   38.00
  -2   0   8  266.87   27.70
  -2   0   8  253.27   24.20
   2   0  -8  276.87   23.60
  -1   0   8   -0.50    6.70
   1   0  -8    8.90    7.30
  -1   0   8   15.80   10.90
   1   0  -8    5.10   16.70
   0   0   8  116.29   22.00
   0   0   8   34.30   10.50
   0   0  -8   11.80    6.80
  -1   0  -8  131.79   21.20
   1   0   8  133.09   13.00
   1   0   8   98.29   18.20
  -2   0  -8   44.90   13.00
   2   0   8   65.99   12.60
   2   0   8   33.10   13.20
   3   0   8  264.47   23.50
   3   0   8  271.57   25.30
   3   0   8  268.87   31.20
   4   0   8   11.50    5.70
   4   0   8   -0.40   11.30
   4   0   8    3.00    7.90
   4   0   8    5.30    5.90
   5   0   8   47.30    9.80
   5   0   8   68.19   10.10
   5   0   8   47.90   16.00
   6   0   8   49.20    8.70
   6   0   8   41.20   17.00
   6   0   8   37.00   10.10
   7   0   8   -1.40   13.10
   7   0   8   20.90    6.20
   7   0   8   12.60    7.40
   8   0   8   35.80   11.00
   8   0   8   30.90   18.50
   8   0   8   43.30    7.70
  12  -1  -8   25.40   15.80
  12  -1  -8   -7.70   11.30
  12   1  -8    0.50   13.70
  12   1  -8   -5.30   14.20
  11  -1  -8   33.00   14.10
  11  -1  -8   13.90   14.50
  11   1  -8    9.50   13.10
  11   1  -8   30.20   15.40
  10  -1  -8    3.40   12.10
  10  -1  -8   17.70   12.90
  10   1  -8   27.90   13.70
  -9  -1   8   27.10    5.10
   9  -1  -8   54.69   15.90
   9  -1  -8   21.80   13.70
   9   1  -8    8.70   10.00
   9   1  -8   37.30   14.20
   8  -1  -8   39.20   13.60
  -8  -1   8   56.79    6.60
   8  -1  -8   10.30   13.30
   8   1  -8   58.09   15.60
   8   1  -8   50.59   15.40
   7  -1  -8   57.49   14.90
   7  -1  -8   38.00   15.60
   7   1  -8   49.00   13.00
   7   1  -8   70.39   17.30
   6  -1  -8  214.08   26.30
   6  -1  -8  218.18   31.80
  -6  -1   8  216.28   22.60
   6   1  -8  242.98   28.50
  -6   1   8  266.27   21.60
   6   1  -8  252.97   25.20
   5  -1  -8  154.68   26.60
   5  -1  -8  172.78   17.00
   5   1  -8  144.89   22.20
  -5   1   8  155.78   16.70
   5   1  -8  167.88   25.40
  -4  -1   8  288.57   24.80
   4  -1  -8  257.27   35.60
   4  -1  -8  266.37   23.40
  -4  -1   8  275.27   23.10
  -4   1   8  280.77   25.40
   4   1  -8  252.07   27.10
   4   1  -8  250.07   30.00
   3  -1  -8  925.41   78.89
   3  -1  -8  934.21   66.89
  -3  -1   8  951.70   65.99
  -3  -1   8  952.00   69.09
   3   1  -8  964.40   64.69
  -3   1   8  846.32   66.39
  -3   1   8  947.71   71.09
   3   1  -8  878.71   74.59
  -2  -1   8 1146.69   78.79
  -2  -1   8 1099.69   75.19
  -2  -1   8 1108.29   79.99
   2  -1  -8 1173.68   77.49
   2  -1  -8 1037.50   89.69
  -2   1   8 1082.99   81.59
   2   1  -8  993.10   73.69
  -2   1   8  945.81   75.79
  -2   1   8 1052.59   89.69
   1  -1  -8  694.63   52.69
  -1  -1   8  656.13   49.80
  -1  -1   8  713.73   57.09
   1  -1  -8  631.34   67.89
  -1  -1   8  704.93   53.89
   1   1  -8  616.74   63.19
  -1   1   8  699.93   59.19
   1   1  -8  726.23   49.40
  -1   1   8  721.63   49.30
  -1   1   8  628.64   56.59
   0  -1  -8  980.90   69.19
   0  -1   8  919.91   69.69
   0   1  -8  911.31   64.59
   0   1  -8  977.90   70.29
   0   1   8  887.21   65.89
   0   1   8  956.30   73.99
  -1  -1  -8  271.67   25.50
   1  -1   8  274.47   18.60
   1  -1   8  244.68   25.80
  -1  -1  -8  250.47   29.10
  -1   1  -8  191.98   25.60
   1   1   8  255.27   22.80
   1   1   8  226.08   28.50
   2  -1   8  672.83   56.39
  -2   1  -8  721.43   59.59
   2   1   8  738.53   54.29
   3  -1   8  184.78   17.50
   3  -1   8  190.18   26.90
   3  -1   8  219.68   19.40
   3  -1   8  180.78   17.70
   3   1   8  168.68   20.60
   3   1   8  139.29   25.10
   3   1   8  179.48   21.60
   4  -1   8  129.69   22.20
   4  -1   8  151.68   15.20
   4  -1   8  161.48   18.10
   4  -1   8  148.09   15.20
   4   1   8  134.99   16.70
   4   1   8  182.68   28.50
   4   1   8  146.59   20.80
   5  -1   8  132.39   17.60
   5  -1   8  101.99   12.90
   5  -1   8  100.09   21.20
   5  -1   8  131.69   14.10
   5   1   8  110.29   12.80
   5   1   8   78.19   21.10
   5   1   8  125.69   15.70
   6  -1   8    9.50   12.00
   6  -1   8   13.90    7.30
   6  -1   8   42.80   16.30
   6  -1   8   11.40    5.90
   6   1   8   30.50    8.70
   6   1   8   15.00    6.00
   6   1   8   11.50   14.80
   7  -1   8    3.60    5.30
   7  -1   8   12.90   14.70
   7  -1   8    1.00    6.80
   7   1   8    3.00    4.80
   7   1   8   -4.50   13.30
   7   1   8    0.70    6.20
   8  -1   8   -3.80    7.60
   8  -1   8   12.10    4.90
   8  -1   8   29.60   17.80
   8   1   8    8.90    8.50
   8   1   8    4.80    4.50
   8   1   8    1.00   14.80
  12  -2  -8   25.00   16.70
  12  -2  -8   58.39   18.40
  12   2  -8   27.70   14.80
  12   2  -8   45.80   16.30
  11  -2  -8   72.79   17.10
  11  -2  -8   37.40   17.70
  11   2  -8   81.89   17.30
  11   2  -8   34.70   15.60
  10  -2  -8   32.30   15.20
  10  -2  -8   37.90   15.00
 -10  -2   8   33.70    4.80
  10   2  -8   41.80   12.80
  10   2  -8   24.10   13.90
  -9  -2   8  120.39   10.70
   9  -2  -8  109.19   23.20
   9  -2  -8  134.79   21.30
   9   2  -8  140.99   23.50
   9   2  -8  152.78   21.40
   8  -2  -8  131.59   25.60
   8  -2  -8  144.79   23.00
   8   2  -8  123.79   19.40
   8   2  -8  114.19   21.70
   7  -2  -8  131.99   24.00
   7  -2  -8  132.29   16.90
  -7  -2   8  101.29   21.00
   7   2  -8  153.58   23.90
   7   2  -8  133.29   19.50
  -7   2   8  119.79   13.10
   6  -2  -8  305.57   36.00
   6   2  -8  308.47   32.80
  -6   2   8  326.27   26.70
   6   2  -8  328.47   30.20
  -5  -2   8  286.27   23.80
   5  -2  -8  324.37   31.20
   5  -2  -8  253.47   37.10
  -5   2   8  291.47   25.20
   5   2  -8  259.27   30.10
   5   2  -8  242.48   26.90
  -4  -2   8  339.07   27.20
   4  -2  -8  307.37   40.50
   4  -2  -8  358.26   29.70
   4   2  -8  358.56   39.10
   4   2  -8  331.77   29.00
  -4   2   8  322.97   30.30
   3  -2  -8  287.57   42.40
   3  -2  -8  329.17   29.50
  -3  -2   8  328.27   25.70
   3   2  -8  307.57   27.10
   3   2  -8  330.87   34.50
  -3   2   8  313.27   31.50
  -2  -2   8  104.09   12.60
  -2  -2   8  133.69   16.60
   2  -2  -8  100.79   30.20
   2  -2  -8  138.29   18.20
  -2  -2   8  126.69   14.60
   2   2  -8  116.29   10.40
   2   2  -8   90.59   21.40
  -2   2   8  108.99   20.10
  -2   2   8  109.19   20.60
  -2   2   8  113.69   12.20
  -1  -2   8   46.60   11.80
  -1  -2   8   58.29   10.70
   1  -2  -8   61.09   14.50
  -1  -2   8   49.50    8.40
  -1   2   8   52.09   18.60
  -1   2   8   61.79   16.20
  -1   2   8   65.29   10.30
   1   2  -8   51.99   19.00
   0  -2   8  125.59   13.90
   0  -2   8  200.38   30.40
   0  -2  -8  129.19   19.40
   0  -2   8  144.29   16.40
   0   2  -8  160.08   17.40
   0   2   8  144.59   23.90
   1  -2   8   11.70    7.80
  -1  -2  -8   10.40   10.20
  -1   2  -8   26.40    9.50
   1   2   8   22.30   13.40
   1   2   8   38.00   10.10
  -1   2  -8   -2.40   20.90
   2  -2   8   27.60   10.30
   2  -2   8   22.10    6.80
   2   2   8   44.60   13.80
   2   2   8   23.40   12.20
  -2   2  -8   46.40   14.80
   3  -2   8  165.78   14.60
   3  -2   8  155.28   14.60
   3  -2   8  152.58   15.20
   3  -2   8  130.69   20.70
   3   2   8  136.99   18.00
   3   2   8  116.59   25.00
   3   2   8  155.78   21.10
   4  -2   8   78.09   10.40
   4  -2   8   89.19   17.40
   4  -2   8   97.89   12.40
   4  -2   8   87.99   13.30
   4   2   8   88.39   21.90
   4   2   8   82.69   14.30
   5  -2   8    6.90    5.10
   5  -2   8   -3.70    3.50
   5  -2   8    3.20   10.70
   5  -2   8    5.90    8.50
   5   2   8   -6.10   10.50
   5   2   8    0.80    6.00
   5   2   8    7.00    5.90
   6  -2   8   20.00   14.40
   6  -2   8   28.80    7.20
   6  -2   8   39.90    8.00
   6  -2   8   18.30   12.70
   6   2   8   19.50    6.40
   6   2   8   20.90   18.10
   6   2   8   34.90    9.70
   7  -2   8   29.90    9.30
   7  -2   8   32.10   17.00
   7  -2   8   29.30    7.90
   7   2   8   13.10    8.20
   7   2   8   -1.30   14.90
   7   2   8   17.60    6.10
   8  -2   8   -7.10   13.20
   8  -2   8    9.10    5.90
   8  -2   8  -17.40    7.20
   8   2   8   30.30   18.40
   8   2   8    7.20    4.70
   8   2   8    1.90    7.70
  11  -3  -8    3.80    9.80
  11  -3  -8   13.20   16.10
  11   3  -8   11.60   11.70
  11   3  -8   -8.20   12.40
  10  -3  -8    8.70    9.50
  10  -3  -8    0.00   13.20
  10   3  -8   16.30   10.90
  10   3  -8    3.70   11.30
   9  -3  -8   10.60    8.90
  -9  -3   8   20.80    3.70
   9  -3  -8   26.40   16.00
   9   3  -8   19.10   12.00
   9   3  -8   19.40   11.80
   8  -3  -8   23.20   15.80
   8  -3  -8   31.90   10.70
  -8   3   8   19.30    5.50
   8   3  -8   22.10   11.00
   8   3  -8   36.80   12.80
   7  -3  -8  119.59   24.40
  -7  -3   8  108.29   17.20
   7  -3  -8  124.09   17.50
   7   3  -8  153.58   20.50
  -7   3   8  116.69   12.70
   7   3  -8  132.19   22.10
   6  -3  -8  199.28   33.30
   6  -3  -8  202.98   22.10
  -6  -3   8  203.38   21.00
   6   3  -8  187.88   22.20
  -6   3   8  202.38   19.30
   6   3  -8  255.37   27.30
  -5  -3   8  109.09   13.30
   5  -3  -8  119.49   27.70
   5   3  -8  119.29   16.70
  -5   3   8  122.99   15.10
   5   3  -8  132.59   21.70
   4  -3  -8   83.19   27.70
   4  -3  -8  136.39   25.00
  -4  -3   8  131.99   12.70
  -4  -3   8  117.69   12.90
  -4   3   8  126.89   19.70
   4   3  -8  106.79   15.40
   4   3  -8  109.69   21.10
  -3  -3   8  338.07   29.20
   3  -3  -8  280.67   45.80
   3  -3  -8  307.57   30.90
  -3  -3   8  321.57   27.20
  -3  -3   8  365.46   24.90
  -3   3   8  315.87   33.40
   3   3  -8  328.17   27.90
   3   3  -8  284.07   39.10
   2  -3  -8  426.96   39.80
  -2  -3   8  482.05   33.50
   2   3  -8  433.26   44.20
  -2   3   8  465.95   35.70
  -2   3   8  386.06   43.00
  -2   3   8  454.65   43.60
  -1  -3   8  306.67   23.70
   1  -3  -8  294.87   30.90
  -1   3   8  302.17   26.40
  -1   3   8  312.97   34.40
   1   3  -8  323.07   39.40
   0  -3   8  563.64   39.40
   0  -3   8  573.24   40.60
   0  -3  -8  515.75   47.10
   0  -3   8  551.64   40.60
   0   3  -8  564.84   42.30
   0   3   8  505.45   43.90
   1  -3   8  326.97   26.70
   1  -3   8  290.27   24.60
   1  -3   8  298.87   23.60
  -1  -3  -8  317.77   32.90
   1   3   8  304.47   29.40
  -1   3  -8  296.57   28.80
  -1   3  -8  306.77   52.49
   1   3   8  305.97   35.80
   2  -3   8  181.68   17.00
   2  -3   8  193.08   15.90
   2  -3   8  179.18   20.10
   2  -3   8  164.78   15.00
  -2   3  -8  173.38   23.50
   2   3   8  181.88   29.00
  -2   3  -8  110.49   34.90
   2   3   8  213.68   23.40
   3  -3   8  185.08   17.00
   3  -3   8  208.88   22.40
   3  -3   8  186.18   14.60
   3   3   8  140.29   27.90
  -3   3  -8  133.99   23.80
   3   3   8  154.88   20.10
   4  -3   8  103.79   10.40
   4  -3   8  122.29   18.30
   4  -3   8  105.99   13.90
   4   3   8  108.09   23.90
   4   3   8   89.29   16.70
   5  -3   8   48.20   15.60
   5  -3   8   59.89    9.90
   5  -3   8   44.00    7.40
   5  -3   8   52.49   11.40
   5   3   8   39.80   17.30
   5   3   8   51.19   11.80
   6  -3   8   43.20    7.60
   6  -3   8   37.00   15.30
   6  -3   8   66.29   10.40
   6  -3   8   41.20   13.40
   6   3   8   40.10    7.70
   6   3   8   47.20   11.70
   6   3   8   45.00   19.30
   7  -3   8    6.50    6.40
   7   3   8   18.70   12.10
   7   3   8    9.70   16.00
   7   3   8   17.00    5.70
   8  -3   8  -11.10    7.00
   8  -3   8   -3.90   12.80
   8  -3   8    6.30    5.40
   8   3   8  -11.50   15.60
   8   3   8    0.20    9.20
   8   3   8   10.80    4.60
  11  -4  -8   34.00   13.40
  11  -4  -8   38.70   20.30
  11   4  -8   14.10   12.90
  11   4  -8   21.20   12.50
  10  -4  -8   47.30   15.50
  10  -4  -8   49.99   18.90
  10   4  -8   20.30   12.20
  10   4  -8   31.30   14.30
   9  -4  -8   27.10   12.40
   9  -4  -8   23.60   18.10
   9   4  -8   19.30   11.90
   9   4  -8   29.70   12.40
   8  -4  -8  113.69   24.70
  -8  -4   8   86.49    8.50
   8  -4  -8   92.19   18.20
   8   4  -8   59.49   16.60
  -7  -4   8   51.59    7.00
  -7  -4   8   22.70   10.40
   7  -4  -8   49.80   21.80
   7  -4  -8   36.30   11.90
  -7   4   8   41.90    9.60
   7   4  -8   79.69   17.20
   7   4  -8   53.59   13.30
  -6  -4   8   73.69    8.90
   6  -4  -8   41.10   22.20
  -6  -4   8   60.49   12.70
   6  -4  -8   77.79   17.00
   6   4  -8   40.40   12.30
   6   4  -8   67.29   16.90
   5  -4  -8   76.89   27.00
   5  -4  -8  122.69   19.00
  -5  -4   8  134.69   14.70
  -5  -4   8  136.29   12.20
   5   4  -8  120.49   20.80
  -5   4   8  120.69   17.50
   5   4  -8   93.69   15.30
   4  -4  -8   24.80   14.30
  -4  -4   8   52.79    8.20
  -4  -4   8   46.00    8.30
   4   4  -8   83.89   18.30
  -4   4   8   92.69   16.90
   4   4  -8   60.39   11.50
  -3  -4   8  143.79   13.90
  -3  -4   8  138.09   14.20
   3  -4  -8  138.39   21.70
   3   4  -8  220.18   29.50
  -3   4   8  188.08   27.50
   3   4  -8  153.58   16.90
   2  -4  -8   51.69   16.40
  -2  -4   8   51.99    9.40
  -2  -4   8   40.60    7.30
   2   4  -8   35.40    8.60
   2   4  -8   45.30    8.40
  -2   4   8   61.89   16.70
   2   4  -8   29.20   15.70
  -2   4   8   35.00   14.70
  -1  -4   8   28.20    5.60
  -1  -4   8   25.70    6.40
   1  -4  -8   36.90   14.90
   1   4  -8   36.30   19.90
  -1   4   8    4.90   10.50
   0  -4  -8   88.69   19.50
   0  -4   8   82.59   10.70
   0  -4   8   70.69    8.20
   0   4   8   70.69   19.70
  -1  -4  -8   98.99   28.00
   1  -4   8  100.89   12.80
   1  -4   8   93.99   12.20
  -1   4  -8  123.99   15.80
   1   4   8  112.39   24.80
  -1   4  -8   58.39   30.30
   2  -4   8   99.39   11.70
   2  -4   8  105.69   14.10
   2   4   8   61.99   19.40
  -2   4  -8  111.59   16.80
  -2   4  -8   76.19   32.80
   3  -4   8   23.90    9.00
   3  -4   8   15.80    6.50
   3   4   8   11.90    8.10
   3   4   8   22.20   14.90
  -3   4  -8   17.80    9.90
   4  -4   8   61.19   13.90
   4  -4   8   30.50    7.70
   4   4   8   42.30   11.70
   4   4   8   14.50   14.60
   5  -4   8   34.60   13.40
   5  -4   8   36.50    8.50
   5   4   8   48.40   16.30
   5   4   8   50.69   13.30
   6  -4   8    3.50   11.40
   6  -4   8   43.40    8.90
   6  -4   8   38.10   15.20
   6  -4   8   40.10    7.70
   6   4   8   28.00   13.40
   6   4   8   29.10   18.30
   6   4   8   28.10    7.10
   7  -4   8   35.20    9.10
   7  -4   8   27.90    8.00
   7   4   8   24.90   10.60
   7   4   8   51.39   19.70
   7   4   8   28.30    6.70
  11  -5  -8   16.50   10.80
  11   5  -8    5.40   10.80
  11   5  -8    4.80   12.50
  10  -5  -8    7.00    9.50
  10   5  -8   11.20   13.20
  10   5  -8   10.90   11.40
   9  -5  -8    9.20   10.70
   9   5  -8   -3.40    9.00
   9   5  -8   -5.50   10.10
   8  -5  -8    6.50    9.80
   8   5  -8    2.80   10.10
   8   5  -8    9.20    9.30
  -8   5   8    6.10    3.10
  -7  -5   8   23.70    4.80
   7  -5  -8   11.20    9.30
  -7  -5   8    0.90   12.10
  -7   5   8   27.60    6.30
   7   5  -8   65.39   14.40
   7   5  -8   46.70   14.90
   6  -5  -8   -9.00    7.20
  -6  -5   8   -0.90    3.30
  -6  -5   8    1.10    6.60
  -6   5   8    5.10    5.10
   6   5  -8   17.70   11.50
   6   5  -8    2.40    8.60
   5  -5  -8   34.80   14.30
  -5  -5   8   67.09    8.50
  -5  -5   8   45.20    9.80
   5   5  -8   67.69   16.60
  -5   5   8   72.99   19.20
   5   5  -8   71.59   13.10
   4  -5  -8   46.70   15.80
  -4  -5   8   79.09    9.10
   4   5  -8   64.99   16.50
   4   5  -8   49.20   11.30
  -4   5   8   76.39   16.60
  -3  -5   8  213.78   19.70
  -3  -5   8  229.78   23.90
  -3   5   8  281.97   32.00
   3   5  -8  213.28   22.50
   3   5  -8  248.08   23.20
   3   5  -8  256.27   31.50
  -2  -5   8  335.37   23.60
  -2  -5   8  297.87   22.90
   2  -5  -8  280.97   32.80
  -2   5   8  319.47   36.50
   2   5  -8  238.68   24.40
   2   5  -8  289.57   38.90
   2   5  -8  288.17   24.70
  -1  -5   8   75.79    8.40
   1  -5  -8   99.49   21.60
  -1  -5   8   67.09    9.70
  -1   5   8   40.50   16.90
   1   5  -8   29.10   18.40
   0  -5   8  504.85   37.00
   0  -5  -8  491.55   47.80
   0   5   8  442.96   50.59
   0   5  -8  523.35   52.79
  -1  -5  -8  663.53   60.29
   1  -5   8  717.63   50.59
   1   5   8  735.03   65.59
  -1   5  -8  687.63   52.29
  -1   5  -8  646.04   69.59
   2  -5   8  142.69   15.10
  -2   5  -8  164.78   37.80
  -2   5  -8  145.29   20.10
   2   5   8  131.09   27.90
   3  -5   8  355.56   27.60
   3   5   8  355.56   42.20
  -3   5  -8  290.47   33.50
   3   5   8  328.47   32.10
   4  -5   8  170.18   16.70
   4   5   8  168.28   21.60
   4   5   8  128.29   28.80
   5  -5   8   63.69   11.20
   5   5   8   66.99   15.40
   5   5   8   94.49   23.80
   6  -5   8   77.89   12.10
   6   5   8   69.19   15.80
   6   5   8   53.39   21.00
   7  -5   8   14.90    9.50
   7  -5   8   21.00    7.00
   7   5   8   24.40   17.50
   7   5   8   25.10    6.60
   7   5   8   12.30    9.50
  10  -6  -8    9.10   10.60
  10   6  -8   16.70   13.70
  10   6  -8   25.10   13.30
   9  -6  -8   44.00   15.10
   9   6  -8   37.80   15.20
   9   6  -8   60.19   15.40
   8   6  -8   97.19   17.80
  -8   6   8  125.29   10.70
  -7  -6   8  125.29   10.30
   7  -6  -8   70.19   17.90
  -7  -6   8   81.19   18.40
   7   6  -8  111.79   21.70
   7   6  -8  131.59   19.30
  -7   6   8  109.39   11.30
   6  -6  -8   -0.60   11.20
  -6  -6   8   -6.10    8.20
  -6  -6   8    9.70    4.20
   6   6  -8   15.40    9.60
  -6   6   8    2.00    4.70
   6   6  -8   25.00   12.20
   5  -6  -8   29.60   14.30
  -5  -6   8   54.69    7.60
  -5   6   8   12.30   12.10
   5   6  -8   39.40   14.90
   5   6  -8   23.00    9.90
  -4  -6   8    8.70    5.10
   4  -6  -8    6.90   13.40
   4   6  -8    1.80   10.50
  -4   6   8   22.60   11.40
   4   6  -8   -0.90    8.00
   4   6  -8   -1.20    8.10
   3  -6  -8  113.99   23.80
  -3  -6   8  135.09   13.40
  -3  -6   8  115.99   12.30
  -3   6   8  145.89   27.20
   3   6  -8  104.79   14.60
   3   6  -8  110.29   23.40
   3   6  -8  143.89   20.70
  -3   6   8  120.79   29.70
  -2  -6   8  327.47   24.10
  -2  -6   8  303.27   23.30
   2  -6  -8  245.98   50.19
   2   6  -8  269.17   25.60
   2   6  -8  324.97   38.20
   2   6  -8  270.97   24.60
  -2   6   8  293.57   37.70
   1  -6  -8  219.08   34.70
  -1  -6   8  162.98   14.30
  -1  -6   8  172.98   16.30
   1   6  -8  166.88   30.30
  -1   6   8  127.59   27.70
   0  -6   8   70.49   10.90
   0  -6  -8   86.89   22.80
   0   6  -8  119.19   25.50
   0   6   8   75.69   22.50
   1  -6   8  140.89   14.50
  -1  -6  -8  150.38   27.80
  -1   6  -8  108.79   29.70
   1   6   8  127.29   27.50
   2  -6   8   48.70    9.40
  -2  -6  -8   57.99   21.20
   2   6   8   53.69   19.20
  -2   6  -8   42.60   10.50
  -2   6  -8   49.60   27.20
   3  -6   8    9.90    6.00
  -3   6  -8   -8.80   10.30
   3   6   8    4.00   11.20
   3   6   8    9.50    8.80
   4   6   8   41.30   12.70
   5  -6   8    7.30    6.00
   5   6   8    4.30    8.30
   5   6   8   -7.70   12.20
   6  -6   8    6.90    6.10
   6   6   8    3.80    9.40
   6   6   8    3.10   16.10
   7   6   8    5.50   17.00
  10  -7  -8   30.00   13.20
  10   7  -8   19.30   13.50
  10   7  -8    7.60   11.30
   9  -7  -8   25.00   12.40
   9   7  -8   21.40   13.30
   9   7  -8   62.59   18.70
   8  -7  -8   26.80   14.10
   8   7  -8   31.60   14.90
   8   7  -8   45.40   15.30
  -7  -7   8   98.99   18.60
  -7  -7   8  112.29   10.00
   7   7  -8  144.89   36.50
   7   7  -8  121.79   19.20
  -7   7   8   92.89   10.30
  -6  -7   8  176.98   13.90
  -6   7   8  129.59   15.10
   6   7  -8  168.68   21.30
   6   7  -8  135.09   24.90
  -5  -7   8  247.78   18.90
   5  -7  -8  147.39   30.40
  -5   7   8  191.18   25.70
   5   7  -8  235.78   23.70
   5   7  -8  230.88   29.20
  -4  -7   8  410.56   28.00
   4  -7  -8  274.17   38.80
  -4   7   8  401.46   38.30
   4   7  -8  317.17   30.70
   4   7  -8  378.76   39.10
   4   7  -8  412.56   44.40
   3  -7  -8  233.18   34.50
  -3  -7   8  308.97   23.10
  -3  -7   8  243.28   22.90
   3   7  -8  280.17   24.80
  -3   7   8  321.57   38.40
   3   7  -8  300.37   35.20
   3   7  -8  321.97   35.80
  -2  -7   8  228.88   20.10
  -2  -7   8  264.07   20.90
   2  -7  -8  253.87   39.90
   2   7  -8  286.67   38.40
   2   7  -8  220.18   23.20
  -2   7   8  298.77   37.60
   2   7  -8  233.68   21.90
  -1  -7   8   94.59   10.00
  -1  -7   8   95.39   11.50
   1   7  -8  116.89   25.90
  -1   7   8   98.79   25.60
   0  -7  -8   29.70   17.40
   0  -7   8   48.80    8.70
   0   7   8   41.90   19.20
   0   7  -8   80.89   22.70
   1  -7   8  205.68   19.10
  -1  -7  -8  216.38   32.40
   1   7   8  168.88   33.20
  -1   7  -8  187.98   37.90
  -2  -7  -8   28.70   16.70
   2  -7   8   34.00    8.10
   2   7   8   34.50   11.70
   2   7   8   23.50   16.00
  -2   7  -8   41.10   24.60
  -2   7  -8    1.90    9.00
   3  -7   8   13.40    7.10
  -3   7  -8    9.30   25.30
   3   7   8   38.60   22.30
   3   7   8   18.90   13.00
   4  -7   8   18.40    7.50
   4   7   8   -9.10   11.70
   4   7   8   18.70   10.20
   5  -7   8   25.70    7.90
   5   7   8   11.90   15.60
   5   7   8   30.30   11.40
   6  -7   8   11.50    7.20
   6   7   8    0.70   16.10
   6   7   8   10.90   10.20
   9  -8  -8   36.70   17.10
   9   8  -8   13.80   14.10
   9   8  -8   14.30   12.70
   8  -8  -8   31.30   14.30
   8   8  -8   47.80   14.60
   8   8  -8   41.90   16.20
   7  -8  -8   23.00   15.50
  -7  -8   8   25.70    4.90
  -7  -8   8   20.00   12.50
   7   8  -8    8.10   12.10
   7   8  -8   26.20   11.60
   6  -8  -8   25.10   16.20
   6   8  -8   38.90   20.40
  -6   8   8   23.50    6.90
   6   8  -8   29.00   10.70
  -5  -8   8   38.80    7.30
   5  -8  -8   25.40   16.50
  -5   8   8   26.60   11.00
   5   8  -8   37.50   16.10
   5   8  -8   42.40   11.30
  -4  -8   8   32.80    7.20
   4  -8  -8   38.20   18.00
   4   8  -8   18.20   14.60
  -4   8   8   33.50   16.80
   4   8  -8   22.00    9.20
  -3  -8   8   68.79   10.10
   3  -8  -8   33.70   19.30
   3   8  -8   51.09   12.60
   3   8  -8   39.30   10.00
   3   8  -8   43.60   17.60
   3   8  -8   56.09   13.10
  -3   8   8   37.20   14.90
   2  -8  -8   -8.60   13.80
  -2  -8   8   11.00    5.20
  -2  -8   8   17.10    6.00
   2   8  -8   22.70   10.10
   2   8  -8    6.10   14.40
  -2   8   8   12.20   12.90
   2   8  -8    2.60    6.60
  -1  -8   8   25.70    7.60
   1  -8  -8   32.70   17.80
   1   8  -8   26.00    6.30
  -1   8   8   37.00   17.60
   1   8  -8   32.50   17.30
   0  -8   8   65.99   10.80
   0   8   8   53.79   21.70
   0   8  -8   61.79   23.10
   1  -8   8    5.70    6.10
  -1  -8  -8    6.10   17.10
  -1   8  -8    5.90   19.20
   1   8   8   20.30   15.70
   2  -8   8   19.00   11.20
  -2   8  -8   -5.40    8.70
   2   8   8    7.80   11.20
  -2   8  -8   19.90   21.20
   3  -8   8   11.10    6.00
  -3   8  -8  -29.60   23.30
   3   8   8    2.70    8.20
   3   8   8   34.90   17.80
  -3   8  -8    4.20   12.40
   4  -8   8   -2.40    5.50
   4   8   8   -5.30   14.80
   4   8   8   -7.60    7.70
   5  -8   8   12.90    6.80
   5   8   8   14.60   17.30
   5   8   8   11.50   10.20
   8  -9  -8   18.90   15.50
   8   9  -8   -1.80   10.50
   8   9  -8    1.10   10.00
   7  -9  -8   25.60   19.20
  -7  -9   8   13.10    4.30
   7   9  -8    6.90   10.40
   7   9  -8   17.10   12.50
  -6  -9   8   35.80    6.60
   6  -9  -8   40.00   18.80
   6   9  -8   26.20   10.80
   6   9  -8   47.70   17.20
  -6   9   8   27.70    9.30
   5  -9  -8   36.70   18.50
  -5  -9   8   45.20    7.90
   5   9  -8   52.39   12.10
   5   9  -8   51.69   17.50
  -5   9   8   15.00   11.30
  -4  -9   8   60.49    8.80
   4  -9  -8   28.10   18.80
   4   9  -8   37.00   10.70
   4   9  -8   38.60   17.00
  -3  -9   8   90.39   10.90
   3   9  -8   90.49   22.50
   3   9  -8   73.29   17.60
   2  -9  -8  152.08   40.20
  -2  -9   8  103.09   12.50
   2   9  -8  106.79   13.60
   2   9  -8   74.49   14.90
   2   9  -8  137.19   27.10
  -1  -9   8  115.99   13.20
   1  -9  -8   96.29   39.70
   1   9  -8  102.39   12.40
   1   9  -8   82.49   24.30
   0  -9   8  111.09   13.30
   0  -9  -8   98.89   29.20
   0   9  -8   80.89   26.40
   1  -9   8   74.99   12.20
  -1  -9  -8   52.89   24.20
   1   9   8  102.19   29.50
  -1   9  -8  110.89   32.60
   2  -9   8   43.70    9.50
   2   9   8   58.19   21.90
  -2   9  -8   80.39   29.80
   2   9   8   51.49   13.20
   3  -9   8   19.00    7.60
   3   9   8   46.10   19.70
   3   9   8   27.20   11.90
  -3   9  -8   44.50   26.30
   4  -9   8   10.10    6.80
   4   9   8   -7.50   16.20
   4   9   8    7.10   11.40
  -7 -10   8   28.80    5.80
   7 -10  -8   28.00   17.70
   7  10  -8   20.00   14.80
   7  10  -8    8.40   11.10
   6 -10  -8   22.80   19.20
  -6 -10   8   10.30    4.50
   6  10  -8   29.30   16.10
   6  10  -8    8.10   10.30
  -5 -10   8    8.60    4.90
   5 -10  -8   23.80   18.70
   5  10  -8   10.80   12.30
   5  10  -8   -3.80    7.60
  -4 -10   8   18.50    5.90
   4 -10  -8   -0.30   14.70
   4  10  -8   13.40    8.60
  -4  10   8   52.99   19.40
   4  10  -8   30.10   16.90
   3 -10  -8   10.40   16.60
  -3 -10   8    2.60    5.20
   3  10  -8   24.10   16.60
  -3  10   8   34.20   17.50
   3  10  -8    9.10    7.90
  -2 -10   8   -0.30    4.80
   2 -10  -8   22.70   16.80
   2  10  -8    5.80    6.70
   2  10  -8   19.40   17.50
  -2  10   8    1.80   12.80
  -1 -10   8   -3.60    4.40
   1 -10  -8    1.70   14.30
   1  10  -8   35.80   22.10
  -1  10   8   10.20   13.60
   0 -10   8   16.60    5.80
   0 -10  -8   40.40   21.90
   0  10   8   29.10   19.20
   0  10  -8    3.70   18.80
   1 -10   8    9.70    6.50
  -1 -10  -8   -3.10   14.90
  -1  10  -8   24.70   19.40
   1  10   8  -13.40   14.80
   1  10   8   -7.80    7.70
   2 -10   8   12.30    6.20
  -2  10  -8   61.89   26.10
   2  10   8    9.10   16.60
   2  10   8   14.30   12.70
   3 -10   8    3.80    6.10
   3  10   8   -1.20   15.10
   3  10   8   14.20    9.90
  -3  10  -8   20.00   26.70
  -5 -11   8   13.90    6.10
   5 -11  -8   21.70   21.00
   5  11  -8    1.30    8.70
   5  11  -8    3.70   13.70
  -5  11   8    8.10   16.60
  -4 -11   8    9.90    5.20
   4 -11  -8   10.70   20.10
   4  11  -8    4.50   13.10
   4  11  -8    4.10    8.50
  -4  11   8   14.30   19.00
  -3 -11   8   19.10    9.10
   3 -11  -8   18.60   18.40
  -3  11   8   23.30   18.50
   3  11  -8    9.80   18.00
   3  11  -8   16.30    9.30
  -2 -11   8   19.50    7.20
   2 -11  -8   -0.20   17.70
   2  11  -8    7.30    7.40
   2  11  -8   36.60   20.90
  -2  11   8    0.70   16.60
   1 -11  -8   15.20   15.30
  -1 -11   8   34.10    8.40
  -1  11   8   17.20   19.70
   1  11  -8   32.90   19.10
   0 -11  -8  -14.40   13.40
   0 -11   8   16.00    6.10
   0  11  -8   29.40   19.70
   0  11   8   11.70   11.00
   0  11   8   15.80   18.50
  -1 -11  -8   46.10   23.50
   1 -11   8   26.80    7.90
  -1  11  -8   24.40   25.20
   1  11   8   21.00   21.30
   1  11   8   22.40   12.80
  12   0  -9   29.40   18.10
  12   0  -9   24.50   14.80
  11   0  -9   46.60   19.00
  11   0  -9  -16.30   11.00
  10   0  -9    5.90   14.40
  10   0  -9   -4.00    9.50
   9   0  -9    0.50   11.60
   9   0  -9   10.10   13.00
   8   0  -9   -7.30   12.50
   8   0  -9   -2.10    8.80
   7   0  -9  138.09   20.40
   7   0  -9  123.29   24.50
   6   0  -9   10.40   15.20
   6   0  -9   13.10   10.10
   5   0  -9   16.60    6.40
   5   0  -9   25.70   16.40
   4   0  -9   78.49   11.00
   3   0  -9    0.40    4.70
   3   0  -9   25.90   18.90
  -3   0   9    5.70    7.30
  -3   0   9   -0.90    5.60
   2   0  -9  132.59   15.60
  -2   0   9  132.99   20.40
  -2   0   9  120.69   15.10
  -1   0   9  131.69   21.10
   1   0  -9  151.38   17.20
   1   0  -9  170.58   36.90
   0   0  -9  178.78   35.70
   0   0   9   19.40   10.40
   1   0   9  160.48   14.20
  -1   0  -9  165.08   25.20
   1   0   9  128.89   21.80
   2   0   9  317.57   26.30
   2   0   9  287.37   32.70
   3   0   9   45.60   15.50
   3   0   9   33.10    9.20
   3   0   9   68.49   12.80
   4   0   9   14.90    7.10
   4   0   9   14.40   13.90
   4   0   9   15.60    7.30
   4   0   9   23.40   10.80
   5   0   9    9.30    5.80
   5   0   9    1.20   12.00
   5   0   9   23.60   10.40
   5   0   9    8.30    6.40
   6   0   9   66.19   12.60
   6   0   9   65.19   10.10
   6   0   9   59.89   24.90
   7   0   9    7.60    7.20
   7   0   9   16.50    5.70
   7   0   9   12.10   15.90
  12  -1  -9   47.90   16.60
  12  -1  -9    0.40   16.50
  12   1  -9   17.20   15.80
  12   1  -9   62.49   20.20
  11  -1  -9   36.50   17.50
  11  -1  -9   69.19   17.80
  11   1  -9   44.80   18.00
  11   1  -9   56.69   16.40
 -10  -1   9   30.50    6.20
  10  -1  -9   64.09   17.50
  10  -1  -9   33.80   16.70
  10   1  -9   24.20   13.50
  10   1  -9   27.00   14.10
  -9  -1   9   55.79    7.60
   9  -1  -9   54.29   18.60
   9  -1  -9   52.69   15.40
   9   1  -9   46.40   14.20
   9   1  -9   67.09   18.40
   8  -1  -9  100.59   19.80
   8  -1  -9   81.29   22.60
   8   1  -9  106.29   23.20
   8   1  -9  134.99   21.50
   7  -1  -9  235.98   28.70
   7  -1  -9  267.67   37.90
   7   1  -9  302.87   28.70
   7   1  -9  249.18   32.60
   6  -1  -9   68.89   21.70
  -6  -1   9   58.39   12.60
   6  -1  -9   54.69   12.10
   6   1  -9   93.89   16.00
   6   1  -9   94.49   22.10
   5  -1  -9  576.04   47.30
   5  -1  -9  558.24   57.09
   5   1  -9  618.64   53.99
   4  -1  -9  256.37   38.80
   4  -1  -9  212.28   22.30
   4   1  -9  270.67   21.30
   4   1  -9  264.47   33.00
   3  -1  -9  644.84   49.50
   3  -1  -9  592.24   62.29
  -3  -1   9  618.34   47.40
  -3  -1   9  620.94   50.59
  -3   1   9  631.74   53.09
   3   1  -9  667.13   46.20
   3   1  -9  625.44   58.79
  -2  -1   9 1162.58   82.69
  -2  -1   9 1193.78   87.29
   2  -1  -9 1182.48   85.39
  -2   1   9 1146.99   89.89
   2   1  -9 1185.68   82.19
  -1  -1   9  150.98   17.70
   1  -1  -9  154.28   19.00
   1  -1  -9  148.79   34.90
  -1  -1   9  173.98   21.00
   1   1  -9  149.88   32.90
  -1   1   9  126.49   24.60
   1   1  -9  172.08   15.80
  -1   1   9  153.78   14.30
   0  -1  -9  609.84   49.40
   0  -1   9  634.44   50.69
   0   1   9  680.93   55.49
   0   1   9  596.94   45.40
   1  -1   9  349.87   34.10
  -1   1  -9  396.96   36.30
   1   1   9  355.36   29.90
   2  -1   9   83.19    9.60
   2  -1   9  112.99   18.70
   2   1   9  112.99   22.10
   3  -1   9   97.99   13.00
   3  -1   9   94.69   12.40
   3  -1   9   94.79   19.50
   3  -1   9  111.59   13.50
   3   1   9  130.79   23.80
   3   1   9   74.29   25.60
   3   1   9   88.69   14.50
   4  -1   9   81.99   18.10
   4  -1   9   72.09   11.30
   4  -1   9  109.29   15.90
   4  -1   9   73.59   11.80
   4   1   9   79.69   14.00
   4   1   9   78.29   20.60
   4   1   9   78.59   17.40
   5  -1   9   19.60    9.40
   5  -1   9    2.10    4.00
   5  -1   9   -1.40    5.50
   5  -1   9   -0.40   11.20
   5   1   9   -3.80   12.40
   5   1   9    8.40    5.50
   5   1   9    4.50    6.10
   6  -1   9   29.80    7.60
   6  -1   9   30.50   16.60
   6  -1   9   18.60   15.60
   6  -1   9   19.60    7.50
   6   1   9   20.90    9.10
   6   1   9    0.60   14.50
   6   1   9    5.40    5.70
   7  -1   9    0.80   14.50
   7  -1   9    8.30    5.20
   7   1   9    3.80    4.90
   7   1   9   14.30   16.00
   7   1   9    4.40    7.60
  12  -2  -9    7.90   17.00
  12  -2  -9   16.60   14.60
  12   2  -9    5.80   14.40
  12   2  -9    9.20   15.20
  11  -2  -9    4.20   14.30
  11  -2  -9   11.00   14.90
  11   2  -9    7.50   15.10
  11   2  -9   15.00   13.70
  10  -2  -9   39.30   15.50
 -10  -2   9   41.30    6.60
  10  -2  -9   25.00   16.60
  10   2  -9   39.20   16.50
  10   2  -9   60.19   16.00
   9  -2  -9   47.00   18.90
  -9  -2   9   46.70    6.60
   9  -2  -9   60.29   14.20
   9   2  -9   69.19   16.50
   9   2  -9   21.50   13.40
   8  -2  -9  159.48   24.80
   8  -2  -9  143.39   28.00
   8   2  -9  163.28   23.10
   8   2  -9  141.29   24.50
   7  -2  -9    9.70    8.30
   7   2  -9   24.50   11.30
   7   2  -9   11.90   11.20
   6  -2  -9   59.89   12.40
  -6  -2   9   62.49   13.40
   6  -2  -9   68.49   21.80
   6   2  -9   44.20   13.00
   6   2  -9   33.60   15.40
   5  -2  -9   67.39   13.20
  -5  -2   9   74.09   12.10
   5  -2  -9   73.09   24.90
   5   2  -9   67.89   19.70
   5   2  -9   57.59   12.60
   4  -2  -9   61.29   12.30
   4  -2  -9   87.99   24.40
   4   2  -9  110.99   23.40
   4   2  -9   80.09   13.80
  -3  -2   9   74.79   11.00
  -3  -2   9   84.79   14.00
   3  -2  -9   52.39   13.00
   3  -2  -9   80.99   29.00
   3   2  -9   75.39    8.80
   3   2  -9   65.09   20.90
   2  -2  -9   36.40   43.10
  -2  -2   9   70.89   13.00
  -2  -2   9   50.39   10.70
   2  -2  -9   70.09   15.60
   2   2  -9   66.69    8.10
  -2   2   9   72.69    9.90
   2   2  -9   38.00   18.50
  -2   2   9   66.79   16.00
  -1  -2   9   68.89   10.20
   1  -2  -9   53.69   14.60
  -1  -2   9   48.30   10.70
  -1   2   9   68.79   11.50
  -1   2   9   53.79   14.90
   1   2  -9   86.09   26.70
   0  -2   9   58.69    9.50
   0  -2   9   44.20   10.90
   0  -2  -9   59.89   14.80
   0   2  -9  250.27   58.09
   0   2   9   36.80    9.00
   1  -2   9  137.89   20.00
  -1  -2  -9  140.19   22.50
   1  -2   9  135.39   15.30
  -1   2  -9  109.79   37.10
   1   2   9  157.88   25.20
  -1   2  -9  191.58   22.20
   2  -2   9  239.38   22.80
   2  -2   9  260.27   26.70
   2   2   9  278.57   32.40
  -2   2  -9  256.07   29.60
   2   2   9  226.48   26.00
   3  -2   9  131.99   13.90
   3  -2   9  150.48   22.40
   3  -2   9  133.79   15.10
   3   2   9  125.79   17.30
   3   2   9  132.59   26.00
   3   2   9  152.48   20.50
   4  -2   9   91.79   13.00
   4  -2   9  110.29   12.70
   4  -2   9   96.39   19.50
   4  -2   9   72.39   10.90
   4   2   9  103.79   16.20
   4   2   9  157.58   27.90
   5  -2   9   53.09    8.70
   5  -2   9   29.10   14.60
   5  -2   9   49.90    9.10
   5  -2   9   58.69   11.30
   5   2   9   32.70    9.00
   5   2   9   56.09   12.20
   5   2   9   49.80   19.50
   6  -2   9   44.80   24.90
   6  -2   9   51.59    9.80
   6  -2   9   70.49   10.90
   6  -2   9   67.69   18.20
   6   2   9   54.99    9.80
   6   2   9   72.89   21.90
   6   2   9   45.20   11.90
   7  -2   9   -3.10    7.00
   7  -2   9   19.60   16.30
   7  -2   9   18.10    6.50
   7   2   9  -20.20   13.90
   7   2   9    3.00    5.00
  11  -3  -9    3.40    9.00
  11  -3  -9   18.00   19.10
  11   3  -9   -5.20   11.70
  11   3  -9   17.20   14.50
  10  -3  -9    8.30   15.00
  10  -3  -9   19.10   10.10
  10   3  -9   35.00   18.60
  10   3  -9   32.30   13.10
  -9  -3   9   37.00    5.30
   9  -3  -9   20.10   20.30
   9  -3  -9   62.99   14.90
   9   3  -9   34.90   16.10
   9   3  -9   35.00   13.00
   8  -3  -9   97.49   25.10
   8  -3  -9   79.49   16.60
   8   3  -9  117.19   22.60
   8   3  -9   93.19   18.00
   7  -3  -9  158.08   20.10
  -7  -3   9  141.89   20.10
   7  -3  -9  160.98   32.00
   7   3  -9  186.88   22.60
   7   3  -9  164.58   27.40
   6  -3  -9  539.25   57.19
  -6  -3   9  540.95   42.50
   6  -3  -9  587.84   46.30
   6   3  -9  580.74   50.69
   6   3  -9  572.74   45.60
  -6   3   9  457.25   41.50
  -5  -3   9  253.17   21.60
   5  -3  -9  216.98   28.40
   5  -3  -9  219.28   39.20
   5   3  -9  238.18   25.00
   5   3  -9  289.47   36.90
  -5   3   9  224.58   24.10
   4  -3  -9  370.96   37.00
  -4  -3   9  441.46   31.00
   4  -3  -9  407.66   52.09
   4   3  -9  400.26   34.90
   4   3  -9  427.86   42.60
  -3  -3   9  275.87   23.20
   3  -3  -9  199.88   40.50
  -3  -3   9  250.87   21.80
   3  -3  -9  241.18   28.20
   3   3  -9  280.37   34.30
  -3   3   9  282.27   31.80
  -2  -3   9  293.57   26.30
  -2  -3   9  310.27   28.00
   2  -3  -9  296.57   31.60
  -2   3   9  358.96   28.10
   2   3  -9  342.57   40.40
   2   3  -9  337.67   23.90
  -2   3   9  343.67   37.50
  -1  -3   9  411.56   30.60
   1  -3  -9  399.56   38.40
  -1  -3   9  409.86   31.30
  -1   3   9  390.56   33.00
  -1   3   9  392.36   42.90
   0  -3   9  445.16   33.00
   0  -3  -9  411.36   40.90
   0  -3   9  447.96   34.20
   0  -3   9  438.46   34.60
   0   3   9  454.75   46.20
   1  -3   9  123.39   14.30
   1  -3   9  120.29   14.80
   1  -3   9  143.39   18.00
  -1  -3  -9  135.89   24.00
  -1   3  -9  197.48   20.70
  -1   3  -9  183.98   39.70
   1   3   9  159.88   28.50
   1   3   9  186.88   22.50
   2  -3   9  133.99   18.20
   2  -3   9  135.49   13.40
   2  -3   9  120.29   14.50
   2   3   9  124.69   23.40
  -2   3  -9  136.99   21.60
   3  -3   9   78.99   11.80
   3  -3   9   75.99    9.30
   3   3   9  102.39   23.50
   3   3   9  109.09   16.80
   4  -3   9   42.20    9.20
   4  -3   9   37.10    6.30
   4  -3   9   34.80   13.10
   4   3   9   33.30   15.00
   4   3   9   52.39   12.30
   5  -3   9    7.60    6.50
   5  -3   9   13.60   12.70
   5   3   9   -9.30   17.90
   5   3   9   13.80    7.90
   6  -3   9   16.70    7.50
   6  -3   9    0.70   12.60
   6   3   9    9.30    8.50
   6   3   9    7.80    5.70
   6   3   9   16.10   15.80
   7  -3   9    0.80   13.50
   7  -3   9  -10.70    6.70
   7  -3   9   12.30    6.40
   7   3   9    7.70    5.70
   7   3   9   -7.70    7.00
   7   3   9    5.60   14.80
  11  -4  -9   34.40   20.90
  11  -4  -9    7.40   10.70
  11   4  -9   13.60   13.90
  11   4  -9   -2.40   11.40
  10  -4  -9   71.29   22.90
  10  -4  -9   39.40   13.40
  10   4  -9   61.89   16.00
  10   4  -9   52.29   19.20
  -9  -4   9   41.00    6.00
   9  -4  -9   44.90   14.60
   9  -4  -9   73.59   21.50
  -9   4   9   39.50    7.50
   9   4  -9   59.89   18.90
  -8  -4   9   72.39    8.70
   8  -4  -9   56.99   22.10
   8  -4  -9   69.49   17.40
   8   4  -9   51.29   14.20
  -8   4   9   44.70    8.60
   8   4  -9   57.09   18.20
  -7  -4   9   76.99    9.50
   7  -4  -9   66.39   16.90
   7  -4  -9   30.60   21.00
  -7  -4   9   48.90   13.20
   7   4  -9   65.19   18.20
  -7   4   9   59.69   10.30
   7   4  -9   52.39   13.00
   6  -4  -9   -8.60   17.70
  -6  -4   9   -4.50    6.60
   6  -4  -9    4.70    7.50
   6   4  -9   -1.10    8.10
  -6   4   9   -6.20    4.70
   6   4  -9   -4.60    9.80
   5  -4  -9   -4.40   20.50
   5  -4  -9   -3.40    9.30
  -5  -4   9    8.10    5.90
   5   4  -9   -2.40    8.20
  -5   4   9   11.60    8.20
   5   4  -9    5.10   11.10
   4  -4  -9   47.30   15.90
   4   4  -9   52.19   12.90
   4   4  -9   59.49   19.50
  -3  -4   9   94.39   12.10
   3  -4  -9   80.59   19.40
  -3  -4   9   87.49   11.40
   3   4  -9  104.09   23.80
   3   4  -9   75.99   12.90
  -3   4   9  102.49   21.50
  -2  -4   9   33.50    7.40
   2  -4  -9   32.00   14.90
  -2  -4   9   22.90    6.30
  -2   4   9   23.60   12.70
   2   4  -9   33.10   10.40
   1  -4  -9   10.20   12.40
  -1  -4   9    8.50    4.50
  -1  -4   9   10.70    5.70
   1   4  -9    6.90   18.90
  -1   4   9   14.80   12.90
   0  -4  -9  115.69   23.30
   0  -4   9  115.59   11.90
   0  -4   9  143.29   13.50
   0  -4   9  133.19   14.50
   0   4   9   98.59   24.10
   0   4  -9  194.08   36.10
  -1  -4  -9   22.50   13.80
   1  -4   9   39.40    8.70
   1  -4   9   23.50    5.20
   1  -4   9   22.20    7.40
   1   4   9   20.90   16.10
  -1   4  -9   18.80   25.70
  -1   4  -9   31.00    9.30
   2  -4   9  196.48   18.10
   2  -4   9  184.48   21.00
  -2   4  -9  117.69   37.00
  -2   4  -9  180.08   23.00
   2   4   9  186.28   32.80
   3  -4   9  177.38   21.40
   3   4   9  163.68   31.90
   3   4   9  169.38   21.20
   4  -4   9   41.60   12.30
   4  -4   9   49.10    9.90
   4   4   9   56.69   20.30
   4   4   9   41.20   12.50
   5  -4   9  135.99   21.20
   5  -4   9   97.89   18.90
   5   4   9   96.49   16.60
   5   4   9   86.89   25.20
   6  -4   9   61.19   18.40
   6  -4   9   90.89   12.90
   6   4   9   88.59   12.00
   6   4   9   81.49   16.00
   6   4   9   64.69   22.60
   7  -4   9   22.10    8.20
   7   4   9   33.70   21.00
   7   4   9   21.30   10.20
   7   4   9   33.30    7.40
  11  -5  -9    0.10   10.40
  11   5  -9   20.20   14.90
  11   5  -9    2.80   14.00
  10  -5  -9    5.10   10.10
  10   5  -9    4.80   11.40
  10   5  -9   28.80   14.90
   9  -5  -9   30.90   11.90
   9   5  -9   35.50   15.50
   9   5  -9   51.39   16.20
   8  -5  -9   34.40   13.90
  -8  -5   9   24.20    4.80
  -8   5   9   15.20    5.60
   8   5  -9   28.70   12.70
   8   5  -9   32.80   15.90
   7  -5  -9   62.19   17.80
  -7  -5   9   21.60   12.30
  -7  -5   9   64.39    8.00
  -7   5   9   40.40    9.10
   7   5  -9   43.20   14.40
   7   5  -9   56.09   17.80
  -6  -5   9   80.49   13.50
  -6  -5   9   77.29    9.10
   6  -5  -9   51.89   16.20
   6   5  -9   51.09   13.60
   6   5  -9   88.69   19.80
  -6   5   9   58.79   11.30
   5  -5  -9   14.70   11.40
  -5  -5   9   33.90   11.60
   5   5  -9   27.30   12.90
  -5   5   9   17.90    8.90
   5   5  -9    7.10    9.10
   4  -5  -9  153.08   27.80
  -4  -5   9  191.68   17.00
   4   5  -9  241.38   31.80
   4   5  -9  189.08   24.70
  -3  -5   9  294.87   23.00
   3  -5  -9  206.98   30.90
  -3  -5   9  275.37   23.00
   3   5  -9  379.46   45.60
   3   5  -9  280.87   25.30
  -3   5   9  277.57   35.40
   3   5  -9  270.77   25.50
  -2  -5   9   22.30    6.30
   2  -5  -9   39.90   16.60
  -2  -5   9   36.10    7.70
   2   5  -9    4.20   17.00
  -2   5   9   10.20   12.70
   2   5  -9   22.60   10.10
   1  -5  -9  184.28   28.30
  -1  -5   9  207.98   16.80
  -1  -5   9  222.98   18.70
  -1   5   9  169.88   32.20
   1   5  -9  147.29   32.30
   0  -5   9  140.29   14.70
   0  -5  -9  145.99   27.90
   0   5  -9  173.28   33.70
   0   5   9  101.29   26.30
  -1  -5  -9  102.59   25.30
   1  -5   9  116.79   14.40
  -1   5  -9   77.49   29.60
   1   5   9  103.09   25.60
  -1   5  -9  102.69   15.60
   2  -5   9  161.48   16.70
  -2   5  -9   96.19   35.30
   2   5   9  193.68   35.60
  -2   5  -9  163.98   21.20
   3  -5   9   47.60    9.70
   3   5   9   43.00   12.80
  -3   5  -9   43.70   14.50
   3   5   9   41.40   18.80
   4  -5   9   85.49   12.80
   4   5   9   49.60   13.80
   5  -5   9   35.50    9.50
   5   5   9   10.00   16.40
   5   5   9   31.20   11.60
   6  -5   9   19.20    7.10
   6   5   9   19.80   10.20
   6   5   9   -4.00   15.30
  10  -6  -9   17.20   12.90
  10   6  -9   24.50   13.50
  10   6  -9   -4.10   11.90
   9  -6  -9   20.20   12.90
   9   6  -9   19.90   13.70
   9   6  -9    0.90   10.70
  -8  -6   9   17.90    3.90
  -8  -6   9  -31.30   14.50
   8   6  -9   12.60   13.60
  -8   6   9   20.70    5.40
   8   6  -9   11.00   11.00
   7  -6  -9   27.50   14.00
  -7  -6   9    5.50   10.40
  -7  -6   9   32.20    6.00
  -7   6   9   43.90    9.30
   7   6  -9   37.30   15.40
   7   6  -9   44.80   13.90
  -6  -6   9    4.20    4.10
   6  -6  -9    2.30   11.40
   6   6  -9   -1.80    8.20
  -6   6   9   -9.80    5.80
   6   6  -9   -0.80   10.70
   5  -6  -9   -1.90   11.70
  -5  -6   9   14.50    5.20
  -5   6   9    9.00    8.10
   5   6  -9   -1.10   10.30
   5   6  -9   -1.30    7.80
  -4  -6   9   15.00    5.50
   4  -6  -9   13.40   14.00
   4   6  -9   33.90   10.40
   4   6  -9   34.50   16.80
   4   6  -9    4.90    8.80
   3  -6  -9   10.90   14.20
  -3  -6   9   13.00    6.00
  -3  -6   9   21.60    6.40
   3   6  -9   44.20   19.10
   3   6  -9    9.80    8.10
   3   6  -9   38.50   10.70
  -3   6   9   16.80   12.50
  -2  -6   9   31.30    7.40
   2  -6  -9   39.50   16.20
  -2  -6   9   30.20    6.50
   2   6  -9   62.09   22.00
  -2   6   9   20.30   13.70
   2   6  -9   36.60    9.00
   1  -6  -9   39.70   18.60
  -1  -6   9   34.70    8.20
  -1   6   9   23.80   14.60
   1   6  -9   39.70   22.50
   0  -6  -9  216.78   35.10
   0  -6   9  197.38   19.30
   0   6   9  204.68   37.70
   0   6  -9  228.48   39.90
   1  -6   9   80.49   12.80
  -1  -6  -9  111.89   24.80
   1   6   9  125.09   28.20
  -1   6  -9  110.39   32.70
   2  -6   9   85.49   12.20
   2   6   9   73.39   23.50
  -2   6  -9   93.09   16.00
  -2   6  -9   47.60   32.10
   3  -6   9   60.09   11.40
  -3   6  -9   64.09   16.50
   3   6   9   43.90   12.80
   3   6   9   74.69   32.00
   4  -6   9   26.20    7.60
   4   6   9    5.60    8.00
   4   6   9   28.90   17.70
   5  -6   9   43.40    9.50
   5   6   9   18.20   18.40
   5   6   9   43.60   13.00
   6  -6   9   21.20    7.60
   6   6   9    6.90    9.20
   6   6   9   24.30   19.20
  10  -7  -9   12.90   13.40
  10   7  -9   -0.40   13.10
  10   7  -9    6.70   12.20
   9  -7  -9   26.70   15.70
   9   7  -9   58.19   16.90
   9   7  -9   43.30   15.60
   8  -7  -9   -4.70   12.00
  -8  -7   9   55.59    6.60
   8   7  -9   53.29   15.70
   8   7  -9   35.50   17.10
  -8   7   9   30.60    7.10
   7  -7  -9   51.79   20.10
  -7  -7   9   67.29   16.40
  -7  -7   9  104.19    9.70
   7   7  -9   91.09   17.70
   7   7  -9   89.49   21.60
  -7   7   9   94.39   11.50
   6  -7  -9   99.09   25.70
  -6  -7   9  168.08   13.80
  -6   7   9  121.99   17.80
   6   7  -9  171.58   21.20
   6   7  -9  169.98   29.00
  -5  -7   9  158.08   14.20
   5  -7  -9   99.39   27.30
   5   7  -9  155.88   20.40
   5   7  -9  170.68   31.70
   4  -7  -9  201.58   32.20
  -4  -7   9  279.87   21.20
   4   7  -9  283.97   35.50
   4   7  -9  231.78   24.30
   4   7  -9  238.48   27.30
  -3  -7   9  450.05   30.60
   3  -7  -9  324.27   41.30
  -3  -7   9  373.06   30.40
   3   7  -9  454.35   46.10
   3   7  -9  385.26   34.70
  -3   7   9  416.86   47.50
   3   7  -9  332.77   31.90
  -2  -7   9  110.89   11.50
   2  -7  -9   83.09   23.00
  -2  -7   9   82.09    9.90
   2   7  -9   86.69   25.00
   2   7  -9   56.59   12.60
   2   7  -9   55.29   10.90
  -2   7   9   48.00   19.90
   1  -7  -9  152.78   30.40
  -1  -7   9  144.59   14.10
  -1  -7   9  126.79   12.10
  -1   7   9   74.79   24.40
   1   7  -9  141.39   29.90
   0  -7   9   98.99   13.50
   0  -7  -9   94.79   26.30
   0   7  -9  126.79   33.20
   0   7   9   91.99   26.20
  -1  -7  -9   87.79   25.30
   1  -7   9   71.69   11.90
  -1   7  -9   52.29   28.30
   1   7   9   67.09   24.60
   2  -7   9    5.80    9.70
  -2   7  -9    3.80   10.20
  -2   7  -9   44.30   26.80
   3  -7   9    7.40    5.80
   3   7   9    9.00   13.80
   3   7   9   39.90   14.00
   4  -7   9    2.10    4.50
   4   7   9   13.60   10.10
   4   7   9  -22.90   12.00
   5  -7   9   21.20    7.40
   5   7   9   14.60    9.80
   5   7   9  -21.60   10.40
   9  -8  -9   24.10   16.20
   9   8  -9   34.00   13.40
   9   8  -9    2.80   12.70
   8  -8  -9    6.80   14.90
  -8  -8   9    7.40    3.40
   8   8  -9    1.70   11.70
   8   8  -9   18.50   12.10
   7  -8  -9    5.50   17.20
   7   8  -9   -7.10   10.80
   7   8  -9   12.20   10.30
  -6  -8   9   14.60    4.90
   6  -8  -9   23.90   17.40
   6   8  -9   18.60   10.70
  -6   8   9   -2.00    7.60
   6   8  -9  -10.70   11.70
  -5  -8   9   -0.20    4.00
   5  -8  -9    9.10   18.00
   5   8  -9    4.10   13.50
   5   8  -9   -2.30    8.00
   4  -8  -9   47.30   20.10
  -4  -8   9   55.29    9.40
  -4   8   9   31.20   18.00
   4   8  -9   31.70    9.40
   4   8  -9   78.39   22.20
   3  -8  -9    6.90   15.40
  -3  -8   9   13.20    6.20
   3   8  -9   18.90   10.60
  -3   8   9   18.40   17.70
   3   8  -9   10.70    7.70
   3   8  -9   -3.10   13.70
  -2  -8   9   22.50    6.60
   2  -8  -9   51.89   22.10
  -2  -8   9   36.80    8.60
   2   8  -9   34.60    9.10
  -2   8   9   22.40   16.10
   2   8  -9   30.60    8.00
   2   8  -9   61.79   19.70
  -1  -8   9   66.19   11.00
   1  -8  -9   58.49   22.60
  -1   8   9   72.69   22.70
   1   8  -9   44.70   22.50
   0  -8   9   31.30    8.50
   0  -8  -9   24.80   17.70
   0   8   9   41.60   20.20
   0   8  -9   28.50   25.00
  -1  -8  -9   75.19   27.80
   1  -8   9   29.10    8.20
  -1   8  -9   31.80   28.40
   1   8   9   21.30   20.70
   2  -8   9   16.40    7.00
  -2   8  -9   15.90   24.60
   2   8   9   37.90   17.50
   2   8   9   -8.10    8.40
   3  -8   9    5.60    6.10
   3   8   9   39.40   19.80
   3   8   9    1.90    8.90
   4  -8   9    9.40    6.80
   4   8   9   20.80   17.40
   4   8   9    5.30   10.20
  -8  -9   9   23.90    4.70
   8  -9  -9   24.40   15.80
   8   9  -9   15.10   12.60
   8   9  -9   24.00   15.40
   7  -9  -9   -7.80   15.90
  -7  -9   9   16.70    4.60
   7   9  -9   14.70   11.00
   6  -9  -9   32.00   19.30
  -6  -9   9   39.90    7.10
   6   9  -9   17.30   11.30
   6   9  -9   27.80   15.00
  -5  -9   9   53.09    8.60
   5  -9  -9   25.20   16.70
   5   9  -9   35.60   12.00
   5   9  -9   67.09   20.70
  -4  -9   9   35.60    7.50
   4  -9  -9   46.70   20.30
  -4   9   9   32.20   18.00
   4   9  -9   49.40   34.60
   4   9  -9   35.00    9.80
  -3  -9   9   30.40    7.80
   3  -9  -9   41.10   21.00
   3   9  -9   43.70   13.60
  -3   9   9   48.10   18.50
   3   9  -9   17.60   15.00
   2  -9  -9   64.39   21.80
  -2  -9   9   60.49   10.40
   2   9  -9   40.80    9.70
   2   9  -9   52.29    9.60
   2   9  -9  104.99   25.60
  -2   9   9   65.19   22.30
   1  -9  -9   59.79   27.60
  -1  -9   9   59.29   11.10
  -1   9   9   67.79   23.10
   1   9  -9   57.99    8.50
   1   9  -9   66.39   25.70
   0  -9   9   77.69   12.90
   0  -9  -9  116.59   27.30
   0   9  -9   84.69   31.00
   0   9   9  104.89   24.70
   1  -9   9   94.49   14.30
  -1  -9  -9   82.69   25.20
   1   9   9   94.89   29.10
   2  -9   9   25.40    9.10
   2   9   9   42.10   18.60
  -2   9  -9   55.59   27.10
   2   9   9   27.50   12.10
   3  -9   9   36.90    9.90
   3   9   9   37.60   13.10
   3   9   9   52.19   19.40
   6 -10  -9   16.40   18.10
  -6 -10   9    1.40    4.00
   6  10  -9    6.70   10.40
   6  10  -9   15.90   15.30
  -5 -10   9    4.90    4.30
   5 -10  -9    7.20   16.00
  -5  10   9    1.40   16.50
   5  10  -9    2.40    8.90
   5  10  -9    3.60   13.90
  -4 -10   9    3.60    4.60
   4 -10  -9   -7.10   14.40
   4  10  -9   -7.40   14.30
   4  10  -9   -3.00    7.90
  -4  10   9  -13.00   11.30
  -3 -10   9    2.90    5.10
   3 -10  -9  -21.60   12.10
   3  10  -9    0.40   15.00
  -3  10   9   17.20   16.60
   3  10  -9   -0.70    8.10
   2 -10  -9   10.30   17.40
  -2 -10   9    0.80    5.40
   2  10  -9   12.20   18.90
  -2  10   9   12.40   14.50
   2  10  -9    9.30    6.60
  -1 -10   9   10.00    5.30
   1 -10  -9   16.20   17.60
  -1  10   9   14.50   14.70
   1  10  -9   19.30   20.80
   0 -10   9   17.80    7.00
   0  10  -9    5.50   21.80
   0  10   9   38.80   19.90
  -1 -10  -9   25.00   17.60
   1 -10   9    9.70    6.60
  -1  10  -9   38.30   27.00
   1  10   9  -16.40   13.60
   2 -10   9   12.80    7.80
   2  10   9   -9.80   16.00
  -2  10  -9   58.69   29.60
   2  10   9   15.60   10.80
  -4 -11   9   57.39   10.40
   4 -11  -9   32.50   24.00
   4  11  -9   39.20   10.50
   4  11  -9   51.89   22.40
  -4  11   9   34.50   19.60
  -3 -11   9   50.69    9.10
   3 -11  -9   35.30   20.40
   3  11  -9   39.80   23.00
  -3  11   9   37.60   20.50
   3  11  -9   39.60   10.10
   2 -11  -9   46.50   23.20
  -2 -11   9   58.99   10.90
   2  11  -9   76.39   24.50
  -2  11   9   47.30   21.60
   1 -11  -9   39.20   20.50
  -1 -11   9   37.30    9.40
   1  11  -9   39.80   24.20
  -1  11   9   26.90   21.50
   0 -11  -9    5.30   20.30
   0 -11   9   13.60    7.50
   0  11   9   -3.90   13.80
   0  11  -9   23.40   26.20
   0  11   9    3.70   10.00
  11   0 -10    7.90   14.40
  11   0 -10   19.00   17.20
  10   0 -10   21.50   13.80
  10   0 -10    8.70   15.10
   9   0 -10    6.30   11.60
   9   0 -10   -3.90   13.40
   8   0 -10  207.48   32.80
   8   0 -10  175.38   25.40
   7   0 -10  104.29   25.20
   7   0 -10   92.29   18.40
   6   0 -10  104.59   14.30
   6   0 -10  101.99   26.50
   5   0 -10  217.68   36.00
   5   0 -10  165.68   18.20
   4   0 -10  237.08   38.00
   4   0 -10  184.88   19.00
   3   0 -10  552.04   43.90
   3   0 -10  547.25   60.19
  -3   0  10  582.24   49.10
  -2   0  10   77.49   17.00
   2   0 -10  108.49   16.90
   2   0 -10  104.69   32.20
   1   0 -10   81.19   31.20
   1   0 -10  153.58   18.10
  -1   0  10  146.79   23.10
   0   0  10  123.49   22.30
   0   0 -10  155.98   17.50
   1   0  10  143.19   24.60
   1   0  10  128.79   12.60
   2   0  10  462.25   44.60
   3   0  10   25.80    8.30
   3   0  10   35.50   14.40
   3   0  10   30.10    9.50
   4   0  10   70.69   11.20
   4   0  10   70.69   18.90
   4   0  10   85.89   17.10
   4   0  10   51.49   11.00
   5   0  10   86.39   12.40
   5   0  10   54.79   11.50
   5   0  10   55.59   19.00
   6   0  10   13.00   14.60
   6   0  10   21.70    8.60
   6   0  10   35.20    8.90
   7   0  10    3.10    5.80
   7   0  10    8.00    7.90
   7   0  10    7.20   15.20
  11  -1 -10   48.70   17.90
  11  -1 -10   48.60   19.20
  11   1 -10   30.70   15.80
  11   1 -10   53.09   22.40
  10  -1 -10   33.50   16.20
  10  -1 -10   31.80   19.90
  10   1 -10   57.49   20.60
  10   1 -10   39.60   15.40
   9  -1 -10   63.29   20.80
   9  -1 -10   87.89   19.30
   9   1 -10   66.59   17.60
   9   1 -10   71.59   21.20
   8  -1 -10   68.29   23.30
   8  -1 -10   88.09   15.40
   8   1 -10   72.79   16.70
   8   1 -10   42.00   18.80
   7  -1 -10  117.39   27.70
   7  -1 -10  144.29   17.40
   7   1 -10   95.49   19.00
   7   1 -10  130.59   26.90
   6  -1 -10   60.49   23.60
   6  -1 -10   67.89   13.10
   6   1 -10   70.89   21.70
   6   1 -10   60.19   25.60
   5  -1 -10    0.70   18.10
   5  -1 -10    0.60    5.80
   5   1 -10   -7.30   16.00
   4  -1 -10  122.99   16.50
   4  -1 -10  154.88   34.10
   4   1 -10  171.88   15.90
   4   1 -10  128.99   27.40
   3  -1 -10   78.29   26.80
  -3  -1  10   79.99   16.20
   3  -1 -10   74.79   15.20
   3   1 -10   90.19   24.10
  -3   1  10  115.09   20.30
   3   1 -10  108.89   11.80
   2  -1 -10   13.90   23.00
  -2  -1  10   25.90   11.30
  -2  -1  10   35.90    8.70
   2  -1 -10   18.60   10.00
   2   1 -10   23.50   21.20
   2   1 -10   47.40   10.90
  -2   1  10   22.20   11.20
  -1  -1  10  296.67   30.00
   1  -1 -10  285.37   29.20
  -1  -1  10  279.27   25.50
   1  -1 -10  174.08   42.30
   1   1 -10  273.57   48.60
  -1   1  10  337.07   35.40
   1   1 -10  338.47   25.80
   0  -1  10   36.10    8.70
   0  -1  10   34.10   11.20
   0  -1 -10   60.89   13.70
   0   1 -10   66.89   32.10
   0   1  10   39.60    7.70
   0   1  10   19.70   16.40
   1  -1  10  176.78   24.60
  -1   1 -10  207.18   26.20
   1   1  10  205.58   18.80
   1   1  10  195.28   29.60
   2  -1  10    4.90   11.60
   2  -1  10    0.70    4.50
   2   1  10    7.20    7.40
   2   1  10    2.60   11.10
   3  -1  10   -6.90   10.40
   3  -1  10   13.60    6.50
   3  -1  10   10.70    6.90
   3   1  10    6.60   11.70
   3   1  10    9.50    7.40
   3   1  10   15.10   11.30
   4  -1  10   20.70    7.60
   4  -1  10   30.90   15.70
   4  -1  10   54.89   11.60
   4  -1  10   24.50    8.80
   4   1  10   37.70    9.60
   4   1  10   51.69   15.70
   4   1  10   30.80   15.00
   5  -1  10    4.70   13.80
   5  -1  10   -6.50    4.80
   5  -1  10    3.50    5.80
   5  -1  10   29.40   10.40
   5   1  10    2.90   14.30
   5   1  10   -4.50    5.00
   5   1  10    0.80    6.30
   6  -1  10   -6.60    6.90
   6  -1  10  -12.20   12.00
   6   1  10   -3.50   14.40
   6   1  10   -4.80    6.80
   6   1  10    9.00    6.50
   7  -1  10   -3.10    4.60
   7  -1  10  -19.40   15.30
   7  -1  10  -11.50    7.00
   7   1  10   11.30    7.60
   7   1  10    0.30    8.30
   7   1  10   -8.60   14.70
  11  -2 -10    7.80   10.40
  11  -2 -10    5.20   17.40
  11   2 -10   20.00   14.60
  11   2 -10   13.50   16.90
  10  -2 -10   -1.20   17.50
 -10  -2  10   -1.50    4.70
  10  -2 -10    0.90    8.60
  10   2 -10   -7.40   12.20
  10   2 -10    8.40   11.60
   9  -2 -10    2.20    7.20
   9  -2 -10   23.40   18.20
   9   2 -10    3.90   12.10
   9   2 -10   11.20   14.90
   8  -2 -10   27.80    9.80
   8  -2 -10   22.70   19.70
   8   2 -10   48.30   19.20
   8   2 -10   21.30   12.30
   7  -2 -10    5.10   17.00
   7  -2 -10   29.10   11.00
   7   2 -10   23.60   12.00
   7   2 -10    9.00   15.50
   6  -2 -10   32.90   11.10
   6  -2 -10   34.30   21.00
  -6  -2  10   47.80   10.70
   6   2 -10   38.00   13.30
   6   2 -10   57.59   19.30
   5  -2 -10    7.40    7.40
   5  -2 -10   10.50   21.70
   5   2 -10   -3.10    8.70
   5   2 -10   -5.90   14.70
   4  -2 -10   23.30   13.30
  -4  -2  10   51.29   12.40
   4  -2 -10   55.99   28.00
   4   2 -10   73.59    9.40
   4   2 -10   60.89   22.20
   3  -2 -10  159.18   38.20
  -3  -2  10  202.68   22.50
   3  -2 -10  146.19   22.80
   3   2 -10  224.78   18.00
  -3   2  10  280.37   30.70
   3   2 -10  190.48   33.00
  -2  -2  10  106.59   15.00
   2  -2 -10  101.59   35.40
  -2  -2  10  140.29   18.80
   2  -2 -10  142.49   20.30
   2   2 -10  149.99   32.30
   2   2 -10  174.68   15.20
  -2   2  10  157.78   26.10
  -1  -2  10  408.76   36.20
   1  -2 -10  393.46   38.70
  -1  -2  10  412.26   33.30
  -1   2  10  409.26   44.70
  -1   2  10  459.65   33.60
   1   2 -10  439.26   56.39
   0  -2  10  284.17   29.50
   0  -2 -10  286.47   32.00
   0   2  10  356.46   39.40
   0   2  10  343.57   27.50
   1  -2  10  100.89   17.00
  -1   2 -10   71.79   16.40
   1   2  10  116.09   23.60
  -1   2 -10   96.29   36.70
   2  -2  10  307.67   28.50
   2  -2  10  262.37   34.00
   2   2  10  291.27   36.50
   2   2  10  306.47   28.70
   3  -2  10   56.79   11.30
   3  -2  10   65.09   10.30
   3  -2  10   53.19   16.30
   3   2  10   67.39   13.40
   3   2  10   84.49   21.80
   4  -2  10   90.19   11.90
   4  -2  10  117.09   14.80
   4  -2  10   80.99   19.50
   4   2  10   90.19   16.00
   4   2  10  118.49   25.50
   5  -2  10   76.29   11.60
   5  -2  10   76.89   19.30
   5  -2  10  112.99   15.40
   5  -2  10   69.79   12.50
   5   2  10   79.79   14.80
   5   2  10   72.19   12.00
   5   2  10  117.99   24.20
   6  -2  10    8.50    8.70
   6  -2  10   17.30   18.40
   6  -2  10   35.70    8.50
   6   2  10   14.60    8.00
   6   2  10   -6.80   15.00
   6   2  10    9.60    6.30
  11  -3 -10   20.20   11.40
  11  -3 -10    8.40   19.70
  11   3 -10    6.80   14.80
  11   3 -10   15.20   14.80
  10  -3 -10   18.90   11.20
  10  -3 -10   53.79   22.00
  10   3 -10   59.39   19.10
  10   3 -10   32.60   15.00
   9  -3 -10   73.79   20.70
   9  -3 -10   48.20   22.20
   9   3 -10   79.19   21.00
   9   3 -10   68.09   20.60
   8  -3 -10  149.49   20.30
   8  -3 -10   93.19   28.10
   8   3 -10  121.19   26.80
   8   3 -10  180.38   24.70
   7  -3 -10   90.69   29.60
  -7  -3  10   83.89   16.10
   7  -3 -10  125.19   18.50
   7   3 -10  162.78   29.10
   7   3 -10  173.88   23.00
   6  -3 -10  304.37   46.70
   6  -3 -10  302.27   31.50
  -6  -3  10  326.17   28.30
   6   3 -10  368.46   40.20
   6   3 -10  342.17   32.20
   5  -3 -10  205.18   25.40
  -5  -3  10  225.88   20.60
   5  -3 -10  160.78   38.30
   5   3 -10  207.98   24.60
   5   3 -10  266.47   37.30
  -4  -3  10  460.55   36.50
   4  -3 -10  371.06   39.50
  -4  -3  10  450.15   33.50
   4   3 -10  549.65   49.99
  -3  -3  10  415.06   33.60
   3  -3 -10  378.46   38.70
  -3  -3  10  424.46   33.40
   3   3 -10  405.06   48.40
  -3   3  10  399.46   42.90
   3   3 -10  423.86   30.50
   2  -3 -10  167.38   30.90
  -2  -3  10  146.39   15.30
  -2  -3  10  163.88   16.60
  -2   3  10  155.08   28.00
   2   3 -10  103.19   31.40
   1  -3 -10   29.20   13.50
  -1  -3  10   34.20    8.40
  -1  -3  10   36.60    8.80
  -1   3  10   43.60   18.30
   1   3 -10   33.80   23.40
   0  -3  10  183.98   19.70
   0  -3  10  159.68   17.10
   0  -3 -10  182.68   25.40
   0  -3  10  166.38   17.00
   0   3 -10  205.38   40.30
   0   3  10  168.28   29.90
   1  -3  10   17.50    9.10
   1  -3  10   15.20    6.10
   1  -3  10    7.00    6.50
  -1   3 -10   33.10   31.70
  -1   3 -10   21.30   10.30
   1   3  10   16.70   13.50
   2  -3  10   13.70    7.00
   2  -3  10   20.60    6.10
   2  -3  10    1.70    8.80
  -2   3 -10    4.70   10.90
   2   3  10   18.30   12.50
   3  -3  10    6.10    5.20
   3  -3  10    9.80    4.30
   3  -3  10    4.50    9.40
   3   3  10    0.00   12.00
   3   3  10    4.60    6.90
   4  -3  10    9.20    4.90
   4  -3  10    7.30    6.60
   4  -3  10   10.40   11.90
   4   3  10   -4.60    6.60
   4   3  10    1.00   12.20
   5  -3  10   -1.10   13.40
   5  -3  10    2.80    6.40
   5   3  10   -6.20   12.20
   5   3  10   21.10   10.60
   6  -3  10   -2.20    5.10
   6  -3  10   -8.50    6.00
   6   3  10   12.60    6.80
   6   3  10    2.90    8.50
   6   3  10    8.40   15.30
  11  -4 -10   13.40   10.60
  11  -4 -10   39.80   21.50
  11   4 -10    2.90   13.60
  11   4 -10   -3.20   14.60
  10  -4 -10   36.60   22.10
  10  -4 -10    3.30    8.50
  10   4 -10   12.60   16.60
  10   4 -10   -3.40   14.30
   9  -4 -10   22.00   18.40
   9  -4 -10    7.50    9.80
  -9  -4  10    8.40    4.90
   9   4 -10   17.60   13.30
   9   4 -10   -4.60   11.50
  -8  -4  10   11.20    6.10
   8  -4 -10   15.90   17.80
   8  -4 -10    5.00    8.00
   8   4 -10    8.50   13.60
   8   4 -10    7.30   12.10
   7  -4 -10    7.00    9.10
[truncated: 89,527 more chars]
