# Supplementary material for: Crystal structure of catena-poly[[(μ-6-{[bis­(pyridin-2-ylmeth­yl)amino]­meth­yl}pyridine-2-carboxyl­ato)copper(II)] perchlorate aceto­nitrile monosolvate]
Source: Acta Crystallogr E Crystallogr Commun. 2019 May 14;75(Pt 6):789–93. doi: 10.1107/S2056989019006285 (PMC6658946; doi:10.1107/S2056989019006285)
Supplement: Supplementary file 2 [file e-75-00789-Isup2.hkl]

data_I                                                                          
_shelx_title ' mo_2018gu0001_rt_0m_a.res in P2(1)'                              
_shelx_refln_list_code          4                                               
_shelx_F_calc_maximum      113.63                                               
_exptl_crystal_F_000       550.00                                               
_reflns_d_resolution_high  0.7480                                               
                                                                                
loop_                                                                           
 _space_group_symop_operation_xyz                                               
 'x, y, z'                                                                      
 '-x, y+1/2, -z'                                                                
                                                                                
_cell_length_a     9.3196                                                       
_cell_length_b     9.9740                                                       
_cell_length_c    12.9487                                                       
_cell_angle_alpha  90.000                                                       
_cell_angle_beta  109.710                                                       
_cell_angle_gamma  90.000                                                       
                                                                                
_shelx_F_squared_multiplier     1.000                                           
                                                                                
loop_                                                                           
 _refln_index_h                                                                 
 _refln_index_k                                                                 
 _refln_index_l                                                                 
 _refln_F_squared_calc                                                          
 _refln_F_squared_meas                                                          
 _refln_F_squared_sigma                                                         
 _refln_observed_status                                                         
   1 -13   0          5.73          3.53        21.28 o                         
   2 -13   0          3.33          6.23         9.40 o                         
   0 -12   0         92.18        118.33        45.54 o                         
   1 -12   0         82.60        114.59        17.02 o                         
   2 -12   0         27.86         32.82        21.61 o                         
   3 -12   0         12.14         15.96         8.98 o                         
   4 -12   0         37.85         44.82        13.63 o                         
   5 -12   0         44.43         52.06        14.13 o                         
   1 -11   0         13.70          8.80         5.83 o                         
   2 -11   0         16.12         32.13        15.13 o                         
   3 -11   0         20.45         39.52        17.70 o                         
   4 -11   0         27.57         18.03         9.85 o                         
   5 -11   0         28.47         30.96        11.57 o                         
   6 -11   0         29.40         35.71        11.56 o                         
   0 -10   0        196.61        195.42        28.51 o                         
   1 -10   0        278.90        331.88        17.86 o                         
   2 -10   0        187.80        191.54        20.16 o                         
   3 -10   0        325.19        315.86        26.63 o                         
   4 -10   0         67.82         48.87        27.76 o                         
   5 -10   0        124.96        151.90        19.46 o                         
   6 -10   0         46.30         59.77        32.74 o                         
   7 -10   0         10.23         17.61        29.75 o                         
   1  -9   0         20.05         23.84         5.48 o                         
   2  -9   0         10.82         16.63         5.52 o                         
   3  -9   0         24.74         27.37         9.59 o                         
   4  -9   0         27.51         17.12         8.43 o                         
   5  -9   0         62.78         74.11        13.62 o                         
   6  -9   0         53.21         66.42        12.37 o                         
   7  -9   0         36.48         55.15        13.41 o                         
   8  -9   0          7.12         13.05         8.51 o                         
   0  -8   0        275.18        301.82        21.03 o                         
   1  -8   0        462.38        416.72        19.97 o                         
   2  -8   0        418.80        394.28        21.12 o                         
   3  -8   0        557.80        513.81        75.29 o                         
   4  -8   0        265.30        273.43        36.56 o                         
   5  -8   0         58.32         59.31        11.98 o                         
   6  -8   0        121.20        117.28        16.28 o                         
   7  -8   0         41.13         39.13        15.04 o                         
   8  -8   0         48.96         59.03        15.21 o                         
   9  -8   0         13.93         22.33        18.53 o                         
   1  -7   0         48.70         47.01         5.88 o                         
   2  -7   0        142.83        137.68        10.02 o                         
   3  -7   0        141.31        132.71        15.92 o                         
   4  -7   0          9.32         15.66         7.65 o                         
   5  -7   0        128.84        117.96        40.13 o                         
   6  -7   0         53.26         43.72        13.88 o                         
   7  -7   0         78.79         74.60        27.42 o                         
   8  -7   0          8.70         13.50         7.90 o                         
   9  -7   0         44.65         64.61        12.83 o                         
   0  -6   0       1517.02       1839.40        85.98 o                         
   1  -6   0        955.59        943.29        36.98 o                         
   2  -6   0        356.52        383.35        17.94 o                         
   3  -6   0        280.63        256.19        19.19 o                         
   4  -6   0        870.28        786.61        37.53 o                         
   5  -6   0        152.31        106.16        14.27 o                         
   6  -6   0        148.32        173.09        22.36 o                         
   7  -6   0        119.14        143.76        16.14 o                         
   8  -6   0         52.08         73.96        12.06 o                         
   9  -6   0         51.77         51.06        11.39 o                         
  10  -6   0         12.54         20.76         8.08 o                         
   1  -5   0         21.17         22.14         3.75 o                         
   2  -5   0        708.94        825.07        31.46 o                         
   3  -5   0         11.58         13.00         4.80 o                         
   4  -5   0          1.67          0.29         3.95 o                         
   5  -5   0        444.96        419.07        26.61 o                         
   6  -5   0         50.47         52.70         8.79 o                         
   7  -5   0        191.78        211.98        16.72 o                         
   8  -5   0        147.87        166.26        15.53 o                         
   9  -5   0         48.61         50.97        10.59 o                         
  10  -5   0         62.15         78.95        13.96 o                         
   0  -4   0        289.49        594.14        52.52 o                         
   1  -4   0       3008.12       3084.37       102.42 o                         
   2  -4   0        635.58        604.17        24.59 o                         
   3  -4   0       1289.71       1293.00        44.90 o                         
   4  -4   0        970.18        878.83        31.99 o                         
   5  -4   0        382.68        359.60        20.27 o                         
   6  -4   0         27.84         32.95         6.46 o                         
   7  -4   0        238.67        221.42        17.09 o                         
   8  -4   0         48.04         53.17         9.87 o                         
   9  -4   0         20.00         19.77         7.22 o                         
  10  -4   0          0.13          9.81        15.87 o                         
  11  -4   0          1.45         -1.92        12.38 o                         
   1  -3   0        355.48        385.18        14.54 o                         
   2  -3   0        518.72        470.95        18.09 o                         
   3  -3   0        352.42        380.23        15.67 o                         
   4  -3   0        803.20        782.97        32.53 o                         
   5  -3   0        615.19        644.94        20.46 o                         
   6  -3   0        450.76        420.11        22.06 o                         
   7  -3   0        249.38        240.38        12.94 o                         
   8  -3   0        257.73        259.40        14.99 o                         
   9  -3   0        125.38        118.33         9.59 o                         
  10  -3   0         61.15         58.56         8.66 o                         
  11  -3   0         25.34         31.52         7.47 o                         
   0  -2   0       6756.13      10329.34       473.24 o                         
   1  -2   0       2015.50       2126.02        86.19 o                         
   2  -2   0        622.69        665.91        22.68 o                         
   3  -2   0       1831.29       1766.30        61.07 o                         
   4  -2   0       1289.83       1433.79        56.71 o                         
   5  -2   0       1101.03       1207.19        50.20 o                         
   6  -2   0        787.93        719.37        40.99 o                         
   7  -2   0        335.62        356.16        20.14 o                         
   8  -2   0        195.82        184.21        12.22 o                         
   9  -2   0         87.18         65.96         8.01 o                         
  10  -2   0         14.89          6.24         5.66 o                         
  11  -2   0          7.79         -2.60         8.98 o                         
   1  -1   0       1969.01       2079.82        80.53 o                         
   2  -1   0       7464.11       8202.78       271.77 o                         
   3  -1   0       3597.56       4379.24       143.34 o                         
   4  -1   0       2394.55       2879.61       124.91 o                         
   5  -1   0        748.58        895.78        46.06 o                         
   6  -1   0        615.51        644.63        50.80 o                         
   7  -1   0        110.25        101.54        12.38 o                         
   8  -1   0        195.04        197.37        13.63 o                         
   9  -1   0        147.75        142.55        12.64 o                         
  10  -1   0         45.50         44.50         6.62 o                         
  11  -1   0         13.41         -0.37        11.72 o                         
   1   0   0       5281.27       7262.00       406.87 o                         
   2   0   0      10171.88      14772.16       625.25 o                         
   3   0   0       6008.38       7824.76       230.57 o                         
   4   0   0       3629.07       5420.88       257.40 o                         
   5   0   0        527.50        505.05        28.64 o                         
   6   0   0        491.89        580.66        30.74 o                         
   7   0   0        132.86        158.55        14.13 o                         
   8   0   0         12.60         24.21         4.63 o                         
   9   0   0          5.86         12.43         4.02 o                         
  10   0   0          2.92         10.13         8.41 o                         
  11   0   0          0.58          6.11         8.46 o                         
   1   1   0       1996.71       2117.35        69.61 o                         
   2   1   0       7341.41       8264.72       271.90 o                         
   3   1   0       3431.35       4252.12       154.78 o                         
   4   1   0       2290.30       2722.06        83.51 o                         
   5   1   0        664.69        814.63        30.99 o                         
   6   1   0        568.99        601.99        25.88 o                         
   7   1   0         76.72         76.54         5.40 o                         
   8   1   0        164.19        209.90        20.18 o                         
   9   1   0        150.20        174.45        15.13 o                         
  10   1   0         37.64         41.25         9.77 o                         
  11   1   0         13.90          9.02         9.37 o                         
   0   2   0       6566.25       9928.96       600.22 o                         
   1   2   0       1625.00       1752.24        46.94 o                         
   2   2   0        801.89        782.09        31.18 o                         
   3   2   0       1966.90       1799.89        60.67 o                         
   4   2   0       1311.34       1401.42        48.99 o                         
   5   2   0       1142.79       1205.41        48.89 o                         
   6   2   0        823.28        857.09        31.74 o                         
   7   2   0        341.46        364.81        16.78 o                         
   8   2   0        216.80        233.37        19.43 o                         
   9   2   0         85.41         94.98        15.18 o                         
  10   2   0         12.17         16.75         8.36 o                         
  11   2   0          8.06          3.49         8.23 o                         
   1   3   0        376.77        401.31        12.93 o                         
   2   3   0        465.82        434.36        17.07 o                         
   3   3   0        310.36        354.66        17.34 o                         
   4   3   0        764.56        713.75        27.23 o                         
   5   3   0        588.90        639.03        29.16 o                         
   6   3   0        469.67        426.30        18.80 o                         
   7   3   0        229.61        224.98        16.15 o                         
   8   3   0        237.85        282.86        19.25 o                         
   9   3   0        121.24        139.55        14.97 o                         
  10   3   0         53.87         53.63        11.10 o                         
  11   3   0         22.45         24.81         9.72 o                         
   0   4   0        294.71        657.30        51.03 o                         
   1   4   0       2917.85       2960.96        83.43 o                         
   2   4   0        499.59        462.45        16.09 o                         
   3   4   0       1213.97       1189.13        35.65 o                         
   4   4   0        855.52        761.56        27.54 o                         
   5   4   0        403.43        393.61        15.28 o                         
   6   4   0         23.77         31.46         6.34 o                         
   7   4   0        215.85        233.90        29.00 o                         
   8   4   0         62.79         69.00         8.62 o                         
   9   4   0         20.17         27.85         9.50 o                         
  10   4   0          0.58          9.83         8.10 o                         
  11   4   0          1.50          2.22         8.47 o                         
   1   5   0         21.24         25.60         3.11 o                         
   2   5   0        743.51        841.79        23.88 o                         
   3   5   0         10.78         10.35         2.42 o                         
   4   5   0          3.04          2.16         2.23 o                         
   5   5   0        438.38        453.46        22.85 o                         
   6   5   0         69.91         54.48         7.83 o                         
   7   5   0        168.55        185.88        19.58 o                         
   8   5   0        149.80        140.99        12.22 o                         
   9   5   0         47.60         58.98        15.85 o                         
  10   5   0         66.16         53.45        11.76 o                         
   0   6   0       1323.68       1620.00        59.21 o                         
   1   6   0       1013.20        996.59        25.82 o                         
   2   6   0        316.47        350.14        11.24 o                         
   3   6   0        232.12        191.52        10.51 o                         
   4   6   0        871.35        786.72        29.75 o                         
   5   6   0        151.63        134.09        13.05 o                         
   6   6   0        125.72        125.28        10.25 o                         
   7   6   0        131.81        134.88        11.24 o                         
   8   6   0         55.59         66.82        12.32 o                         
   9   6   0         49.61         66.89        12.52 o                         
  10   6   0         13.24          7.09        12.31 o                         
   1   7   0         46.58         43.86         4.97 o                         
   2   7   0        143.95        151.81         7.62 o                         
   3   7   0        123.62        117.86         7.13 o                         
   4   7   0          4.03          0.94         3.73 o                         
   5   7   0        149.33        135.42        16.04 o                         
   6   7   0         54.93         43.86         6.63 o                         
   7   7   0         75.59         75.75         9.99 o                         
   8   7   0         12.97          7.69         6.69 o                         
   9   7   0         46.13         50.97        11.53 o                         
   0   8   0        226.48        228.98        16.18 o                         
   1   8   0        485.46        426.84        16.25 o                         
   2   8   0        422.54        411.62        16.40 o                         
   3   8   0        534.60        514.61        19.74 o                         
   4   8   0        260.38        270.33        12.45 o                         
   5   8   0         50.47         51.52         5.31 o                         
   6   8   0        104.72         87.18         9.87 o                         
   7   8   0         36.64         53.70        34.98 o                         
   8   8   0         44.04         47.66        12.05 o                         
   9   8   0         10.77         10.10         8.27 o                         
   1   9   0         22.71         15.64         4.48 o                         
   2   9   0         13.52         13.08         4.72 o                         
   3   9   0         17.91         17.35         5.17 o                         
   4   9   0         40.31         40.34         5.38 o                         
   5   9   0         73.74         66.79         6.25 o                         
   6   9   0         49.22         40.39        11.13 o                         
   7   9   0         38.11         33.01        10.29 o                         
   8   9   0          7.31         22.00         9.52 o                         
   0  10   0        227.90        208.50        16.21 o                         
   1  10   0        280.69        287.05        14.23 o                         
   2  10   0        169.75        193.74        11.61 o                         
   3  10   0        304.90        298.44        15.10 o                         
   4  10   0         85.94         89.91         8.31 o                         
   5  10   0        136.74        132.92        11.76 o                         
   6  10   0         50.83         36.06        10.25 o                         
   7  10   0         10.19         16.83        14.04 o                         
   1  11   0         15.89         10.99         4.98 o                         
   2  11   0         12.69         11.19         5.83 o                         
   3  11   0         17.71         16.78         6.96 o                         
   4  11   0         33.93         31.00         8.23 o                         
   5  11   0         22.77         11.06        10.20 o                         
   6  11   0         26.21         36.64        23.44 o                         
   0  12   0        116.60        148.50        15.85 o                         
   1  12   0         92.21         94.60         9.20 o                         
   2  12   0         31.98         31.41         6.91 o                         
   3  12   0         16.93         12.26        12.77 o                         
   4  12   0         38.17         19.20        10.46 o                         
   5  12   0         40.20         42.88        17.29 o                         
   1  13   0          6.84         -6.29         6.29 o                         
   2  13   0          4.02         -8.28         8.28 o                         
  -2 -13   1          2.95         19.28        25.60 o                         
  -1 -13   1         12.16         14.35         9.29 o                         
   0 -13   1          9.09         15.19        22.19 o                         
   1 -13   1         14.82         35.09        13.88 o                         
   2 -13   1         17.68         45.00        12.13 o                         
  -5 -12   1         28.93         35.00        14.04 o                         
  -4 -12   1         55.24         53.08        15.87 o                         
  -3 -12   1         52.82         78.42        15.24 o                         
  -2 -12   1         47.92         78.27        17.61 o                         
  -1 -12   1         57.12         62.25        12.38 o                         
   0 -12   1         74.34         80.89        13.08 o                         
   1 -12   1         83.72        126.96        17.94 o                         
   2 -12   1         36.53         47.95        12.50 o                         
   3 -12   1         10.47         21.33        16.62 o                         
   4 -12   1         33.16         27.78        10.94 o                         
  -6 -11   1         11.01         14.75        18.45 o                         
  -5 -11   1         15.48         13.59        10.72 o                         
  -4 -11   1          8.05          8.95        14.21 o                         
  -3 -11   1         10.72         21.44        14.88 o                         
  -2 -11   1          8.22          8.56        11.85 o                         
  -1 -11   1         41.03         44.63         7.97 o                         
   0 -11   1         23.00         29.14         9.45 o                         
   1 -11   1         48.50         54.71        11.39 o                         
   2 -11   1         87.68         91.36        18.61 o                         
   3 -11   1         61.97         56.18        12.64 o                         
   4 -11   1        132.02        153.36        19.46 o                         
   5 -11   1        100.53        113.01        18.39 o                         
   6 -11   1         37.63         35.11        12.16 o                         
  -7 -10   1         46.48         73.67        14.46 o                         
  -6 -10   1         73.04         87.95        28.33 o                         
  -5 -10   1        143.20        141.12        18.68 o                         
  -4 -10   1        158.48        178.26        21.67 o                         
  -3 -10   1        236.44        259.82        23.37 o                         
  -2 -10   1        293.48        285.29        18.62 o                         
  -1 -10   1        259.08        270.92        25.03 o                         
   0 -10   1        282.14        315.71        18.34 o                         
   1 -10   1        231.71        243.64        22.60 o                         
   2 -10   1         63.07         66.38        13.51 o                         
   3 -10   1        122.18        131.50        17.79 o                         
   4 -10   1         46.07         57.50        19.27 o                         
   5 -10   1         30.95         42.92        10.40 o                         
   6 -10   1          7.82          9.66         9.89 o                         
   7 -10   1          6.39          7.09        25.01 o                         
  -8  -9   1          1.36          3.14         8.40 o                         
  -7  -9   1          5.71         17.64        10.89 o                         
  -6  -9   1          0.94         -2.54         6.63 o                         
  -5  -9   1         13.25         12.21         8.74 o                         
  -4  -9   1         55.78         45.35        15.71 o                         
  -3  -9   1         86.63        106.48        15.33 o                         
  -2  -9   1        100.02        108.88        15.09 o                         
  -1  -9   1        140.53        144.94        19.60 o                         
   0  -9   1         98.73        115.63        10.51 o                         
   1  -9   1        253.27        292.83        21.51 o                         
   2  -9   1        307.19        308.56        23.35 o                         
   3  -9   1        176.79        183.49        18.87 o                         
   4  -9   1         39.14         46.25        34.81 o                         
   5  -9   1        125.53        159.71        18.98 o                         
   6  -9   1         65.76         78.43        14.73 o                         
   7  -9   1         80.03         84.00        15.19 o                         
   8  -9   1         44.12         52.49        12.43 o                         
  -9  -8   1         47.20         48.98        11.81 o                         
  -8  -8   1         64.59         75.42        13.21 o                         
  -7  -8   1        169.88        172.18        23.10 o                         
  -6  -8   1        167.12         95.39        27.09 o                         
  -5  -8   1        147.44        178.46        36.65 o                         
  -4  -8   1        248.40        239.75        20.81 o                         
  -3  -8   1        461.46        461.95        28.54 o                         
  -2  -8   1        314.99        320.64        17.33 o                         
  -1  -8   1        423.24        397.80        19.10 o                         
   0  -8   1        251.82        277.18        25.90 o                         
   1  -8   1        156.34        151.64        16.07 o                         
   2  -8   1        195.57        215.30        18.94 o                         
   3  -8   1        167.78        157.55        19.45 o                         
   4  -8   1         40.93         37.11         9.90 o                         
   5  -8   1         34.22         40.92        10.09 o                         
   6  -8   1          2.61         27.26         8.83 o                         
   7  -8   1         12.13         18.55        15.04 o                         
   8  -8   1          7.37         14.26        11.63 o                         
   9  -8   1          8.38          9.97         9.31 o                         
 -10  -7   1         19.54         22.20        12.13 o                         
  -9  -7   1         41.01         44.62        10.96 o                         
  -8  -7   1         36.28         50.33        10.90 o                         
  -7  -7   1         14.91         11.78         7.98 o                         
  -6  -7   1         38.78         51.38        10.60 o                         
  -5  -7   1         69.38         65.31        15.71 o                         
  -4  -7   1        135.77        160.06        14.67 o                         
  -3  -7   1         91.70         77.69         7.79 o                         
  -2  -7   1        399.54        355.54        20.11 o                         
  -1  -7   1        253.05        254.35        18.25 o                         
   0  -7   1        368.80        401.26        18.38 o                         
   1  -7   1        723.91        655.32        41.91 o                         
   2  -7   1        321.98        285.66        20.42 o                         
   3  -7   1        369.33        379.61        24.95 o                         
   4  -7   1        243.57        237.99        27.17 o                         
   5  -7   1        274.62        270.31        29.83 o                         
   6  -7   1        162.60        166.20        18.95 o                         
   7  -7   1         46.22         32.01        13.88 o                         
   8  -7   1         61.41         82.75        14.46 o                         
   9  -7   1         18.23         22.32        17.87 o                         
 -10  -6   1          6.83          5.19         7.65 o                         
  -9  -6   1         75.15         69.00        11.93 o                         
  -8  -6   1        294.14        293.06        25.60 o                         
  -7  -6   1        211.41        217.95        19.44 o                         
  -6  -6   1        792.95        773.51        45.51 o                         
  -5  -6   1        712.06        633.68        57.42 o                         
  -4  -6   1        608.11        563.70        29.74 o                         
  -3  -6   1       1069.65       1049.85        40.72 o                         
  -2  -6   1        562.42        501.68        26.57 o                         
  -1  -6   1        551.57        493.63        21.81 o                         
   0  -6   1        601.39        657.25        25.98 o                         
   1  -6   1         27.34         27.57         4.49 o                         
   2  -6   1        432.29        384.07        29.59 o                         
   3  -6   1        293.65        300.58        18.74 o                         
   4  -6   1        140.29        108.96        26.50 o                         
   5  -6   1         49.02         36.21        14.04 o                         
   6  -6   1        115.97        129.40        14.17 o                         
   7  -6   1          5.10          5.30         6.21 o                         
   8  -6   1         37.22         53.33        10.47 o                         
   9  -6   1          3.80         12.34        11.47 o                         
  10  -6   1          1.51         13.30         7.57 o                         
 -11  -5   1          0.50          7.71         8.81 o                         
 -10  -5   1         13.06         27.00        21.86 o                         
  -9  -5   1         27.33         36.14         9.16 o                         
  -8  -5   1          1.60         12.28         6.78 o                         
  -7  -5   1         89.27         99.08        13.16 o                         
  -6  -5   1        169.71        165.05        14.84 o                         
  -5  -5   1        148.95        151.60        12.80 o                         
  -4  -5   1        322.57        308.82        15.13 o                         
  -3  -5   1         57.34         71.42         6.38 o                         
  -2  -5   1          7.27          6.05         2.76 o                         
  -1  -5   1        176.83        169.47        14.60 o                         
   0  -5   1        841.42        855.10        30.87 o                         
   1  -5   1         50.49         46.80         5.15 o                         
   2  -5   1        397.70        340.14        17.02 o                         
   3  -5   1        478.18        463.48        24.84 o                         
   4  -5   1         51.28         56.45         8.22 o                         
   5  -5   1        479.69        435.32        27.30 o                         
   6  -5   1        397.94        359.17        23.50 o                         
   7  -5   1         31.45         30.05         8.30 o                         
   8  -5   1        164.42        159.20        15.65 o                         
   9  -5   1         65.55         67.13        12.88 o                         
  10  -5   1         14.99         18.31        16.37 o                         
 -11  -4   1         55.23         41.70        18.03 o                         
 -10  -4   1         43.30         55.05         9.91 o                         
  -9  -4   1        120.59        124.80        14.36 o                         
  -8  -4   1        186.73        225.12        17.83 o                         
  -7  -4   1         78.03         70.37        10.09 o                         
  -6  -4   1        515.64        554.31        27.48 o                         
  -5  -4   1        735.76        661.39        30.60 o                         
  -4  -4   1        263.82        264.49        12.90 o                         
  -3  -4   1       2121.73       2102.19        61.86 o                         
  -2  -4   1       2215.66       2295.08        71.64 o                         
  -1  -4   1       2167.31       2231.07        73.66 o                         
   0  -4   1       2812.10       3339.14       110.90 o                         
   1  -4   1        580.24        628.79        24.98 o                         
   2  -4   1       1016.43       1026.73        34.45 o                         
   3  -4   1       1874.66       1867.20        76.62 o                         
   4  -4   1        358.14        352.28        25.84 o                         
   5  -4   1         90.24         90.30         8.11 o                         
   6  -4   1         67.22         64.28         8.86 o                         
   7  -4   1         21.91         20.43         4.63 o                         
   8  -4   1          0.76         -2.07         4.56 o                         
   9  -4   1         53.25         48.12         6.43 o                         
  10  -4   1         32.78         27.61        12.74 o                         
 -11  -3   1          9.97          8.07        13.21 o                         
 -10  -3   1         27.18         32.78         6.38 o                         
  -9  -3   1         77.39         83.57         8.89 o                         
  -8  -3   1          2.53          4.32         4.31 o                         
  -7  -3   1        110.20        105.27         8.67 o                         
  -6  -3   1        327.95        312.19        19.92 o                         
  -5  -3   1        448.71        442.50        18.86 o                         
  -4  -3   1        586.11        594.64        20.61 o                         
  -3  -3   1        125.47        130.45         7.94 o                         
  -2  -3   1        301.73        287.66         9.97 o                         
  -1  -3   1          6.28          2.97         1.91 o                         
   0  -3   1        425.35        537.38        19.79 o                         
   1  -3   1       1001.44       1057.74        39.10 o                         
   2  -3   1       1501.50       1416.70        50.35 o                         
   3  -3   1        361.68        342.60        11.19 o                         
   4  -3   1         91.03         85.05         6.49 o                         
   5  -3   1        300.90        248.46        13.67 o                         
   6  -3   1        423.18        452.26        25.71 o                         
   7  -3   1        406.71        378.38        22.53 o                         
   8  -3   1        172.99        179.39        11.20 o                         
   9  -3   1        180.99        196.64        12.74 o                         
  10  -3   1         36.39         25.76         6.49 o                         
  11  -3   1         40.80         43.69         9.37 o                         
 -11  -2   1         13.67          7.19        19.28 o                         
 -10  -2   1         72.10         74.58        12.68 o                         
  -9  -2   1        103.12        105.81         9.63 o                         
  -8  -2   1        170.46        169.88        12.80 o                         
  -7  -2   1        524.75        533.55        29.61 o                         
  -6  -2   1        534.51        621.83        43.77 o                         
  -5  -2   1       1635.84       1630.88        62.01 o                         
  -4  -2   1       3846.89       4253.99       139.49 o                         
  -3  -2   1       1272.38       1593.48       108.26 o                         
  -2  -2   1       2865.42       2807.26       101.07 o                         
  -1  -2   1       4608.73       4935.79       142.75 o                         
   0  -2   1       4412.24       4935.10       178.82 o                         
   1  -2   1       1127.86       1313.01        66.37 o                         
   2  -2   1       1370.36       1339.57        39.15 o                         
   3  -2   1        323.21        368.10        13.36 o                         
   4  -2   1        161.14        168.32         8.79 o                         
   5  -2   1        171.28        209.87        10.41 o                         
   6  -2   1        151.11        136.90        10.39 o                         
   7  -2   1        349.30        302.92        20.37 o                         
   8  -2   1         46.43         39.48         9.64 o                         
   9  -2   1         60.31         57.84        10.93 o                         
  10  -2   1          3.15          5.29         5.24 o                         
  11  -2   1          2.37          7.63         5.78 o                         
 -11  -1   1         10.10          4.45         9.16 o                         
 -10  -1   1         67.40         72.65        29.66 o                         
  -9  -1   1         10.21         11.28         4.60 o                         
  -8  -1   1        265.78        258.73        17.55 o                         
  -7  -1   1         24.37         24.84         4.25 o                         
  -6  -1   1         52.56         46.59         4.57 o                         
  -5  -1   1        117.03        106.31         6.01 o                         
  -4  -1   1       1389.46       1589.89       150.33 o                         
  -3  -1   1        824.75       1016.05        45.23 o                         
  -2  -1   1        529.42        634.98        26.32 o                         
  -1  -1   1       6418.86       6537.57       178.24 o                         
   0  -1   1       3452.22       4260.42       126.42 o                         
   1  -1   1       1973.18       2020.71        62.95 o                         
   2  -1   1      10529.29      10714.25       318.30 o                         
   3  -1   1        981.40       1115.32        34.35 o                         
   4  -1   1       5069.71       5415.90       158.60 o                         
   5  -1   1       2260.39       2267.29        76.40 o                         
   6  -1   1        661.72        709.68        26.60 o                         
   7  -1   1        415.13        402.50        20.80 o                         
   8  -1   1        182.78        193.56        14.39 o                         
   9  -1   1        114.40        104.68        13.12 o                         
  10  -1   1         45.81         47.75         8.57 o                         
  11  -1   1          1.81         -6.02         6.02 o                         
 -11   0   1          0.16          6.57         9.00 o                         
 -10   0   1         74.59         98.21        14.60 o                         
  -9   0   1         25.70         39.55         9.59 o                         
  -8   0   1         27.19         13.05         6.63 o                         
  -7   0   1        462.74        464.25        24.93 o                         
  -6   0   1        105.54        116.65         7.72 o                         
  -5   0   1        897.36       1085.33        49.92 o                         
  -4   0   1       1786.15       1805.40        60.88 o                         
  -3   0   1        490.29        569.10        22.67 o                         
  -2   0   1       3859.18       8070.84       387.79 o                         
  -1   0   1       6040.03       6985.36       461.85 o                         
   1   0   1       8489.77       8863.88       292.27 o                         
   2   0   1       6383.85       7350.22       217.63 o                         
   3   0   1       7413.44       8400.89       248.27 o                         
   4   0   1       3169.90       3272.36        99.08 o                         
   5   0   1          4.92         10.89         2.81 o                         
   6   0   1        475.77        476.04        21.70 o                         
   7   0   1         58.33         55.12        15.50 o                         
   8   0   1         83.82         92.34         8.80 o                         
   9   0   1          0.61         -1.28         4.38 o                         
  10   0   1         31.62         35.15        12.66 o                         
  11   0   1         13.88          8.98        16.54 o                         
 -11   1   1         14.07         23.34        10.18 o                         
 -10   1   1         69.06         93.26        12.74 o                         
  -9   1   1          6.55          6.60         5.88 o                         
  -8   1   1        250.70        332.41        28.67 o                         
  -7   1   1         17.64         21.63         4.07 o                         
  -6   1   1         47.78         49.58         4.74 o                         
  -5   1   1        117.68        115.97         7.80 o                         
  -4   1   1       1400.19       1785.03        97.58 o                         
  -3   1   1        855.95        992.08        48.59 o                         
  -2   1   1        584.50        688.16        22.88 o                         
  -1   1   1       6516.40       6702.89       195.28 o                         
   0   1   1       3446.44       4286.07       115.29 o                         
   1   1   1       2147.62       2180.46        63.30 o                         
   2   1   1      10688.54      10853.86       318.29 o                         
   3   1   1        972.00       1060.02        33.53 o                         
   4   1   1       4920.45       5201.15       144.23 o                         
   5   1   1       2111.26       2151.04        61.66 o                         
   6   1   1        613.34        652.02        25.65 o                         
   7   1   1        440.74        402.49        17.93 o                         
   8   1   1        151.54        168.39        19.11 o                         
   9   1   1        111.88        118.40        18.21 o                         
  10   1   1         42.70         55.49        10.61 o                         
  11   1   1          1.49         -8.40         8.40 o                         
 -11   2   1          9.11          7.21         8.69 o                         
 -10   2   1         72.19         84.42        12.38 o                         
  -9   2   1        102.89        119.09        13.29 o                         
  -8   2   1        141.51        178.37        12.06 o                         
  -7   2   1        534.72        583.27        22.66 o                         
  -6   2   1        467.43        553.44        20.57 o                         
  -5   2   1       1492.50       1523.94        44.81 o                         
  -4   2   1       3746.33       4125.40       139.97 o                         
  -3   2   1       1361.51       1547.12        52.94 o                         
  -2   2   1       2928.00       2837.11        87.90 o                         
  -1   2   1       4579.52       4704.93       130.14 o                         
   0   2   1       3926.15       4571.24       128.07 o                         
   1   2   1       1394.34       1458.87        36.74 o                         
   2   2   1       1165.91       1177.44        39.07 o                         
   3   2   1        414.57        448.77        21.56 o                         
   4   2   1        203.94        213.47         9.15 o                         
   5   2   1        178.89        229.71        10.37 o                         
   6   2   1        169.74        156.02        10.15 o                         
   7   2   1        359.40        357.62        18.64 o                         
   8   2   1         46.13         39.92        11.85 o                         
   9   2   1         57.72         53.87        13.91 o                         
  10   2   1          2.05         21.57        10.91 o                         
  11   2   1          1.51          5.15         8.58 o                         
 -11   3   1          9.74         13.23         9.39 o                         
 -10   3   1         29.01         36.28        10.34 o                         
  -9   3   1         68.83         89.19        12.56 o                         
  -8   3   1          1.10          3.60         6.45 o                         
  -7   3   1        121.90        128.18         8.13 o                         
  -6   3   1        328.04        319.75        14.84 o                         
  -5   3   1        440.07        453.68        15.31 o                         
  -4   3   1        585.83        590.55        20.82 o                         
  -3   3   1        136.24        149.91         6.78 o                         
  -2   3   1        250.85        239.36         9.06 o                         
  -1   3   1         12.68         10.60         1.76 o                         
   0   3   1        403.50        509.65        16.09 o                         
   1   3   1       1083.95       1084.17        28.84 o                         
   2   3   1       1536.36       1462.47        38.37 o                         
   3   3   1        337.01        295.77        10.16 o                         
   4   3   1         79.31         68.25         5.46 o                         
   5   3   1        329.49        272.55        11.84 o                         
   6   3   1        400.91        403.08        18.53 o                         
   7   3   1        458.45        478.49        24.56 o                         
   8   3   1        178.84        200.47        21.33 o                         
   9   3   1        189.33        179.26        23.86 o                         
  10   3   1         37.90         35.96        11.70 o                         
  11   3   1         41.10         26.11        19.90 o                         
 -11   4   1         49.57         40.33        11.57 o                         
 -10   4   1         41.16         48.44        11.39 o                         
  -9   4   1        111.88        131.14        15.29 o                         
  -8   4   1        203.26        222.02        17.43 o                         
  -7   4   1         64.52         52.04         7.26 o                         
  -6   4   1        518.64        562.00        25.48 o                         
  -5   4   1        697.34        631.59        20.81 o                         
  -4   4   1        267.57        250.10        10.75 o                         
  -3   4   1       1972.39       1914.52        51.86 o                         
  -2   4   1       2285.93       2369.07        56.43 o                         
  -1   4   1       2016.39       2072.90        59.89 o                         
   0   4   1       2716.35       3231.24        89.97 o                         
   1   4   1        581.42        607.12        19.63 o                         
   2   4   1        920.63        898.69        24.14 o                         
   3   4   1       1960.29       1873.51        49.74 o                         
   4   4   1        375.53        375.43        12.93 o                         
   5   4   1         85.89         91.91        15.12 o                         
   6   4   1         58.09         44.19         7.49 o                         
   7   4   1         21.06         14.51         5.83 o                         
   8   4   1          0.55          4.53         5.76 o                         
   9   4   1         53.48         38.07        12.41 o                         
  10   4   1         33.88         30.08        14.57 o                         
 -11   5   1          1.70         12.18         9.78 o                         
 -10   5   1         18.26         27.66        10.14 o                         
  -9   5   1         29.11         21.73         8.90 o                         
  -8   5   1          1.34          8.17         7.06 o                         
  -7   5   1        100.56        116.39        13.98 o                         
  -6   5   1        171.85        176.62        11.55 o                         
  -5   5   1        152.02        141.75        10.13 o                         
  -4   5   1        325.15        310.67        10.80 o                         
  -3   5   1         45.69         69.77         9.54 o                         
  -2   5   1         15.10         19.62         2.44 o                         
  -1   5   1        139.06        128.30         7.50 o                         
   0   5   1        769.67        788.52        21.63 o                         
   1   5   1         70.73         55.51         5.60 o                         
   2   5   1        324.31        256.29         9.62 o                         
   3   5   1        396.40        381.17        12.71 o                         
   4   5   1         53.11         49.63         4.36 o                         
   5   5   1        490.46        473.66        23.47 o                         
   6   5   1        357.80        311.48        19.18 o                         
   7   5   1         24.19         30.18         6.48 o                         
   8   5   1        162.25        144.91        14.69 o                         
   9   5   1         65.87         77.34        16.42 o                         
  10   5   1         12.15          2.78         8.43 o                         
 -10   6   1          8.68         -6.46         8.25 o                         
  -9   6   1         85.11        107.76        22.66 o                         
  -8   6   1        327.11        324.05        21.18 o                         
  -7   6   1        210.12        198.29        13.87 o                         
  -6   6   1        844.30        836.97        36.96 o                         
  -5   6   1        743.36        724.00        28.24 o                         
  -4   6   1        690.64        607.49        21.13 o                         
  -3   6   1       1085.26       1095.56        30.68 o                         
  -2   6   1        648.59        640.84        16.88 o                         
  -1   6   1        579.93        539.04        15.16 o                         
   0   6   1        572.14        636.01        18.55 o                         
   1   6   1         16.53         12.88         2.56 o                         
   2   6   1        396.94        356.02        12.56 o                         
   3   6   1        275.71        318.09        20.35 o                         
   4   6   1        125.74        117.51         8.60 o                         
   5   6   1         51.33         69.84        13.44 o                         
   6   6   1        104.74        101.84        10.41 o                         
   7   6   1          5.70          5.77         5.71 o                         
   8   6   1         36.16         11.22         6.97 o                         
   9   6   1          4.08          9.36         8.46 o                         
  10   6   1          1.22          0.06         8.34 o                         
 -10   7   1         20.05         17.42        10.27 o                         
  -9   7   1         42.59         33.74         9.85 o                         
  -8   7   1         29.18         22.58         7.25 o                         
  -7   7   1         16.60          3.38         6.53 o                         
  -6   7   1         43.76         47.30         7.15 o                         
  -5   7   1         66.15         73.20         5.95 o                         
  -4   7   1        134.88        131.19         8.13 o                         
  -3   7   1         84.41         87.96         7.75 o                         
  -2   7   1        400.12        398.26        14.88 o                         
  -1   7   1        221.72        222.73         9.86 o                         
   0   7   1        364.65        394.47        11.75 o                         
   1   7   1        757.98        813.69        26.61 o                         
   2   7   1        315.39        264.72        11.66 o                         
   3   7   1        373.93        369.76        16.59 o                         
   4   7   1        224.13        216.51        14.49 o                         
   5   7   1        256.50        255.41        15.53 o                         
   6   7   1        144.60        151.94        20.96 o                         
   7   7   1         41.22         27.18         9.97 o                         
   8   7   1         60.28         57.47        12.44 o                         
   9   7   1         17.27         31.61        10.52 o                         
  -9   8   1         48.70         35.38        10.80 o                         
  -8   8   1         64.38         82.84        13.87 o                         
  -7   8   1        145.87        152.06        21.25 o                         
  -6   8   1        149.45        140.14        11.32 o                         
  -5   8   1        148.22        170.19        13.35 o                         
  -4   8   1        212.40        215.77        11.24 o                         
  -3   8   1        456.70        466.25        17.97 o                         
  -2   8   1        296.14        289.59        14.19 o                         
  -1   8   1        434.92        389.03        16.93 o                         
   0   8   1        282.80        275.53        13.80 o                         
   1   8   1        170.75        167.37        11.49 o                         
   2   8   1        199.82        216.80        10.59 o                         
   3   8   1        189.89        184.81         9.71 o                         
   4   8   1         43.97         44.61         6.67 o                         
   5   8   1         43.54         39.93         9.63 o                         
   6   8   1          2.08         -4.11         7.02 o                         
   7   8   1         12.29         10.85        13.62 o                         
   8   8   1          6.68          2.08         8.08 o                         
   9   8   1          9.20         12.90        10.06 o                         
  -8   9   1          0.74         -5.25         7.97 o                         
  -7   9   1          7.54         12.55         8.43 o                         
  -6   9   1          1.53         -3.64         6.42 o                         
  -5   9   1         14.57         10.12         5.12 o                         
  -4   9   1         52.19         47.15         6.34 o                         
  -3   9   1         81.40         85.85         8.92 o                         
  -2   9   1         89.47         99.21         9.13 o                         
  -1   9   1        126.37        102.40         8.86 o                         
   0   9   1        114.90        113.89         8.27 o                         
   1   9   1        241.61        245.83        13.25 o                         
   2   9   1        275.24        287.69        14.30 o                         
   3   9   1        186.42        187.83        10.18 o                         
   4   9   1         58.73         68.14         7.18 o                         
   5   9   1        136.43        135.71        10.17 o                         
   6   9   1         68.94         92.54        13.43 o                         
   7   9   1         80.53         81.27        13.32 o                         
   8   9   1         49.48         40.19        11.26 o                         
  -7  10   1         38.21         20.04        23.02 o                         
  -6  10   1         68.31         78.89        13.40 o                         
  -5  10   1        157.49        141.08        14.94 o                         
  -4  10   1        181.06        198.40        14.60 o                         
  -3  10   1        230.99        234.32        13.11 o                         
  -2  10   1        296.30        274.89        18.88 o                         
  -1  10   1        288.97        272.05        15.48 o                         
   0  10   1        318.82        330.91        17.20 o                         
   1  10   1        237.19        205.23        17.40 o                         
   2  10   1         75.46         89.50         8.48 o                         
   3  10   1        118.39        124.55         8.56 o                         
   4  10   1         51.01         56.84        11.73 o                         
   5  10   1         35.70         42.27         6.15 o                         
   6  10   1          8.46          7.29         8.50 o                         
   7  10   1          6.07         -1.46         9.24 o                         
  -6  11   1         10.55         10.69         9.65 o                         
  -5  11   1         15.14         20.10         7.04 o                         
  -4  11   1          8.34          3.75         6.26 o                         
  -3  11   1         10.47          8.85         5.12 o                         
  -2  11   1          5.36         -4.55         4.55 o                         
  -1  11   1         39.17         23.52         5.79 o                         
   0  11   1         28.56         31.84         6.23 o                         
   1  11   1         46.47         48.70         7.20 o                         
   2  11   1         63.99         58.14         7.12 o                         
   3  11   1         61.64         60.46         7.02 o                         
   4  11   1        150.53        143.88        16.89 o                         
   5  11   1         97.68        106.19        15.66 o                         
   6  11   1         34.59         29.56        10.80 o                         
  -5  12   1         28.05         10.62        10.08 o                         
  -4  12   1         55.62         53.22         9.44 o                         
  -3  12   1         33.61         38.30         7.84 o                         
  -2  12   1         38.60         45.16         7.17 o                         
  -1  12   1         58.54         50.35         9.29 o                         
   0  12   1         79.85         80.78         8.54 o                         
   1  12   1         84.31         70.54         9.75 o                         
   2  12   1         44.09         33.57         6.95 o                         
   3  12   1         11.09         15.30         8.22 o                         
   4  12   1         34.68         16.02        10.30 o                         
  -2  13   1          1.54         -5.82         5.82 o                         
  -1  13   1         11.50          2.96         6.03 o                         
   0  13   1         11.50          1.00         5.73 o                         
   1  13   1         19.72          2.20         6.08 o                         
   2  13   1         21.79         14.39         8.08 o                         
  -2 -13   2         45.64         49.76        12.00 o                         
  -1 -13   2         60.98         96.52        16.21 o                         
   0 -13   2         60.07        102.79        21.11 o                         
   1 -13   2         63.50         98.05        17.12 o                         
  -5 -12   2         36.69         25.93        10.75 o                         
  -4 -12   2         62.72        131.79        41.89 o                         
  -3 -12   2         82.73        172.84        46.87 o                         
  -2 -12   2         27.87         31.51        10.15 o                         
  -1 -12   2         18.13         19.15         8.54 o                         
   0 -12   2         33.86         52.89        11.97 o                         
   1 -12   2         18.65         19.95         9.00 o                         
   2 -12   2         22.04         19.03        12.47 o                         
   3 -12   2          4.15         17.32        10.03 o                         
   4 -12   2          5.58         21.02        10.51 o                         
  -6 -11   2          5.04          6.07        11.14 o                         
  -5 -11   2         16.73         34.04        12.38 o                         
  -4 -11   2          1.61          3.34         7.98 o                         
  -3 -11   2         10.13         16.63         5.86 o                         
  -2 -11   2         63.30         90.49        21.18 o                         
  -1 -11   2         65.77         86.93        13.99 o                         
   0 -11   2        139.48        178.80        32.55 o                         
   1 -11   2        131.03        155.83        17.80 o                         
   2 -11   2        138.65        155.80        18.77 o                         
   3 -11   2        135.87        154.27        35.74 o                         
   4 -11   2        121.94        146.48        18.96 o                         
   5 -11   2        102.76         99.42        17.35 o                         
  -8 -10   2         36.03         39.48        16.21 o                         
  -7 -10   2         65.19         75.95        16.61 o                         
  -6 -10   2        108.04        124.40        37.64 o                         
  -5 -10   2         85.54        102.24        16.04 o                         
  -4 -10   2        152.83        150.69        46.78 o                         
  -3 -10   2        213.87        203.17        14.55 o                         
  -2 -10   2        239.15        265.95        17.08 o                         
  -1 -10   2        338.46        347.44        46.12 o                         
   0 -10   2        169.82        189.50        23.69 o                         
   1 -10   2         68.58         88.28        12.84 o                         
   2 -10   2         91.19         84.93        13.94 o                         
   3 -10   2          8.76         18.19         8.99 o                         
   4 -10   2         11.76          7.04        17.12 o                         
   5 -10   2         18.13         25.48         9.86 o                         
   6 -10   2         21.70         41.89        25.76 o                         
   7 -10   2         11.27         10.62        32.91 o                         
  -8  -9   2         16.93          9.98        13.21 o                         
  -7  -9   2          9.15          7.84         6.87 o                         
  -6  -9   2         77.49         90.71        19.02 o                         
  -5  -9   2         64.48         87.44        17.19 o                         
  -4  -9   2        175.80        159.54        11.86 o                         
  -3  -9   2        419.91        382.51        21.42 o                         
  -2  -9   2        265.95        279.01        18.22 o                         
  -1  -9   2        104.56        103.10        10.45 o                         
   0  -9   2        487.26        517.37        29.39 o                         
   1  -9   2        338.90        334.54        50.02 o                         
   2  -9   2        374.44        354.59        27.42 o                         
   3  -9   2        339.39        302.51        25.07 o                         
   4  -9   2        164.56        183.65        20.86 o                         
   5  -9   2         91.86        118.30        17.19 o                         
   6  -9   2         71.71         65.16        29.42 o                         
   7  -9   2         52.45         57.42        31.32 o                         
   8  -9   2         19.79         26.62        11.63 o                         
  -9  -8   2         92.33         70.07        27.17 o                         
  -8  -8   2         87.42         76.50        13.28 o                         
  -7  -8   2        250.31        249.72        63.24 o                         
  -6  -8   2        309.04        274.77        47.69 o                         
  -5  -8   2        122.91        145.60        17.92 o                         
  -4  -8   2        188.43        174.68        12.95 o                         
  -3  -8   2        197.12        209.78        12.52 o                         
  -2  -8   2          4.71          4.80         3.93 o                         
  -1  -8   2         27.03         26.78         6.03 o                         
   0  -8   2         23.57         25.72         8.45 o                         
   1  -8   2        115.40        138.54        14.43 o                         
   2  -8   2         46.93         49.07         8.88 o                         
   3  -8   2         46.00         43.68        10.48 o                         
   4  -8   2         35.93         33.74        10.80 o                         
   5  -8   2          6.73          6.60         9.31 o                         
   6  -8   2         41.20         49.32        15.04 o                         
   7  -8   2         10.55         11.64        11.14 o                         
   8  -8   2          4.57          7.32         7.46 o                         
 -10  -7   2         11.34         11.55         8.28 o                         
  -9  -7   2          8.73         14.46        10.14 o                         
  -8  -7   2         22.01         14.76         7.33 o                         
  -7  -7   2         49.12         33.27        13.71 o                         
  -6  -7   2         83.96         94.45        36.31 o                         
  -5  -7   2         85.51         47.94        16.20 o                         
  -4  -7   2       1130.57       1142.75        44.41 o                         
  -3  -7   2        577.31        548.66        38.38 o                         
  -2  -7   2       1118.36       1138.57        50.98 o                         
  -1  -7   2        799.54        747.54        33.42 o                         
   0  -7   2       1210.45       1340.13        60.99 o                         
   1  -7   2        987.68        929.79        44.42 o                         
   2  -7   2        731.93        714.66        35.52 o                         
   3  -7   2        335.62        278.75        28.08 o                         
   4  -7   2        647.65        635.90        38.63 o                         
   5  -7   2         87.87         75.43        20.77 o                         
   6  -7   2        152.43        132.19        33.74 o                         
   7  -7   2        138.51        130.79        20.78 o                         
   8  -7   2         47.26         52.15        11.14 o                         
   9  -7   2         18.70         28.90         9.60 o                         
 -10  -6   2         28.43         28.92        12.45 o                         
  -9  -6   2         11.93         10.37         7.22 o                         
  -8  -6   2        107.83        111.12        18.87 o                         
  -7  -6   2        261.18        272.93        31.16 o                         
  -6  -6   2        283.39        279.64        22.16 o                         
  -5  -6   2        506.76        498.55        28.40 o                         
  -4  -6   2        780.09        806.23        35.43 o                         
  -3  -6   2        820.80        765.74        27.40 o                         
  -2  -6   2       1593.19       1558.05        83.13 o                         
  -1  -6   2         82.36         90.03         7.58 o                         
   0  -6   2        100.86         97.97        10.31 o                         
   1  -6   2         15.92          7.63         5.11 o                         
   2  -6   2         43.91         51.02         7.38 o                         
   3  -6   2         82.03         87.81        11.54 o                         
   4  -6   2         51.68         36.94        13.30 o                         
   5  -6   2        270.87        286.52        25.76 o                         
   6  -6   2          1.07          4.13         6.33 o                         
   7  -6   2         10.66          9.24         7.75 o                         
   8  -6   2         28.45         40.30        10.01 o                         
   9  -6   2          4.46         20.88         8.63 o                         
 -11  -5   2          0.01         18.62        14.79 o                         
 -10  -5   2          7.01          8.37         7.48 o                         
  -9  -5   2         38.65         35.56         9.22 o                         
  -8  -5   2         23.79         34.14         8.79 o                         
  -7  -5   2         83.95         83.82        15.20 o                         
  -6  -5   2         90.58         86.27        11.88 o                         
  -5  -5   2        178.30        182.99        13.83 o                         
  -4  -5   2        966.72        995.79        34.06 o                         
  -3  -5   2        386.45        358.33        15.02 o                         
  -2  -5   2       1081.73       1054.12        35.95 o                         
  -1  -5   2       1930.03       1892.54        68.70 o                         
   0  -5   2        704.18        878.00        41.55 o                         
   1  -5   2       1156.64       1108.22        41.26 o                         
   2  -5   2        681.31        725.00        25.61 o                         
   3  -5   2        428.71        356.58        15.45 o                         
   4  -5   2        806.93        761.84        40.82 o                         
   5  -5   2        233.12        246.01        20.77 o                         
   6  -5   2        249.66        241.34        17.49 o                         
   7  -5   2        204.05        213.19        17.41 o                         
   8  -5   2         78.96         98.87        13.01 o                         
   9  -5   2         48.55         63.18        11.22 o                         
  10  -5   2         11.27         24.50         8.86 o                         
 -11  -4   2         27.99         20.28        18.95 o                         
 -10  -4   2        110.17        173.51        30.25 o                         
  -9  -4   2         80.72         73.00        11.52 o                         
  -8  -4   2        252.28        281.31        36.07 o                         
  -7  -4   2        321.40        316.69        19.33 o                         
  -6  -4   2        379.34        329.04        21.20 o                         
  -5  -4   2        692.42        694.74        37.23 o                         
  -4  -4   2        749.96        752.12        28.27 o                         
  -3  -4   2        493.53        437.21        16.08 o                         
  -2  -4   2       1777.01       1832.91        55.69 o                         
  -1  -4   2        865.83        966.13        29.74 o                         
   0  -4   2       2739.85       3265.05       108.76 o                         
   1  -4   2       1158.66       1279.91        40.31 o                         
   2  -4   2         77.22         85.64         7.84 o                         
   3  -4   2        907.85        992.54        36.86 o                         
   4  -4   2         62.02         68.80        13.98 o                         
   5  -4   2         83.50         74.40         7.19 o                         
   6  -4   2         66.41         61.06         7.78 o                         
   7  -4   2         48.25         40.96         7.30 o                         
   8  -4   2         65.71         85.34         9.92 o                         
   9  -4   2         23.80         22.56        13.39 o                         
  10  -4   2         29.82         19.17         5.92 o                         
 -11  -3   2         18.70         16.42        10.59 o                         
 -10  -3   2          7.22          4.77         8.14 o                         
  -9  -3   2         10.46         12.57         5.62 o                         
  -8  -3   2         43.81         29.91         6.15 o                         
  -7  -3   2        235.68        275.20        32.12 o                         
  -6  -3   2          4.25         -3.71         3.71 o                         
  -5  -3   2        597.82        690.27        52.15 o                         
  -4  -3   2        792.45        774.17        28.30 o                         
  -3  -3   2        169.32        153.97         6.47 o                         
  -2  -3   2        112.47        128.04        10.18 o                         
  -1  -3   2       6280.63       6489.87       214.01 o                         
   0  -3   2       2023.54       2286.57        83.62 o                         
   1  -3   2       3822.47       3900.54       114.00 o                         
   2  -3   2       1952.70       1933.19        69.05 o                         
   3  -3   2       2133.67       2201.57        77.91 o                         
   4  -3   2        812.54        693.60        26.78 o                         
   5  -3   2        828.04        769.45        35.91 o                         
   6  -3   2        126.30        117.75        10.84 o                         
   7  -3   2        119.85        114.04        11.04 o                         
   8  -3   2         54.29         57.23        14.95 o                         
   9  -3   2         17.24         18.78         9.84 o                         
  10  -3   2          5.27          7.51         6.96 o                         
 -11  -2   2         31.79         30.00        11.55 o                         
 -10  -2   2         67.88         66.86        12.26 o                         
  -9  -2   2        222.29        249.15        39.05 o                         
  -8  -2   2        124.04        133.89        15.07 o                         
  -7  -2   2        138.32        149.63        42.05 o                         
  -6  -2   2       1040.67       1075.38        54.59 o                         
  -5  -2   2        389.69        464.15        21.69 o                         
  -4  -2   2        839.03        844.04        34.75 o                         
  -3  -2   2        908.21        835.10        30.65 o                         
  -2  -2   2       4126.23       3992.14        97.61 o                         
  -1  -2   2      12455.62      12525.74       371.90 o                         
   0  -2   2       1294.72       1263.03        37.62 o                         
   1  -2   2       1330.18       1408.05        42.24 o                         
   2  -2   2        318.72        295.62        13.13 o                         
   3  -2   2        239.98        233.22        18.22 o                         
   4  -2   2        904.17        925.89        31.95 o                         
   5  -2   2         37.31         39.26         6.47 o                         
   6  -2   2        487.21        413.55        22.19 o                         
   7  -2   2        113.64        118.58        17.65 o                         
   8  -2   2         63.61         69.59         8.61 o                         
   9  -2   2         52.78         35.07         7.99 o                         
  10  -2   2         16.89         22.43         6.40 o                         
  11  -2   2          5.69         13.63        11.30 o                         
 -12  -1   2          6.03          4.07        11.35 o                         
 -11  -1   2         10.50          2.90         9.76 o                         
 -10  -1   2         16.04          0.16         8.81 o                         
  -9  -1   2         15.00         28.44         9.33 o                         
  -8  -1   2         66.64        104.79        14.04 o                         
  -7  -1   2         10.35          9.85         3.40 o                         
  -6  -1   2         63.31         67.40         6.87 o                         
  -5  -1   2        832.53        947.81        44.18 o                         
  -4  -1   2        408.29        505.04        21.10 o                         
  -3  -1   2        590.98        639.18        36.54 o                         
  -2  -1   2        405.45        449.99        17.63 o                         
  -1  -1   2       4752.95       4802.58       156.15 o                         
   0  -1   2      12410.50      14758.54       571.74 o                         
   1  -1   2        372.26        402.36        15.33 o                         
   2  -1   2        208.87        230.50         9.64 o                         
   3  -1   2       2991.34       2736.81        86.32 o                         
   4  -1   2       1097.21       1109.70        36.62 o                         
   5  -1   2       1294.47       1131.61        38.13 o                         
   6  -1   2        782.80        741.92        33.16 o                         
   7  -1   2         11.16          9.68         4.62 o                         
   8  -1   2        460.33        408.76        22.28 o                         
   9  -1   2         69.05         66.50        10.92 o                         
  10  -1   2         29.53         35.69         6.37 o                         
  11  -1   2          5.83         12.11        17.04 o                         
 -12   0   2         24.33         21.42        12.73 o                         
 -11   0   2         30.80         19.16        10.89 o                         
 -10   0   2         27.54         36.39        11.16 o                         
  -9   0   2        194.91        188.30        23.44 o                         
  -8   0   2         88.75        128.43         9.57 o                         
  -7   0   2         31.28         30.21         8.04 o                         
  -6   0   2        542.16        616.66        51.02 o                         
  -5   0   2        431.57        486.97        25.14 o                         
  -4   0   2       1062.73       1090.64        52.81 o                         
  -3   0   2       1713.98       1754.27        68.05 o                         
  -2   0   2       2424.01       3243.43       195.00 o                         
  -1   0   2        175.50        235.04         9.72 o                         
   1   0   2        152.24        124.37        12.16 o                         
   2   0   2       1651.75       1447.22        58.43 o                         
   3   0   2          8.48          3.51         2.64 o                         
   4   0   2        287.02        333.10        13.13 o                         
   5   0   2        212.30        232.71        10.72 o                         
   6   0   2          1.07         -1.15         2.89 o                         
   7   0   2          0.26         -3.48         3.48 o                         
   8   0   2         35.60         37.18         6.19 o                         
   9   0   2        163.56        145.07        12.11 o                         
  10   0   2         14.27         16.71         5.47 o                         
  11   0   2         16.00         12.23         4.79 o                         
 -12   1   2          7.21         -1.47        12.90 o                         
 -11   1   2         11.64         24.34        10.82 o                         
 -10   1   2         17.02          7.62         5.47 o                         
  -9   1   2         14.73         32.28         8.75 o                         
  -8   1   2         68.99        113.57        13.00 o                         
  -7   1   2          8.02         14.21         3.85 o                         
  -6   1   2         76.17         85.25         7.57 o                         
  -5   1   2        827.28        874.23        45.39 o                         
  -4   1   2        500.14        579.42        27.04 o                         
  -3   1   2        658.35        636.56        32.35 o                         
  -2   1   2        487.86        519.91        17.74 o                         
  -1   1   2       4498.76       4582.69       155.88 o                         
   0   1   2      12504.51      14867.00       563.53 o                         
   1   1   2        408.06        442.64        24.29 o                         
   3   1   2       3008.61       2983.09        97.42 o                         
   4   1   2       1073.41       1083.71        39.13 o                         
   5   1   2       1298.72       1174.28        38.82 o                         
   6   1   2        777.87        747.96        33.21 o                         
   7   1   2         12.09         17.01         4.70 o                         
   8   1   2        453.68        419.33        21.92 o                         
   9   1   2         64.63         60.66         7.52 o                         
  10   1   2         27.80         19.31        13.34 o                         
  11   1   2          7.91         17.54        12.01 o                         
 -11   2   2         34.28         45.59        12.16 o                         
 -10   2   2         67.28         69.22        12.63 o                         
  -9   2   2        237.03        251.42        19.61 o                         
  -8   2   2         93.47        106.20         9.22 o                         
  -7   2   2        172.48        177.63        12.85 o                         
  -6   2   2       1051.85       1149.99        78.44 o                         
  -5   2   2        429.69        542.49        21.76 o                         
  -4   2   2        768.95        877.55        45.62 o                         
  -3   2   2        983.34        884.80        27.12 o                         
  -2   2   2       3797.60       3691.87       115.15 o                         
  -1   2   2      12911.63      12682.00       371.79 o                         
   0   2   2       1233.58       1213.60        37.02 o                         
   1   2   2       1253.99       1279.06        42.29 o                         
   2   2   2        298.66        275.62        11.68 o                         
   3   2   2        234.34        239.88        10.14 o                         
   4   2   2        913.82        951.79        31.20 o                         
   5   2   2         43.30         46.82         3.88 o                         
   6   2   2        516.96        487.71        19.45 o                         
   7   2   2        110.89        123.59         8.07 o                         
   8   2   2         57.43         61.26        13.55 o                         
   9   2   2         52.94         58.78        13.99 o                         
  10   2   2         10.75         12.27        13.16 o                         
  11   2   2          5.17         17.12        11.30 o                         
 -11   3   2         19.93          9.78        10.53 o                         
 -10   3   2          7.66         -0.46        22.19 o                         
  -9   3   2          9.98         14.34         7.62 o                         
  -8   3   2         44.52         52.52         9.65 o                         
  -7   3   2        211.66        245.52        11.94 o                         
  -6   3   2          9.70          7.63         3.68 o                         
  -5   3   2        556.98        608.41        19.82 o                         
  -4   3   2        706.74        703.40        27.27 o                         
  -3   3   2        157.81        130.87         7.43 o                         
  -2   3   2        168.99        182.82         6.13 o                         
  -1   3   2       6108.29       6156.68       157.42 o                         
   0   3   2       2397.71       2587.28        68.45 o                         
   1   3   2       3817.02       3654.63       104.27 o                         
   2   3   2       2085.13       2045.89        57.41 o                         
   3   3   2       2266.19       2233.09        69.56 o                         
   4   3   2        767.29        664.46        22.09 o                         
   5   3   2        900.19        863.95        28.08 o                         
   6   3   2        148.20        170.16        12.59 o                         
   7   3   2        138.78        150.09        18.63 o                         
   8   3   2         75.13         60.96        10.78 o                         
   9   3   2         23.19         15.39        13.05 o                         
  10   3   2          6.59         27.63        33.41 o                         
 -11   4   2         29.57         21.51         9.91 o                         
 -10   4   2        113.87        110.47        16.56 o                         
  -9   4   2         82.70         86.76        12.50 o                         
  -8   4   2        263.50        292.96        20.29 o                         
  -7   4   2        335.04        325.44        16.73 o                         
  -6   4   2        398.70        376.69        20.47 o                         
  -5   4   2        667.79        677.02        22.20 o                         
  -4   4   2        709.71        696.91        24.13 o                         
  -3   4   2        531.20        469.10        18.04 o                         
  -2   4   2       1731.02       1776.12        46.95 o                         
  -1   4   2        797.74        902.61        25.43 o                         
   0   4   2       2620.73       3166.13        82.02 o                         
   1   4   2       1131.63       1203.76        39.85 o                         
   2   4   2         75.12         82.41         7.54 o                         
   3   4   2        913.54        974.01        29.96 o                         
   4   4   2         60.62         59.73         5.71 o                         
   5   4   2         89.24         91.80         9.01 o                         
   6   4   2         65.69         60.56         8.12 o                         
   7   4   2         37.78         34.64         7.34 o                         
   8   4   2         65.24         73.69        18.30 o                         
   9   4   2         31.31         17.12        14.96 o                         
  10   4   2         32.10         32.35        10.10 o                         
 -11   5   2          0.13          4.18         9.37 o                         
 -10   5   2          6.42         -1.23         8.75 o                         
  -9   5   2         38.14         39.85        12.78 o                         
  -8   5   2         23.02         30.97         9.52 o                         
  -7   5   2         78.14         85.70        10.77 o                         
  -6   5   2        102.73         88.83        12.56 o                         
  -5   5   2        184.80        202.66        11.71 o                         
  -4   5   2       1013.12       1057.32        31.56 o                         
  -3   5   2        453.95        423.30        13.00 o                         
  -2   5   2       1222.46       1184.17        36.76 o                         
  -1   5   2       2028.56       2002.90        51.65 o                         
   0   5   2        781.57        987.00        28.91 o                         
   1   5   2       1196.24       1143.47        31.65 o                         
   2   5   2        581.23        597.14        17.83 o                         
   3   5   2        371.12        318.93        13.70 o                         
   4   5   2        764.63        750.04        33.15 o                         
   5   5   2        215.38        200.93        26.93 o                         
   6   5   2        192.00        193.19        23.52 o                         
   7   5   2        218.97        208.04        15.89 o                         
   8   5   2         70.29         90.95        11.25 o                         
   9   5   2         42.33         45.19        15.69 o                         
  10   5   2          9.09         -1.07        16.79 o                         
 -10   6   2         32.24         54.98        13.27 o                         
  -9   6   2         12.70         21.49         9.53 o                         
  -8   6   2        118.83         98.89        13.46 o                         
  -7   6   2        275.66        266.41        15.44 o                         
  -6   6   2        331.55        314.68        16.36 o                         
  -5   6   2        578.82        584.20        27.20 o                         
  -4   6   2        818.69        801.57        30.34 o                         
  -3   6   2        845.42        801.11        25.60 o                         
  -2   6   2       1665.02       1721.74        44.91 o                         
  -1   6   2        114.21        115.83        11.20 o                         
   0   6   2        110.30        107.90         5.98 o                         
   1   6   2         23.76         28.63         3.14 o                         
   2   6   2         42.94         59.19         5.32 o                         
   3   6   2         78.56         77.04         6.27 o                         
   4   6   2         51.25         52.26         9.57 o                         
   5   6   2        284.52        276.71        21.82 o                         
   6   6   2          0.94          0.35         9.20 o                         
   7   6   2         10.28          5.87        10.63 o                         
   8   6   2         29.06         11.89        12.41 o                         
   9   6   2          5.83          7.12         8.66 o                         
 -10   7   2         11.74         24.60        10.88 o                         
  -9   7   2          9.13          0.20         9.01 o                         
  -8   7   2         24.03         18.54         8.69 o                         
  -7   7   2         58.13         47.64         7.74 o                         
  -6   7   2         99.42        115.73        14.01 o                         
  -5   7   2         94.56         73.12        10.40 o                         
  -4   7   2       1163.57       1154.69        38.36 o                         
  -3   7   2        572.82        573.66        20.31 o                         
  -2   7   2       1147.78       1169.04        35.09 o                         
  -1   7   2        792.04        739.82        24.59 o                         
   0   7   2       1166.08       1421.95        42.38 o                         
   1   7   2       1037.82        979.23        37.79 o                         
   2   7   2        719.95        715.24        29.96 o                         
   3   7   2        314.30        268.71        13.78 o                         
   4   7   2        661.43        657.27        31.71 o                         
   5   7   2         85.02         76.87         7.55 o                         
   6   7   2        129.52        167.05        21.35 o                         
   7   7   2        156.05        167.46        22.88 o                         
   8   7   2         38.40         28.33        14.19 o                         
   9   7   2         15.23         17.15        10.05 o                         
  -9   8   2         93.61         82.37        14.42 o                         
  -8   8   2         82.14         79.22        13.30 o                         
  -7   8   2        244.59        244.74        20.03 o                         
  -6   8   2        289.70        279.42        16.83 o                         
  -5   8   2        154.07        155.03        13.12 o                         
  -4   8   2        141.79        129.55         8.77 o                         
  -3   8   2        146.05        156.40         8.93 o                         
  -2   8   2         16.30         17.40         3.47 o                         
  -1   8   2         34.82         35.66         5.64 o                         
   0   8   2         21.90         16.20         5.30 o                         
   1   8   2        129.11        135.18         9.55 o                         
   2   8   2         42.66         47.28         4.88 o                         
   3   8   2         46.77         59.68         6.34 o                         
   4   8   2         34.01         39.44        10.31 o                         
   5   8   2          8.06         11.16         3.77 o                         
   6   8   2         36.37         34.57        26.76 o                         
   7   8   2          7.80          2.49        11.05 o                         
   8   8   2          3.56          7.64         8.88 o                         
  -8   9   2         15.54         10.80         8.52 o                         
  -7   9   2          6.82         -0.88         7.97 o                         
  -6   9   2         73.27        113.25        40.71 o                         
  -5   9   2         53.11         49.88         8.39 o                         
  -4   9   2        153.60        144.30        11.72 o                         
  -3   9   2        383.74        387.11        18.49 o                         
  -2   9   2        252.77        245.87        14.18 o                         
  -1   9   2        122.75        101.65         7.95 o                         
   0   9   2        522.45        501.39        21.56 o                         
   1   9   2        357.41        355.34        17.15 o                         
   2   9   2        401.26        423.69        46.64 o                         
   3   9   2        374.04        348.31        24.05 o                         
   4   9   2        210.76        224.23        19.77 o                         
   5   9   2        109.76        106.25        23.77 o                         
   6   9   2         81.86         76.07        12.31 o                         
   7   9   2         57.58         56.03        12.08 o                         
   8   9   2         23.18         17.26        12.18 o                         
  -8  10   2         26.53         19.60        10.64 o                         
  -7  10   2         53.69         53.07        13.82 o                         
  -6  10   2         91.96         92.81        13.93 o                         
  -5  10   2         87.39         84.95        14.38 o                         
  -4  10   2        163.06        119.92        14.02 o                         
  -3  10   2        215.99        220.77        13.53 o                         
  -2  10   2        258.66        250.82        12.82 o                         
  -1  10   2        359.58        316.11        14.79 o                         
   0  10   2        178.13        162.87        14.80 o                         
   1  10   2         77.68         51.01         8.20 o                         
   2  10   2         99.56        101.49        11.59 o                         
   3  10   2          8.29          8.99         6.94 o                         
   4  10   2         12.68         16.87        10.33 o                         
   5  10   2         18.26         16.52         7.99 o                         
   6  10   2         21.85         24.60        11.05 o                         
   7  10   2         11.83         -5.68         9.06 o                         
  -6  11   2          6.21        -10.31        10.31 o                         
  -5  11   2         20.50          8.46         8.57 o                         
  -4  11   2          4.00         -4.14         7.76 o                         
  -3  11   2          7.87         11.30         5.62 o                         
  -2  11   2         56.61         58.48         7.37 o                         
  -1  11   2         72.97         74.53         7.93 o                         
   0  11   2        146.05        119.54        11.94 o                         
   1  11   2        114.28        106.35         9.27 o                         
   2  11   2        119.93        111.11         9.13 o                         
   3  11   2        135.65        126.20        23.36 o                         
   4  11   2        133.92        112.77        15.61 o                         
   5  11   2        100.36        101.74        20.13 o                         
  -5  12   2         43.58         38.37        11.30 o                         
  -4  12   2         63.01         77.29        10.14 o                         
  -3  12   2         71.70         84.45         8.96 o                         
  -2  12   2         26.37         25.17        10.88 o                         
  -1  12   2         14.78         10.59         5.15 o                         
   0  12   2         29.71         28.11         6.68 o                         
   1  12   2         16.08          0.12         7.38 o                         
   2  12   2         23.13         17.22         9.88 o                         
   3  12   2          4.17         -6.26         8.29 o                         
   4  12   2          5.31         -7.81         8.22 o                         
  -2  13   2         38.70         23.14         9.27 o                         
  -1  13   2         53.72         52.61         7.69 o                         
   0  13   2         57.05         65.55         8.95 o                         
   1  13   2         56.94         49.80        10.42 o                         
  -2 -13   3         50.01         17.45        30.58 o                         
  -1 -13   3         66.88         90.62        15.67 o                         
   0 -13   3         73.82        111.43        24.93 o                         
  -5 -12   3         14.49         -7.15        27.26 o                         
  -4 -12   3         15.75         64.16        39.23 o                         
  -3 -12   3         12.25         16.94         7.59 o                         
  -2 -12   3         11.78         47.89        72.21 o                         
  -1 -12   3         15.64          7.81        24.60 o                         
   0 -12   3          3.74         -2.65         8.81 o                         
   1 -12   3          5.32         -0.69        10.80 o                         
   2 -12   3         13.83         13.84        18.45 o                         
   3 -12   3         34.10         47.28        17.20 o                         
  -6 -11   3         52.49         87.08        33.57 o                         
  -5 -11   3         76.12         99.71        34.24 o                         
  -4 -11   3        143.97        155.51        16.38 o                         
  -3 -11   3         96.64        109.76        21.10 o                         
  -2 -11   3        161.56        176.09        55.42 o                         
  -1 -11   3        137.45        161.55        30.50 o                         
   0 -11   3        192.98        196.20        20.86 o                         
   1 -11   3        160.88        220.48        40.88 o                         
   2 -11   3        113.90        116.30        17.15 o                         
   3 -11   3         92.79        109.90        21.03 o                         
   4 -11   3         68.38         88.51        25.26 o                         
   5 -11   3         17.97         24.55        10.31 o                         
  -8 -10   3         15.97         24.60        24.93 o                         
  -7 -10   3         30.41         26.10        28.09 o                         
  -6 -10   3         15.04          3.94         6.42 o                         
  -5 -10   3         40.16         54.04        12.27 o                         
  -4 -10   3          3.70          2.75         5.32 o                         
  -3 -10   3          5.14          2.47         5.53 o                         
  -2 -10   3         19.29         12.52         7.19 o                         
  -1 -10   3         29.73         33.13        18.70 o                         
   0 -10   3          3.03         10.03        10.72 o                         
   1 -10   3        123.89        154.02        27.16 o                         
   2 -10   3         62.44         72.36        12.97 o                         
   3 -10   3         16.08         40.85        23.85 o                         
   4 -10   3         40.84         56.99        12.70 o                         
   5 -10   3         35.32         34.84        22.94 o                         
   6 -10   3         34.49         46.60        10.34 o                         
  -9  -9   3         12.46         67.48        33.08 o                         
  -8  -9   3         37.87         71.64        29.09 o                         
  -7  -9   3        128.82        137.68        40.80 o                         
  -6  -9   3        197.15        201.90        26.67 o                         
  -5  -9   3        193.01        184.88        17.46 o                         
  -4  -9   3        487.45        472.79        23.47 o                         
  -3  -9   3        256.16        267.01        20.39 o                         
  -2  -9   3        474.33        418.45        27.70 o                         
  -1  -9   3        306.42        315.59        44.71 o                         
   0  -9   3        253.61        294.10        20.75 o                         
   1  -9   3         64.25         62.85        11.72 o                         
   2  -9   3        111.63        149.79        16.85 o                         
   3  -9   3        205.93        204.15        49.19 o                         
   4  -9   3         81.70         79.39        13.80 o                         
   5  -9   3         50.02         68.72        20.10 o                         
   6  -9   3         24.56         25.06        16.54 o                         
   7  -9   3         18.51          8.10         8.15 o                         
  -9  -8   3         12.39         14.29        20.11 o                         
  -8  -8   3         91.93         83.92        16.25 o                         
  -7  -8   3        107.84         92.46        24.34 o                         
  -6  -8   3        197.06        227.69        24.27 o                         
  -5  -8   3         91.14         95.81         8.41 o                         
  -4  -8   3         98.81        120.22         9.59 o                         
  -3  -8   3         89.95         85.70         8.68 o                         
  -2  -8   3        138.62        134.80        37.40 o                         
  -1  -8   3         22.60         25.14         7.80 o                         
   0  -8   3        760.35        762.24        38.56 o                         
   1  -8   3        491.33        473.16        27.01 o                         
   2  -8   3        401.77        392.43        24.14 o                         
   3  -8   3        176.95        163.07        16.68 o                         
   4  -8   3        194.50        229.61        23.59 o                         
   5  -8   3         78.75         76.32        13.54 o                         
   6  -8   3         88.60         99.08        14.94 o                         
   7  -8   3         38.63         36.29        27.18 o                         
   8  -8   3         13.59          5.54         9.06 o                         
 -10  -7   3          5.50         28.42        20.94 o                         
  -9  -7   3          9.09         13.96        16.45 o                         
  -8  -7   3         28.39         40.62        10.48 o                         
  -7  -7   3         56.15         39.78        14.79 o                         
  -6  -7   3         65.59         68.75        22.02 o                         
  -5  -7   3        135.81        161.64        16.91 o                         
  -4  -7   3        424.74        378.50        21.69 o                         
  -3  -7   3        774.39        715.86        34.26 o                         
  -2  -7   3        501.31        464.31        30.62 o                         
  -1  -7   3       1215.65       1157.15        97.72 o                         
   0  -7   3        927.02        877.58        58.14 o                         
   1  -7   3        442.69        454.26        24.19 o                         
   2  -7   3        937.10        838.64        40.16 o                         
   3  -7   3        319.34        310.17        22.23 o                         
   4  -7   3         56.63         45.08        10.03 o                         
   5  -7   3         96.49        119.46        19.95 o                         
   6  -7   3         40.93         39.00         9.82 o                         
   7  -7   3         59.86         34.41        16.29 o                         
   8  -7   3         16.46         11.59         8.08 o                         
   9  -7   3          1.81          4.01        12.22 o                         
 -10  -6   3         35.45         31.25        17.78 o                         
  -9  -6   3         37.79         42.22        16.62 o                         
  -8  -6   3         75.90         99.68        15.95 o                         
  -7  -6   3         28.33         16.56         8.53 o                         
  -6  -6   3        108.50        139.43        15.59 o                         
  -5  -6   3        205.94        213.87        13.51 o                         
  -4  -6   3        110.31        104.46        11.20 o                         
  -3  -6   3        100.92        100.81         6.99 o                         
  -2  -6   3         14.90         12.22         4.11 o                         
  -1  -6   3        177.84        187.59        22.44 o                         
   0  -6   3        261.84        294.40        14.29 o                         
   1  -6   3        138.68        157.75        19.18 o                         
   2  -6   3        173.93        180.98        10.19 o                         
   3  -6   3        226.48        216.31        12.22 o                         
   4  -6   3        334.37        335.64        16.94 o                         
   5  -6   3        184.62        176.00        18.95 o                         
   6  -6   3        138.20        151.80        15.08 o                         
   7  -6   3         43.52         57.52        12.13 o                         
   8  -6   3        118.23        133.76        18.14 o                         
   9  -6   3         28.32         13.14         8.36 o                         
 -11  -5   3          3.06          0.66        16.12 o                         
 -10  -5   3          4.71         12.13        16.29 o                         
  -9  -5   3         82.17        113.17        28.75 o                         
  -8  -5   3        281.05        291.79        22.31 o                         
  -7  -5   3         61.80         50.34        22.60 o                         
  -6  -5   3        612.63        604.17        31.55 o                         
  -5  -5   3        982.79        903.53        53.34 o                         
  -4  -5   3        882.17        858.31        30.03 o                         
  -3  -5   3       2193.03       2104.12        65.44 o                         
  -2  -5   3       1859.62       1877.05        77.57 o                         
  -1  -5   3       1560.89       1476.74        50.96 o                         
   0  -5   3       2052.82       2336.40        84.80 o                         
   1  -5   3        725.75        649.39        25.45 o                         
   2  -5   3       1640.71       1583.48        51.57 o                         
   3  -5   3        987.75        972.56        39.83 o                         
   4  -5   3         44.81         36.39         5.49 o                         
   5  -5   3        364.16        355.19        17.32 o                         
   6  -5   3         35.52         33.56         6.59 o                         
   7  -5   3         53.43         69.82         8.78 o                         
   8  -5   3         35.53         36.76         8.35 o                         
   9  -5   3          2.37          4.42        10.14 o                         
 -11  -4   3         17.00         17.97        12.50 o                         
 -10  -4   3         28.71          2.83        16.62 o                         
  -9  -4   3        199.00        238.83        34.57 o                         
  -8  -4   3         78.33         58.34        13.11 o                         
  -7  -4   3        444.25        522.70        37.14 o                         
  -6  -4   3        717.99        687.76        32.85 o                         
  -5  -4   3        318.40        294.74        17.34 o                         
  -4  -4   3         69.57         60.47         4.69 o                         
  -3  -4   3        262.15        297.82        13.26 o                         
  -2  -4   3        169.31        156.56         8.49 o                         
  -1  -4   3        496.67        465.93        18.74 o                         
   0  -4   3        673.67        829.47        28.02 o                         
   1  -4   3        968.09        975.72        33.52 o                         
   2  -4   3        126.81        127.03         8.36 o                         
   3  -4   3        193.24        199.08        11.07 o                         
   4  -4   3        222.27        211.03        12.81 o                         
   5  -4   3        207.46        219.35        16.25 o                         
   6  -4   3        260.03        272.62        20.11 o                         
   7  -4   3         25.16         20.05         7.78 o                         
   8  -4   3         70.27         92.03        10.55 o                         
   9  -4   3         16.33         26.41         8.67 o                         
  10  -4   3          7.63         -7.72        10.56 o                         
 -11  -3   3         16.79         13.18        22.02 o                         
 -10  -3   3         18.47         12.05         9.92 o                         
  -9  -3   3         14.73         21.23        32.08 o                         
  -8  -3   3         53.75         73.08        11.53 o                         
  -7  -3   3        146.85        155.60        15.53 o                         
  -6  -3   3        661.69        698.87        79.10 o                         
  -5  -3   3        914.68        867.05        29.45 o                         
  -4  -3   3       1256.09       1187.11        38.43 o                         
  -3  -3   3        702.92        739.96        26.45 o                         
  -2  -3   3       3633.71       3752.51       110.75 o                         
  -1  -3   3       5938.29       6027.52       205.35 o                         
   0  -3   3       1745.64       2043.77        87.12 o                         
   1  -3   3       1135.78       1084.11        35.31 o                         
   2  -3   3       1982.59       1983.73        68.58 o                         
   3  -3   3       2208.18       2065.35        66.17 o                         
   4  -3   3        923.23        871.22        33.18 o                         
   5  -3   3        815.63        746.34        29.52 o                         
   6  -3   3         81.35         84.95         8.27 o                         
   7  -3   3         96.59        102.91        10.74 o                         
   8  -3   3         25.86         22.08        11.90 o                         
   9  -3   3          2.77          1.37         8.39 o                         
  10  -3   3          4.11          9.04         5.60 o                         
 -12  -2   3          6.92         15.09        16.21 o                         
 -11  -2   3         56.10         59.32        13.07 o                         
 -10  -2   3         62.94         74.93        13.20 o                         
  -9  -2   3        144.95        201.37        43.79 o                         
  -8  -2   3        113.68        129.45        14.65 o                         
  -7  -2   3        318.08        302.97        27.92 o                         
  -6  -2   3        287.96        275.05        25.43 o                         
  -5  -2   3        962.47       1132.07       116.41 o                         
  -4  -2   3        115.17        101.81        16.83 o                         
  -3  -2   3         62.62         72.97         5.27 o                         
  -2  -2   3       1699.38       1567.76        48.84 o                         
  -1  -2   3        121.32        146.39         7.04 o                         
   0  -2   3       1096.19       2117.01       116.61 o                         
   1  -2   3       1447.70       1512.23        47.86 o                         
   2  -2   3        398.97        441.95        19.65 o                         
   3  -2   3        115.57        127.92         9.37 o                         
   4  -2   3        325.70        305.40        15.80 o                         
   5  -2   3        430.89        414.82        19.28 o                         
   6  -2   3        240.09        205.89        13.20 o                         
   7  -2   3        456.32        416.05        21.29 o                         
   8  -2   3        130.36        123.53        12.11 o                         
   9  -2   3         66.73         56.57         9.19 o                         
  10  -2   3         42.03         58.77         9.80 o                         
 -12  -1   3          5.16         -2.72        12.21 o                         
 -11  -1   3         14.65         -0.79        11.22 o                         
 -10  -1   3         75.64        104.01        16.62 o                         
  -9  -1   3         94.73        143.88        41.89 o                         
  -8  -1   3        231.38        226.53        24.27 o                         
  -7  -1   3        588.23        657.47        52.52 o                         
  -6  -1   3         44.31         52.50         8.06 o                         
  -5  -1   3        863.64        919.66        45.17 o                         
  -4  -1   3        956.50        978.68        41.65 o                         
  -3  -1   3       1053.94       1043.29        40.80 o                         
  -2  -1   3       1695.19       1657.85        60.44 o                         
  -1  -1   3       7626.62       6959.02       234.10 o                         
   0  -1   3        976.84        915.82        37.29 o                         
   1  -1   3       1630.61       1374.15        61.32 o                         
   2  -1   3       1688.87       1633.66        51.11 o                         
   3  -1   3        761.78        617.90        22.36 o                         
   4  -1   3        409.49        358.83        15.66 o                         
   5  -1   3        233.49        221.05        15.00 o                         
   6  -1   3        403.97        349.48        18.44 o                         
   7  -1   3         40.07         43.02         9.28 o                         
   8  -1   3         95.91         94.67        14.95 o                         
   9  -1   3         21.99         23.50         6.51 o                         
  10  -1   3         12.45         12.26         6.64 o                         
 -12   0   3          4.47          2.55        14.54 o                         
 -11   0   3         50.56         46.00        13.30 o                         
 -10   0   3        184.22        177.33        25.60 o                         
  -9   0   3         34.49         37.62         5.92 o                         
  -8   0   3        158.17        254.44        24.76 o                         
  -7   0   3        120.35        147.11        19.36 o                         
  -6   0   3         30.02         61.17         9.26 o                         
  -5   0   3        112.88        139.31        16.53 o                         
  -4   0   3        235.40        302.68        13.67 o                         
  -3   0   3         50.69         63.80         6.83 o                         
  -2   0   3       4943.04       5222.19       173.67 o                         
  -1   0   3       2993.01       3030.38       118.38 o                         
   0   0   3       5028.48       5761.73       222.00 o                         
   1   0   3        240.97        204.03        12.77 o                         
   2   0   3         14.93         13.46         4.15 o                         
   3   0   3        145.07        161.66         9.08 o                         
   4   0   3         28.50         26.68         4.00 o                         
   5   0   3        305.88        275.83        15.42 o                         
   6   0   3         42.77         34.51         9.69 o                         
   7   0   3        116.99        100.93         9.21 o                         
   8   0   3        128.23        143.94        11.57 o                         
   9   0   3         63.38         57.50         8.36 o                         
  10   0   3         75.30         70.57        17.36 o                         
 -12   1   3          5.27          4.44        10.64 o                         
 -11   1   3         12.20         20.11         9.87 o                         
 -10   1   3         75.22         94.44         9.44 o                         
  -9   1   3         87.85        124.04        21.01 o                         
  -8   1   3        192.04        206.56        22.19 o                         
  -7   1   3        599.04        699.59        52.94 o                         
  -6   1   3         35.85         38.62         4.14 o                         
  -5   1   3        885.08        916.93        45.90 o                         
  -4   1   3       1049.49       1074.96        41.36 o                         
  -3   1   3       1316.96       1310.35        40.79 o                         
  -2   1   3       1939.56       1880.91        83.84 o                         
  -1   1   3       8053.84       7118.44       271.77 o                         
   0   1   3        843.96        861.69        46.64 o                         
   1   1   3       1791.30       1584.75        62.90 o                         
   2   1   3       1655.22       1577.84        57.18 o                         
   3   1   3        718.95        609.56        36.69 o                         
   4   1   3        393.83        342.06        16.08 o                         
   5   1   3        189.68        199.29        12.70 o                         
   6   1   3        378.15        336.88        22.47 o                         
   7   1   3         32.74         38.08         6.16 o                         
   8   1   3         88.79         86.11         9.00 o                         
   9   1   3         19.50         14.25         5.11 o                         
  10   1   3         11.53         24.01        19.11 o                         
 -12   2   3          5.66          2.82        17.70 o                         
 -11   2   3         62.30         85.03        15.41 o                         
 -10   2   3         69.14         88.22        15.78 o                         
  -9   2   3        136.78        158.74        16.77 o                         
  -8   2   3        151.38        176.52        13.49 o                         
  -7   2   3        361.96        331.23        29.75 o                         
  -6   2   3        314.90        309.44        25.18 o                         
  -5   2   3       1013.50       1152.13        83.41 o                         
  -4   2   3         92.12         85.39         6.18 o                         
  -3   2   3         62.21         63.86         3.95 o                         
  -2   2   3       1698.52       1579.75        48.36 o                         
  -1   2   3        109.39        134.70         8.70 o                         
   0   2   3       1113.57       2098.68        63.90 o                         
   1   2   3       1480.30       1513.66        54.77 o                         
   2   2   3        471.39        499.70        20.69 o                         
   3   2   3         98.29        107.95         9.70 o                         
   4   2   3        382.81        378.85        24.02 o                         
   5   2   3        442.91        431.43        21.26 o                         
   6   2   3        286.14        276.90        14.74 o                         
   7   2   3        508.25        453.65        22.86 o                         
   8   2   3        131.57        136.95        10.40 o                         
   9   2   3         69.02         64.13        15.32 o                         
  10   2   3         47.47         40.51        16.00 o                         
 -11   3   3         13.47         13.30        11.50 o                         
 -10   3   3         18.20         32.31        12.51 o                         
  -9   3   3         19.10          9.48         7.84 o                         
  -8   3   3         42.85         44.34         9.56 o                         
  -7   3   3        186.33        219.84        22.55 o                         
  -6   3   3        622.57        696.61        44.59 o                         
  -5   3   3        908.14        911.91        32.78 o                         
  -4   3   3       1296.72       1220.74        37.79 o                         
  -3   3   3        817.02        890.65        24.24 o                         
  -2   3   3       3612.76       3645.83       101.29 o                         
  -1   3   3       5695.92       5748.29       195.71 o                         
   0   3   3       1664.94       2024.55        56.67 o                         
   1   3   3       1127.76       1077.82        35.83 o                         
   2   3   3       1962.43       1944.50        56.97 o                         
   3   3   3       2282.08       2154.89        67.14 o                         
   4   3   3        938.77        890.82        31.53 o                         
   5   3   3        751.31        739.20        44.96 o                         
   6   3   3         94.77         97.92         8.22 o                         
   7   3   3         96.05        100.56         8.44 o                         
   8   3   3         23.67         35.85        13.01 o                         
   9   3   3          4.33          3.16        21.11 o                         
  10   3   3          3.66          2.81        12.16 o                         
 -11   4   3         17.07         33.18        11.35 o                         
 -10   4   3         33.34         35.88        13.40 o                         
  -9   4   3        189.32        219.00        18.63 o                         
  -8   4   3        102.97         88.15        14.58 o                         
  -7   4   3        470.35        587.64        32.86 o                         
  -6   4   3        705.51        705.06        28.00 o                         
  -5   4   3        316.23        317.27        12.77 o                         
  -4   4   3         57.57         58.66         5.04 o                         
  -3   4   3        258.78        292.33        10.66 o                         
  -2   4   3        167.04        175.59         8.32 o                         
  -1   4   3        501.89        496.50        15.50 o                         
   0   4   3        713.03        889.15        23.83 o                         
   1   4   3       1029.89       1031.96        30.57 o                         
   2   4   3        148.01        163.45        10.81 o                         
   3   4   3        218.95        210.89        11.25 o                         
   4   4   3        270.48        230.16        19.23 o                         
   5   4   3        212.14        223.96        22.14 o                         
   6   4   3        228.46        235.71        25.40 o                         
   7   4   3         27.78         33.18        14.46 o                         
   8   4   3         62.32         73.10        16.74 o                         
   9   4   3         12.97         14.03        11.93 o                         
  10   4   3          6.40        -11.78        11.78 o                         
 -11   5   3          3.26         12.38        10.15 o                         
 -10   5   3          7.61         10.99        10.22 o                         
  -9   5   3         97.29        102.35        15.03 o                         
  -8   5   3        297.76        305.98        21.39 o                         
  -7   5   3         64.78         60.08        11.57 o                         
  -6   5   3        601.95        644.58        26.34 o                         
  -5   5   3        985.16        885.81        39.81 o                         
  -4   5   3        960.86        949.69        31.52 o                         
  -3   5   3       2251.21       2103.72        55.58 o                         
  -2   5   3       1932.73       1942.64        50.66 o                         
  -1   5   3       1471.20       1408.68        42.15 o                         
   0   5   3       2180.06       2538.15        69.61 o                         
   1   5   3        692.83        648.70        19.29 o                         
   2   5   3       1671.45       1582.61        43.44 o                         
   3   5   3        972.30        889.91        32.60 o                         
   4   5   3         36.26         35.92         5.02 o                         
   5   5   3        308.26        291.51        19.47 o                         
   6   5   3         35.78         39.39        14.29 o                         
   7   5   3         48.88         43.71        17.95 o                         
   8   5   3         33.92         45.26        14.07 o                         
   9   5   3          1.45         11.56        19.03 o                         
 -10   6   3         32.16         21.88        10.80 o                         
  -9   6   3         30.79         33.16        10.76 o                         
  -8   6   3         61.45         70.25        11.86 o                         
  -7   6   3         22.49         18.93         8.41 o                         
  -6   6   3        116.59        125.83        12.43 o                         
  -5   6   3        179.56        181.34        12.67 o                         
  -4   6   3         98.14         88.18        10.09 o                         
  -3   6   3        114.63        129.73         8.20 o                         
  -2   6   3         14.46         13.30         2.85 o                         
  -1   6   3        178.43        188.38         8.08 o                         
   0   6   3        262.10        293.49        10.03 o                         
   1   6   3        150.08        149.71        10.52 o                         
   2   6   3        147.56        159.49        10.86 o                         
   3   6   3        212.35        206.68        20.88 o                         
   4   6   3        335.16        326.06        16.66 o                         
   5   6   3        170.55        148.26        13.47 o                         
   6   6   3        133.08        149.53        21.79 o                         
   7   6   3         48.35         52.46        23.85 o                         
   8   6   3        115.59        120.02        20.35 o                         
   9   6   3         30.46         27.90        13.83 o                         
 -10   7   3          4.32          1.17         8.98 o                         
  -9   7   3         10.14         15.66         9.57 o                         
  -8   7   3         27.21         24.57        13.23 o                         
  -7   7   3         44.55         41.74         9.60 o                         
  -6   7   3         95.96         85.32         9.66 o                         
  -5   7   3        179.83        190.86        12.97 o                         
  -4   7   3        419.77        392.01        21.50 o                         
  -3   7   3        842.96        785.84        26.71 o                         
  -2   7   3        522.88        503.78        19.05 o                         
  -1   7   3       1249.93       1193.11        36.53 o                         
   0   7   3        969.94       1008.66        34.32 o                         
   1   7   3        395.40        399.72        19.80 o                         
   2   7   3        896.43        821.02        29.31 o                         
   3   7   3        332.04        323.89        30.63 o                         
   4   7   3         60.41         65.47         7.95 o                         
   5   7   3         84.34         94.31         9.02 o                         
   6   7   3         35.79         37.78        19.03 o                         
   7   7   3         59.37         70.04        17.21 o                         
   8   7   3         16.51         -4.32        11.36 o                         
   9   7   3          1.41        -12.63        26.76 o                         
  -9   8   3         14.25         18.89         9.93 o                         
  -8   8   3         89.28         80.93        13.38 o                         
  -7   8   3        107.34        120.99        18.50 o                         
  -6   8   3        198.06        221.55        18.73 o                         
  -5   8   3         85.94         86.67        14.67 o                         
  -4   8   3         84.41         94.79         8.48 o                         
  -3   8   3         78.43         74.09         5.78 o                         
  -2   8   3        132.05        123.75        11.60 o                         
  -1   8   3         24.53         31.89         7.76 o                         
   0   8   3        773.52        812.21        31.51 o                         
   1   8   3        493.59        472.27        21.57 o                         
   2   8   3        410.01        406.35        18.41 o                         
   3   8   3        189.33        179.69        14.71 o                         
   4   8   3        199.69        196.29        16.92 o                         
   5   8   3         77.15         72.22         7.64 o                         
   6   8   3         93.78        120.03        21.36 o                         
   7   8   3         35.07         27.32        19.28 o                         
   8   8   3         14.20         23.52        14.62 o                         
  -9   9   3         12.92         12.44        10.78 o                         
  -8   9   3         34.39         44.93        11.60 o                         
  -7   9   3        119.36        115.79        15.12 o                         
  -6   9   3        191.17        195.09        22.19 o                         
  -5   9   3        197.37        232.33        29.49 o                         
  -4   9   3        427.93        410.28        35.12 o                         
  -3   9   3        231.33        228.76        12.75 o                         
  -2   9   3        411.14        358.15        19.53 o                         
  -1   9   3        274.72        267.78        17.05 o                         
   0   9   3        252.37        238.80        14.20 o                         
   1   9   3         63.52         63.84         7.18 o                         
   2   9   3        117.70        116.88        12.41 o                         
   3   9   3        238.06        291.43        22.63 o                         
   4   9   3        106.40        125.49        19.82 o                         
   5   9   3         66.97         70.29         8.29 o                         
   6   9   3         32.86         21.32        13.25 o                         
   7   9   3         22.00         31.06        14.74 o                         
  -8  10   3         14.57         -4.72         9.06 o                         
  -7  10   3         24.71         23.46         9.30 o                         
  -6  10   3          9.19          6.05         8.36 o                         
  -5  10   3         36.12         34.35        17.62 o                         
  -4  10   3          3.02          1.10         7.13 o                         
  -3  10   3          7.08          7.49         7.69 o                         
  -2  10   3         20.62         14.10         5.09 o                         
  -1  10   3         29.50         14.95         5.15 o                         
   0  10   3          2.80         -2.13         4.42 o                         
   1  10   3        110.54        108.98         9.80 o                         
   2  10   3         47.80         55.15         9.37 o                         
   3  10   3         25.89         37.60        13.99 o                         
   4  10   3         49.99         56.22        24.59 o                         
   5  10   3         36.39         37.05        13.60 o                         
   6  10   3         37.45         45.41        14.57 o                         
  -6  11   3         54.15         56.20        16.14 o                         
  -5  11   3         83.27         80.11        15.35 o                         
  -4  11   3        149.27        172.71        17.67 o                         
  -3  11   3         94.58         99.53        10.74 o                         
  -2  11   3        164.08        157.67        16.12 o                         
  -1  11   3        155.26        161.04        10.73 o                         
   0  11   3        199.54        187.04        11.59 o                         
   1  11   3        161.19        166.05        10.89 o                         
   2  11   3        108.27        117.90        12.35 o                         
   3  11   3         79.47         83.27        11.43 o                         
   4  11   3         67.29         81.00        13.10 o                         
   5  11   3         16.25         -8.72         8.72 o                         
  -5  12   3         18.42          6.50        11.75 o                         
  -4  12   3         16.60         14.56         8.71 o                         
  -3  12   3         13.44          6.23         5.81 o                         
  -2  12   3         12.96         -3.15         6.48 o                         
  -1  12   3         15.81          5.93        10.02 o                         
   0  12   3          4.49         -5.67         5.67 o                         
   1  12   3          4.71         -4.19         5.08 o                         
   2  12   3         12.37         12.86         7.51 o                         
   3  12   3         36.75         31.70        12.61 o                         
  -2  13   3         50.21         41.55        10.96 o                         
  -1  13   3         65.24         60.43        11.11 o                         
   0  13   3         70.70         67.57        13.24 o                         
  -5 -12   4          7.74         45.21        33.74 o                         
  -4 -12   4          9.88          5.23         7.38 o                         
  -3 -12   4         20.57         39.55         9.78 o                         
  -2 -12   4         49.45         67.83        14.78 o                         
  -1 -12   4         61.46        101.73        15.92 o                         
   0 -12   4         55.99         85.52        14.51 o                         
   1 -12   4         72.95         82.13        15.80 o                         
   2 -12   4         57.39         62.85        13.80 o                         
   3 -12   4         60.69         62.01        14.29 o                         
  -6 -11   4         62.80         63.33        33.41 o                         
  -5 -11   4         65.26         68.10        10.73 o                         
  -4 -11   4        129.86        112.39        20.19 o                         
  -3 -11   4        116.57        133.73        19.95 o                         
  -2 -11   4         59.61         71.93        12.70 o                         
  -1 -11   4         93.10         92.00        14.61 o                         
   0 -11   4         78.70        104.69        15.52 o                         
   1 -11   4         60.38         74.03        13.66 o                         
   2 -11   4         67.86         63.18        31.58 o                         
   3 -11   4         27.48         29.44        10.64 o                         
   4 -11   4         11.39         31.58        20.11 o                         
   5 -11   4         19.77         35.74        12.30 o                         
  -8 -10   4          2.11         12.13        26.76 o                         
  -7 -10   4          0.89         31.58        27.42 o                         
  -6 -10   4         13.97         23.10        23.10 o                         
  -5 -10   4         11.21         10.51         6.84 o                         
  -4 -10   4         19.98         35.68         8.35 o                         
  -3 -10   4         92.11        113.34        14.41 o                         
  -2 -10   4         67.67         78.00        12.43 o                         
  -1 -10   4         57.19         70.22        13.08 o                         
   0 -10   4        152.26        175.41        23.69 o                         
   1 -10   4         51.89         75.09        15.12 o                         
   2 -10   4         68.06         83.21        13.79 o                         
   3 -10   4         30.44         49.31        17.78 o                         
   4 -10   4         12.79          6.58         9.35 o                         
   5 -10   4         15.32         22.22        12.96 o                         
   6 -10   4         24.83         35.92        10.95 o                         
  -9  -9   4         11.41         12.96        20.11 o                         
  -8  -9   4         50.12         24.60        22.27 o                         
  -7  -9   4        103.77         46.87        26.59 o                         
  -6  -9   4        161.03        125.81        37.90 o                         
  -5  -9   4        167.51        158.80        22.11 o                         
  -4  -9   4        297.50        284.90        21.95 o                         
  -3  -9   4        342.87        319.14        23.87 o                         
  -2  -9   4        368.10        393.46        27.26 o                         
  -1  -9   4        568.31        564.61        36.84 o                         
   0  -9   4        166.59        170.12        18.20 o                         
   1  -9   4         48.08         41.81         9.58 o                         
   2  -9   4        222.85        209.49        28.85 o                         
   3  -9   4         74.05         91.47        23.59 o                         
   4  -9   4          4.55         12.38        10.47 o                         
   5  -9   4          1.73         -1.24         7.35 o                         
   6  -9   4         14.30         30.58        10.94 o                         
   7  -9   4          7.93         32.31        11.23 o                         
  -9  -8   4          0.42         -7.65        15.13 o                         
  -8  -8   4         27.13         36.90        22.77 o                         
  -7  -8   4          9.74          4.65        18.78 o                         
  -6  -8   4          5.16         20.44        23.27 o                         
  -5  -8   4         30.28         48.26         7.67 o                         
  -4  -8   4          0.76         10.47         5.32 o                         
  -3  -8   4          7.30          6.85         5.79 o                         
  -2  -8   4         16.22         20.08         6.96 o                         
  -1  -8   4        129.88        129.99        16.95 o                         
   0  -8   4        192.00        237.04        53.10 o                         
   1  -8   4        249.02        253.91        19.46 o                         
   2  -8   4        334.10        319.87        21.50 o                         
   3  -8   4        375.44        376.63        26.11 o                         
   4  -8   4        362.64        372.34        25.92 o                         
   5  -8   4        153.88        184.15        27.34 o                         
   6  -8   4        177.51        202.89        19.81 o                         
   7  -8   4         81.51         96.01        14.93 o                         
 -10  -7   4         28.08         48.20        23.60 o                         
  -9  -7   4         49.51         67.81        22.94 o                         
  -8  -7   4         87.41         77.79        25.60 o                         
  -7  -7   4        139.25        139.77        33.08 o                         
  -6  -7   4         47.77         19.80        14.34 o                         
  -5  -7   4         60.71         63.72         9.89 o                         
  -4  -7   4        450.21        465.31        25.77 o                         
  -3  -7   4        299.06        272.90        14.89 o                         
  -2  -7   4        528.81        481.58        32.81 o                         
  -1  -7   4        350.57        342.05        25.39 o                         
   0  -7   4        134.23        135.12        12.46 o                         
   1  -7   4        360.48        328.34        16.51 o                         
   2  -7   4        379.57        395.32        17.92 o                         
   3  -7   4        184.89        173.46        11.97 o                         
   4  -7   4         15.63         19.94         7.17 o                         
   5  -7   4         32.29         22.77        16.95 o                         
   6  -7   4          0.95         -5.62         5.81 o                         
   7  -7   4          7.79          5.07        15.37 o                         
   8  -7   4          3.63         25.82         9.02 o                         
 -11  -6   4         34.52         18.12        18.12 o                         
 -10  -6   4         36.50         48.20        20.44 o                         
  -9  -6   4          2.06         -1.16        13.13 o                         
  -8  -6   4         89.35         85.42        27.92 o                         
  -7  -6   4         90.49        136.28        30.58 o                         
  -6  -6   4         37.81         42.73        12.98 o                         
  -5  -6   4         11.22          9.88         4.18 o                         
  -4  -6   4        334.39        327.16        23.49 o                         
  -3  -6   4        105.84        111.36         9.12 o                         
  -2  -6   4        218.88        208.31        16.43 o                         
  -1  -6   4        566.68        515.81        20.78 o                         
   0  -6   4        543.21        593.65        36.47 o                         
   1  -6   4       1136.49       1084.17        39.99 o                         
   2  -6   4        469.20        455.58        19.59 o                         
   3  -6   4        267.59        229.05        13.15 o                         
   4  -6   4        595.78        548.77        28.09 o                         
   5  -6   4        162.73        138.66        23.12 o                         
   6  -6   4        130.92        126.35        12.31 o                         
   7  -6   4        172.45        171.70        16.97 o                         
   8  -6   4         38.05         45.28         9.99 o                         
   9  -6   4         30.02         35.10        14.71 o                         
 -11  -5   4         16.69         -3.66        15.29 o                         
 -10  -5   4         66.70         60.67        21.94 o                         
  -9  -5   4         59.17         34.90        16.79 o                         
  -8  -5   4        244.33        270.73        35.40 o                         
  -7  -5   4        421.89        410.84        44.21 o                         
  -6  -5   4        164.32        169.18        21.58 o                         
  -5  -5   4       1250.44       1192.73        50.82 o                         
  -4  -5   4       1453.42       1425.56        51.50 o                         
  -3  -5   4       1063.97       1022.00        32.82 o                         
  -2  -5   4       2356.79       2181.21        77.47 o                         
  -1  -5   4        158.74        162.03         8.07 o                         
   0  -5   4        489.45        442.02        22.24 o                         
   1  -5   4        458.19        422.48        25.95 o                         
   2  -5   4        271.96        277.60        14.41 o                         
   3  -5   4        119.02        127.83         9.74 o                         
   4  -5   4         12.86          2.36         4.33 o                         
   5  -5   4         59.69         49.37         7.31 o                         
   6  -5   4        111.27        111.47        10.83 o                         
   7  -5   4          8.80          6.99         5.39 o                         
   8  -5   4         15.85          4.71        12.41 o                         
   9  -5   4          0.07          3.20        12.88 o                         
 -11  -4   4         13.92          9.52        12.49 o                         
 -10  -4   4          6.08          6.97        12.16 o                         
  -9  -4   4         37.38         45.80        13.91 o                         
  -8  -4   4          7.84         15.46        13.46 o                         
  -7  -4   4         75.00         74.80        18.95 o                         
  -6  -4   4         24.12         19.06        14.79 o                         
  -5  -4   4        115.55        119.96         9.77 o                         
  -4  -4   4        170.87        162.03         7.79 o                         
  -3  -4   4        791.48        740.15        29.24 o                         
  -2  -4   4       1545.32       1470.50        50.29 o                         
  -1  -4   4       1301.16       1293.80        46.35 o                         
   0  -4   4       1001.80       1340.99        66.35 o                         
   1  -4   4       1603.82       1575.55        54.99 o                         
   2  -4   4       1504.96       1353.85        45.93 o                         
   3  -4   4        453.62        452.66        41.04 o                         
   4  -4   4       1305.94       1283.15        53.04 o                         
   5  -4   4        323.98        281.99        16.47 o                         
   6  -4   4        122.43        132.13        11.02 o                         
   7  -4   4        261.10        224.94        16.74 o                         
   8  -4   4         45.15         53.82         9.19 o                         
   9  -4   4         40.88         40.28        13.38 o                         
 -12  -3   4          6.12         57.07        50.69 o                         
 -11  -3   4         34.41         26.75        12.64 o                         
 -10  -3   4         57.09         50.65        13.43 o                         
  -9  -3   4         73.33         85.58        13.85 o                         
  -8  -3   4         78.15        111.27        16.12 o                         
  -7  -3   4        468.35        456.41        55.67 o                         
  -6  -3   4        995.56       1182.53       120.05 o                         
  -5  -3   4       1052.63        996.40        33.31 o                         
  -4  -3   4        856.49        837.06        27.10 o                         
  -3  -3   4       2110.10       2052.21        65.05 o                         
  -2  -3   4       3374.83       3538.78       118.76 o                         
  -1  -3   4       3471.17       3540.52       118.14 o                         
   0  -3   4       1926.45       1885.19        63.76 o                         
   1  -3   4        977.19        956.65        31.01 o                         
   2  -3   4        912.72        845.24        35.81 o                         
   3  -3   4        200.85        231.30        13.43 o                         
   4  -3   4        380.93        319.42        14.95 o                         
   5  -3   4          0.35         -3.00         3.84 o                         
   6  -3   4         68.80         67.35         8.69 o                         
   7  -3   4         14.54         11.99         5.45 o                         
   8  -3   4          3.75          0.27         8.14 o                         
   9  -3   4          1.82          6.95         5.96 o                         
  10  -3   4          6.43        -11.43        17.12 o                         
 -12  -2   4         15.62        -10.84        19.28 o                         
 -11  -2   4         28.58         35.55        21.69 o                         
 -10  -2   4         31.69         35.48        12.06 o                         
  -9  -2   4         37.06         45.98        24.85 o                         
  -8  -2   4         15.85         17.27         8.91 o                         
  -7  -2   4         81.39        103.25        13.80 o                         
  -6  -2   4        226.93        297.37        52.76 o                         
  -5  -2   4       1003.17       1148.15        41.17 o                         
  -4  -2   4        435.71        484.04        19.39 o                         
  -3  -2   4         54.38         49.95         4.89 o                         
  -2  -2   4       3481.58       3423.43       103.91 o                         
  -1  -2   4       2546.14       2782.99       184.20 o                         
   0  -2   4       1700.59       1929.31        67.94 o                         
   1  -2   4        505.25        486.33        18.40 o                         
   2  -2   4        472.73        430.59        16.69 o                         
   3  -2   4        887.57        896.15        31.40 o                         
   4  -2   4        873.03        822.78        31.62 o                         
   5  -2   4        523.98        455.02        20.43 o                         
   6  -2   4        125.53        126.79        10.49 o                         
   7  -2   4        234.86        215.28        14.08 o                         
   8  -2   4        175.88        156.36        13.35 o                         
   9  -2   4         60.59         49.91         9.35 o                         
  10  -2   4         23.40         13.61        15.13 o                         
 -12  -1   4         11.67         27.50        28.17 o                         
 -11  -1   4         77.05         61.83        19.45 o                         
 -10  -1   4         69.86         93.59        32.15 o                         
  -9  -1   4        366.74        353.00        34.90 o                         
  -8  -1   4        195.92        198.27        24.77 o                         
  -7  -1   4        334.08        346.16        20.05 o                         
  -6  -1   4       1493.02       1537.07        75.91 o                         
  -5  -1   4       1508.20       1643.47        75.98 o                         
  -4  -1   4        591.62        498.13        20.40 o                         
  -3  -1   4        922.66        815.92        30.31 o                         
  -2  -1   4        229.25        254.48        11.18 o                         
  -1  -1   4       4345.65       4253.74       132.07 o                         
   0  -1   4       2271.16       2285.62       116.99 o                         
   1  -1   4       1014.41       1097.82        35.33 o                         
   2  -1   4       1441.39       1402.04        45.63 o                         
   3  -1   4         92.97         83.81         6.72 o                         
   4  -1   4        225.06        217.21        11.04 o                         
   5  -1   4        399.63        359.48        17.56 o                         
   6  -1   4        224.82        198.57        13.09 o                         
   7  -1   4          4.03          6.09         6.23 o                         
   8  -1   4          5.72          7.25         5.30 o                         
   9  -1   4         21.70         16.32         6.35 o                         
  10  -1   4          6.82         13.17         6.58 o                         
 -12   0   4         13.37         22.69        13.51 o                         
 -11   0   4          0.52         12.15        25.35 o                         
 -10   0   4         53.56         67.35        12.05 o                         
  -9   0   4          1.16         21.73         5.28 o                         
  -8   0   4         15.77         57.49        19.11 o                         
  -7   0   4        117.88        135.86        16.87 o                         
  -6   0   4          0.78          3.30         3.21 o                         
  -5   0   4        406.39        435.90        19.38 o                         
  -4   0   4        954.24       1040.55        52.62 o                         
  -3   0   4        333.02        359.69        15.00 o                         
  -2   0   4          2.00          3.41         3.67 o                         
  -1   0   4         44.74         71.97         6.83 o                         
   0   0   4       1587.87       1444.33        50.93 o                         
   1   0   4         19.92         10.01         5.08 o                         
   2   0   4        495.76        563.28        25.25 o                         
   3   0   4       1931.26       1910.12        61.64 o                         
   4   0   4        322.84        309.73        14.85 o                         
   5   0   4        794.20        724.69        32.64 o                         
   6   0   4         73.27         68.01         8.03 o                         
   7   0   4         36.05         46.87         7.22 o                         
   8   0   4        264.85        234.26        16.05 o                         
   9   0   4         23.45         37.92         9.92 o                         
  10   0   4          7.10         11.92         5.85 o                         
 -12   1   4         13.76         12.83        11.58 o                         
 -11   1   4         82.47         99.81        16.47 o                         
 -10   1   4         74.66        103.62        16.86 o                         
  -9   1   4        370.68        341.37        35.90 o                         
  -8   1   4        196.32        212.89        21.77 o                         
  -7   1   4        356.34        363.36        28.01 o                         
  -6   1   4       1547.39       1586.95        77.06 o                         
  -5   1   4       1470.72       1536.25        63.07 o                         
  -4   1   4        632.12        554.13        20.10 o                         
  -3   1   4        922.98        855.25        35.16 o                         
  -2   1   4        153.21        162.73        15.57 o                         
  -1   1   4       4785.81       4605.40       171.65 o                         
   0   1   4       2271.38       2270.62        91.23 o                         
   1   1   4        919.01        994.02        37.21 o                         
   2   1   4       1474.63       1412.10        60.06 o                         
   3   1   4        124.95        130.89         9.99 o                         
   4   1   4        200.34        194.42        10.84 o                         
   5   1   4        393.90        366.28        19.36 o                         
   6   1   4        223.26        192.88        13.22 o                         
   7   1   4          3.92          4.30         5.53 o                         
   8   1   4          6.74          7.76         4.85 o                         
   9   1   4         23.98         31.92         6.74 o                         
  10   1   4          8.87         14.23         6.64 o                         
 -12   2   4         17.00         20.04        13.13 o                         
 -11   2   4         28.77         45.53        13.37 o                         
 -10   2   4         32.86         44.61        12.85 o                         
  -9   2   4         40.44         57.82        12.80 o                         
  -8   2   4         18.45         18.14         5.05 o                         
  -7   2   4         85.02         97.57         8.88 o                         
  -6   2   4        226.85        244.82        16.41 o                         
  -5   2   4        978.64       1112.21        40.00 o                         
  -4   2   4        406.48        461.33        18.22 o                         
  -3   2   4         82.07         81.68         5.37 o                         
  -2   2   4       3392.87       3428.80       134.74 o                         
  -1   2   4       2597.03       2688.88       106.96 o                         
   0   2   4       1879.19       2115.31        81.50 o                         
   1   2   4        489.55        482.72        22.43 o                         
   2   2   4        520.89        459.62        22.37 o                         
   3   2   4        949.12        941.98        36.58 o                         
   4   2   4        854.01        791.86        33.68 o                         
   5   2   4        518.37        453.82        29.42 o                         
   6   2   4        160.78        166.95        11.46 o                         
   7   2   4        211.15        185.72        18.98 o                         
   8   2   4        182.22        183.95        12.98 o                         
   9   2   4         56.49         46.52        11.94 o                         
  10   2   4         23.18         35.86        15.45 o                         
 -12   3   4          3.85         -1.42        14.29 o                         
 -11   3   4         34.67         31.56        13.77 o                         
 -10   3   4         48.50         47.54        18.12 o                         
  -9   3   4         66.35         77.02        14.17 o                         
  -8   3   4         72.24         91.54        12.06 o                         
  -7   3   4        454.48        431.15        26.16 o                         
  -6   3   4       1033.91       1137.37        74.06 o                         
  -5   3   4       1056.09       1026.60        32.78 o                         
  -4   3   4        968.80        954.58        29.08 o                         
  -3   3   4       2181.96       2143.70        64.80 o                         
  -2   3   4       3487.04       3507.47       106.79 o                         
  -1   3   4       3545.17       3468.92       106.96 o                         
   0   3   4       1848.47       1834.81        52.56 o                         
   1   3   4        907.63        849.30        36.46 o                         
   2   3   4        926.34        814.71        35.26 o                         
   3   3   4        186.52        216.16        14.30 o                         
   4   3   4        348.83        326.64        18.69 o                         
   5   3   4          0.10          1.58         8.04 o                         
   6   3   4         66.28         55.79         7.31 o                         
   7   3   4         14.28         13.59         4.60 o                         
   8   3   4          4.59         10.21         7.11 o                         
   9   3   4          2.51          3.03        11.62 o                         
  10   3   4          7.12          6.36        16.62 o                         
 -11   4   4         12.15         24.91        12.67 o                         
 -10   4   4          3.58          3.17         9.26 o                         
  -9   4   4         30.37         32.01        10.21 o                         
  -8   4   4          5.61          2.47         7.15 o                         
  -7   4   4         73.01         68.43        10.73 o                         
  -6   4   4         24.17         20.85         5.64 o                         
  -5   4   4        122.10        117.74         6.64 o                         
  -4   4   4        153.54        150.77         8.22 o                         
  -3   4   4        863.64        810.33        26.48 o                         
  -2   4   4       1469.37       1389.60        41.76 o                         
  -1   4   4       1336.31       1323.54        38.72 o                         
   0   4   4       1091.86       1456.16        45.02 o                         
   1   4   4       1530.27       1552.04        56.27 o                         
   2   4   4       1544.52       1403.22        46.63 o                         
   3   4   4        462.24        415.72        28.28 o                         
   4   4   4       1282.68       1250.50        57.01 o                         
   5   4   4        303.55        252.29        25.17 o                         
   6   4   4        149.50        158.91        11.89 o                         
   7   4   4        240.42        237.43        17.88 o                         
   8   4   4         44.74         32.31        13.99 o                         
   9   4   4         29.37         18.99        17.12 o                         
 -11   5   4         16.29         27.64        12.70 o                         
 -10   5   4         62.27         60.10        12.74 o                         
  -9   5   4         63.20         47.00        12.27 o                         
  -8   5   4        251.52        273.28        31.98 o                         
  -7   5   4        410.76        423.34        24.67 o                         
  -6   5   4        178.43        170.03        14.54 o                         
  -5   5   4       1222.71       1171.28        43.61 o                         
  -4   5   4       1457.26       1418.47        45.45 o                         
  -3   5   4       1023.25        971.16        27.99 o                         
  -2   5   4       2418.05       2280.91        64.38 o                         
  -1   5   4        108.55        108.40         6.03 o                         
   0   5   4        518.55        468.25        13.44 o                         
   1   5   4        500.99        482.34        15.69 o                         
   2   5   4        327.51        329.29        14.51 o                         
   3   5   4        109.66        120.80        12.57 o                         
   4   5   4         20.58         16.07         8.28 o                         
   5   5   4         58.94         52.47        20.78 o                         
   6   5   4        113.69         98.92        15.19 o                         
   7   5   4          8.79         15.93        12.46 o                         
   8   5   4         16.60         25.34        13.30 o                         
   9   5   4          0.26         11.00        11.67 o                         
 -11   6   4         36.09         32.46        12.17 o                         
 -10   6   4         34.72         43.32        12.43 o                         
  -9   6   4          1.88          4.43         8.29 o                         
  -8   6   4         93.43        111.25        13.98 o                         
  -7   6   4         88.79         77.41        12.42 o                         
  -6   6   4         38.13         38.11         9.03 o                         
  -5   6   4         11.38          8.96         5.44 o                         
  -4   6   4        332.53        331.62        16.11 o                         
  -3   6   4         97.93        116.43         8.71 o                         
  -2   6   4        183.77        178.70         9.22 o                         
  -1   6   4        551.23        496.13        17.16 o                         
   0   6   4        489.36        527.11        16.27 o                         
   1   6   4       1088.84       1026.72        43.14 o                         
   2   6   4        447.72        424.39        19.13 o                         
   3   6   4        227.11        204.27        16.74 o                         
   4   6   4        626.01        557.49        26.54 o                         
   5   6   4        135.58        130.19        10.27 o                         
   6   6   4        133.31        127.79        16.18 o                         
   7   6   4        176.79        165.79        24.27 o                         
   8   6   4         35.85         37.35        14.45 o                         
   9   6   4         26.67         12.09        16.29 o                         
 -10   7   4         29.26         32.67        10.54 o                         
  -9   7   4         40.34         22.91         9.99 o                         
  -8   7   4         74.73         59.71        17.10 o                         
  -7   7   4        128.97        150.16        16.75 o                         
  -6   7   4         50.11         46.85         9.44 o                         
  -5   7   4         50.70         47.70         9.06 o                         
  -4   7   4        375.43        387.26        28.52 o                         
  -3   7   4        229.15        193.66        13.55 o                         
  -2   7   4        581.80        548.33        20.63 o                         
  -1   7   4        348.95        377.91        18.76 o                         
   0   7   4        124.24        127.91        11.41 o                         
   1   7   4        360.75        356.96        35.81 o                         
   2   7   4        370.11        346.93        16.65 o                         
   3   7   4        200.93        216.49        13.27 o                         
   4   7   4         22.92         22.23         5.13 o                         
   5   7   4         27.78         32.83         8.87 o                         
   6   7   4          1.28          3.43         3.60 o                         
   7   7   4          7.81          5.79        11.54 o                         
   8   7   4          4.19        -10.97        10.97 o                         
  -9   8   4          0.10         -4.69        10.35 o                         
  -8   8   4         28.29         18.13         9.41 o                         
  -7   8   4          9.60          4.04        10.56 o                         
  -6   8   4          5.59         -2.99         7.24 o                         
  -5   8   4         27.22         40.25         8.84 o                         
  -4   8   4          0.27         -0.45         5.39 o                         
  -3   8   4          3.15         14.28         5.41 o                         
  -2   8   4         22.76         29.63         6.32 o                         
  -1   8   4        169.70        179.26        11.82 o                         
   0   8   4        193.61        229.29        12.73 o                         
   1   8   4        242.55        216.30        15.76 o                         
   2   8   4        354.19        323.02        19.98 o                         
   3   8   4        387.43        383.27        35.21 o                         
   4   8   4        376.03        349.12        21.40 o                         
   5   8   4        148.23        155.97        13.81 o                         
   6   8   4        181.91        173.35        12.95 o                         
   7   8   4         83.30         86.29        19.70 o                         
  -9   9   4         12.05         16.15        10.13 o                         
  -8   9   4         43.69         44.78        12.07 o                         
  -7   9   4        101.38        122.40        15.50 o                         
  -6   9   4        157.48        184.82        26.84 o                         
  -5   9   4        177.66        187.73        16.56 o                         
  -4   9   4        268.58        265.35        18.95 o                         
  -3   9   4        307.25        296.05        14.49 o                         
  -2   9   4        345.87        326.95        19.15 o                         
  -1   9   4        528.62        566.00        26.37 o                         
   0   9   4        122.63        114.24        11.28 o                         
   1   9   4         30.63         33.52         9.18 o                         
   2   9   4        188.96        159.83        14.83 o                         
   3   9   4         70.63         59.03        14.26 o                         
   4   9   4          2.35         -8.81        21.44 o                         
   5   9   4          1.69         11.97         5.00 o                         
   6   9   4         15.65         20.45        13.15 o                         
   7   9   4          7.75         -3.73        13.05 o                         
  -8  10   4          2.49         -9.32         9.32 o                         
  -7  10   4          0.59         -8.51         9.08 o                         
  -6  10   4         13.31          0.63         8.83 o                         
  -5  10   4         11.70         14.46         9.76 o                         
  -4  10   4         22.53         17.12         8.22 o                         
  -3  10   4         94.40         97.05        10.28 o                         
  -2  10   4         67.14         51.36         6.91 o                         
  -1  10   4         69.82         66.70         9.93 o                         
   0  10   4        141.86        131.05        10.64 o                         
   1  10   4         31.47         22.78         7.56 o                         
   2  10   4         50.60         44.37        10.07 o                         
   3  10   4         27.81         23.42        11.77 o                         
   4  10   4          4.83         22.16        16.04 o                         
   5  10   4          9.01          7.91        12.82 o                         
   6  10   4         24.03          6.63        14.02 o                         
  -6  11   4         72.97         62.65        12.43 o                         
  -5  11   4         69.23         71.20        24.42 o                         
  -4  11   4        128.66        159.35        15.93 o                         
  -3  11   4        121.81        123.42        10.15 o                         
  -2  11   4         55.72         57.40        10.20 o                         
  -1  11   4         98.90         89.60         8.80 o                         
   0  11   4         82.92         89.41         8.43 o                         
   1  11   4         66.37         36.93        10.62 o                         
   2  11   4         67.70         60.57        12.82 o                         
   3  11   4         23.39         50.86        11.57 o                         
   4  11   4         10.11         27.23        15.21 o                         
   5  11   4         18.66         14.63        25.43 o                         
  -5  12   4          7.68         -7.31        10.89 o                         
  -4  12   4          9.56          5.38         8.76 o                         
  -3  12   4         18.46         11.72         8.28 o                         
  -2  12   4         45.77         66.36         8.46 o                         
  -1  12   4         61.83         68.74        10.03 o                         
   0  12   4         55.82         49.79         6.98 o                         
   1  12   4         68.79         82.68        12.24 o                         
   2  12   4         56.76         82.45        15.15 o                         
   3  12   4         71.92         62.94        11.99 o                         
  -4 -12   5         67.55         76.36        13.13 o                         
  -3 -12   5         53.12         54.79        11.72 o                         
  -2 -12   5         73.96        101.44        28.01 o                         
  -1 -12   5        110.36        109.70        16.62 o                         
   0 -12   5         99.88        152.69        19.87 o                         
   1 -12   5        117.74        159.64        21.08 o                         
   2 -12   5         45.37         36.40        12.63 o                         
  -6 -11   5         22.01         73.63        33.57 o                         
  -5 -11   5         40.06         47.32         9.94 o                         
  -4 -11   5         12.94         22.05        11.22 o                         
  -3 -11   5          8.51         16.49        10.06 o                         
  -2 -11   5         19.29         35.65        13.30 o                         
  -1 -11   5         13.30         15.43        13.88 o                         
   0 -11   5          5.53          3.92         8.49 o                         
   1 -11   5          1.40          7.61         8.43 o                         
   2 -11   5          0.59          8.64         9.97 o                         
   3 -11   5          1.92          1.33        21.94 o                         
   4 -11   5          1.73         -0.49         8.64 o                         
  -8 -10   5          8.68         12.30        26.93 o                         
  -7 -10   5         27.39         37.90        29.42 o                         
  -6 -10   5         38.02         36.35        16.45 o                         
  -5 -10   5         64.10         69.06        22.52 o                         
  -4 -10   5         82.02        100.81        13.56 o                         
  -3 -10   5         77.39         93.35        14.11 o                         
  -2 -10   5        192.64        223.69        20.97 o                         
  -1 -10   5        214.61        242.76        49.61 o                         
   0 -10   5        177.90        202.24        20.43 o                         
   1 -10   5        190.02        201.38        39.31 o                         
   2 -10   5        192.38        190.36        19.28 o                         
   3 -10   5        144.72        143.99        26.10 o                         
   4 -10   5         85.36         79.28        16.45 o                         
   5 -10   5         20.75         23.47        24.52 o                         
  -9  -9   5         25.75         17.78        22.94 o                         
  -8  -9   5         51.40         14.46        22.77 o                         
  -7  -9   5         48.81         42.38        27.92 o                         
  -6  -9   5         46.58         48.35         8.25 o                         
  -5  -9   5        178.35        167.23        15.91 o                         
  -4  -9   5         96.00        121.45        13.57 o                         
  -3  -9   5        107.72        125.05        31.49 o                         
  -2  -9   5        328.62        320.71        25.36 o                         
  -1  -9   5        100.50        119.84        15.49 o                         
   0  -9   5         53.39         49.04        11.25 o                         
   1  -9   5         62.64         70.57        19.11 o                         
   2  -9   5         25.64         28.17         8.15 o                         
   3  -9   5         42.55         55.20        19.86 o                         
   4  -9   5          4.30         12.64         8.72 o                         
   5  -9   5          6.84          3.50        14.79 o                         
   6  -9   5         20.36         30.65        12.13 o                         
  -9  -8   5          2.60         22.60        21.44 o                         
  -8  -8   5          7.59         -3.66        18.28 o                         
  -7  -8   5          9.30         14.29        18.78 o                         
  -6  -8   5         53.85         55.23        16.32 o                         
  -5  -8   5         20.94         26.93         8.89 o                         
  -4  -8   5        117.41        104.83        11.45 o                         
  -3  -8   5         85.18         81.58        12.98 o                         
  -2  -8   5        132.86        139.88        14.63 o                         
  -1  -8   5        427.21        421.02        54.59 o                         
   0  -8   5         88.12        127.74        15.54 o                         
   1  -8   5        284.42        300.01        15.39 o                         
   2  -8   5        407.66        391.36        18.92 o                         
   3  -8   5        327.10        327.26        17.84 o                         
   4  -8   5        185.29        180.61        12.04 o                         
   5  -8   5        162.37        162.13        16.97 o                         
   6  -8   5        115.53        153.16        18.03 o                         
   7  -8   5         69.33         76.79        14.25 o                         
 -10  -7   5         12.57         69.98        23.93 o                         
  -9  -7   5         33.48         41.22        23.27 o                         
  -8  -7   5        110.83         87.08        25.93 o                         
  -7  -7   5         99.58         59.50        26.76 o                         
  -6  -7   5        345.95        319.01        21.96 o                         
  -5  -7   5         97.19         85.25        15.75 o                         
  -4  -7   5        380.59        348.98        25.28 o                         
  -3  -7   5        291.29        277.26        16.97 o                         
  -2  -7   5        299.93        304.88        18.02 o                         
  -1  -7   5        122.48         96.32        13.09 o                         
   0  -7   5         59.25         59.49         7.44 o                         
   1  -7   5         27.49         28.86         5.48 o                         
   2  -7   5        348.89        329.66        16.06 o                         
   3  -7   5          4.98         10.70         4.74 o                         
   4  -7   5          1.48         -0.98         4.17 o                         
   5  -7   5         22.01         17.81         5.68 o                         
   6  -7   5         47.19         53.08        11.14 o                         
   7  -7   5         34.68         37.07        10.72 o                         
   8  -7   5         31.41         21.44        35.57 o                         
 -11  -6   5          4.09         22.27        20.61 o                         
 -10  -6   5          0.86         12.30        15.96 o                         
  -9  -6   5          8.07         17.29        19.95 o                         
  -8  -6   5         33.49         12.80        17.95 o                         
  -7  -6   5         89.50         68.81        22.94 o                         
  -6  -6   5         53.46         50.49        13.35 o                         
  -5  -6   5        341.81        338.37        22.06 o                         
  -4  -6   5         86.89         84.75         8.97 o                         
  -3  -6   5        568.62        522.04        24.79 o                         
  -2  -6   5        205.29        195.94        14.39 o                         
  -1  -6   5        614.54        611.77        24.04 o                         
   0  -6   5        795.98        813.10        37.92 o                         
   1  -6   5        672.28        677.54        26.26 o                         
   2  -6   5        768.32        687.44        28.02 o                         
   3  -6   5        303.19        272.29        15.82 o                         
   4  -6   5         54.31         50.67         7.81 o                         
   5  -6   5        219.02        228.58        22.54 o                         
   6  -6   5        119.67        108.40        12.50 o                         
   7  -6   5         31.36         26.98         8.98 o                         
   8  -6   5         18.34         24.26        12.55 o                         
 -11  -5   5         62.26         56.18        24.10 o                         
 -10  -5   5         78.13         73.47        23.93 o                         
  -9  -5   5        196.36        186.97        36.23 o                         
  -8  -5   5        147.47        153.23        30.42 o                         
  -7  -5   5        361.64        338.54        41.72 o                         
  -6  -5   5        543.21        507.23        50.86 o                         
  -5  -5   5        279.84        274.89        15.15 o                         
  -4  -5   5        616.44        585.10        23.64 o                         
  -3  -5   5        613.36        587.05        23.86 o                         
  -2  -5   5        792.81        786.42        31.08 o                         
  -1  -5   5        464.77        441.94        22.32 o                         
   0  -5   5         97.65        130.43        11.01 o                         
   1  -5   5         24.18         27.08         4.86 o                         
   2  -5   5        184.50        174.23        13.46 o                         
   3  -5   5        434.98        434.95        21.42 o                         
   4  -5   5        140.77        148.08        22.77 o                         
   5  -5   5        145.94        144.13        11.87 o                         
   6  -5   5         98.38        117.87        15.95 o                         
   7  -5   5         32.83          9.03        21.14 o                         
   8  -5   5         22.69         23.40         8.31 o                         
   9  -5   5          9.32         15.17         8.31 o                         
 -11  -4   5          9.41         24.27        16.95 o                         
 -10  -4   5          0.75          9.64        14.63 o                         
  -9  -4   5         65.28         44.54        19.45 o                         
  -8  -4   5        139.32        135.15        22.27 o                         
  -7  -4   5         20.38         22.41        10.57 o                         
  -6  -4   5        848.67        754.94        47.27 o                         
  -5  -4   5        551.04        527.29        22.92 o                         
  -4  -4   5        588.95        555.42        20.81 o                         
  -3  -4   5        720.71        677.10        23.11 o                         
  -2  -4   5       1548.01       1480.44        53.20 o                         
  -1  -4   5        333.50        330.41        14.41 o                         
   0  -4   5       1543.10       1607.44        71.29 o                         
   1  -4   5        677.95        622.62        30.57 o                         
   2  -4   5       1397.65       1360.01        49.99 o                         
   3  -4   5        788.44        671.40        39.76 o                         
   4  -4   5        269.97        277.39        16.20 o                         
   5  -4   5        163.56        152.87        12.50 o                         
   6  -4   5        164.63        169.34        13.35 o                         
   7  -4   5         91.10         89.56        38.64 o                         
   8  -4   5         53.66         47.17         9.11 o                         
   9  -4   5          0.89         -1.77        10.04 o                         
 -12  -3   5         18.37         29.63        16.27 o                         
 -11  -3   5         34.22         34.84        16.04 o                         
 -10  -3   5         73.71         71.67        23.84 o                         
  -9  -3   5        180.86        216.11        36.48 o                         
  -8  -3   5         70.85         84.27        15.10 o                         
  -7  -3   5        254.31        337.77        35.07 o                         
  -6  -3   5        466.42        404.24        27.63 o                         
  -5  -3   5        235.57        204.93        10.40 o                         
  -4  -3   5         41.32         37.06         5.51 o                         
  -3  -3   5        181.38        177.76        10.12 o                         
  -2  -3   5       1903.80       1995.76        70.95 o                         
  -1  -3   5        922.54        891.96        32.21 o                         
   0  -3   5        221.02        204.79         9.41 o                         
   1  -3   5        160.44        175.64        10.61 o                         
   2  -3   5         86.21        103.68         8.83 o                         
   3  -3   5         77.57         86.84         7.22 o                         
   4  -3   5        102.25         87.14         7.22 o                         
   5  -3   5          4.20          2.78         4.14 o                         
   6  -3   5         47.67         36.69         6.59 o                         
   7  -3   5         27.41         37.71         7.33 o                         
   8  -3   5         14.74          7.84         6.04 o                         
   9  -3   5         29.04         25.06         7.74 o                         
 -12  -2   5          2.92         -8.75        12.82 o                         
 -11  -2   5          6.46          2.49        15.79 o                         
 -10  -2   5         29.92         36.80        13.30 o                         
  -9  -2   5          0.96         -7.22         9.45 o                         
  -8  -2   5         49.53         54.03        11.68 o                         
  -7  -2   5        217.59        236.38        18.28 o                         
  -6  -2   5        626.89        582.36        28.03 o                         
  -5  -2   5        664.58        691.77        26.99 o                         
  -4  -2   5       1707.76       1613.70        51.60 o                         
  -3  -2   5       2154.10       2248.07        68.71 o                         
  -2  -2   5       7294.32       7336.52       244.36 o                         
  -1  -2   5       3926.03       3785.54       145.09 o                         
   0  -2   5       2542.73       3013.63       116.62 o                         
   1  -2   5       1413.11       1276.38        42.06 o                         
   2  -2   5       2265.20       2083.82        67.25 o                         
   3  -2   5        820.49        699.56        26.02 o                         
   4  -2   5        828.74        782.55        32.42 o                         
   5  -2   5        151.61        144.21         9.98 o                         
   6  -2   5         51.94         41.13         7.08 o                         
   7  -2   5        143.04        143.15        12.47 o                         
   8  -2   5         23.83         31.08         7.84 o                         
   9  -2   5         14.09         26.17         7.27 o                         
 -12  -1   5         11.59          7.66        13.96 o                         
 -11  -1   5         50.13         82.13        16.73 o                         
 -10  -1   5        290.95        288.68        36.07 o                         
  -9  -1   5          8.38         11.18         9.12 o                         
  -8  -1   5        530.09        576.03        40.63 o                         
  -7  -1   5        660.76        635.06        44.20 o                         
  -6  -1   5        314.09        303.65        14.29 o                         
  -5  -1   5       1188.95       1205.34        43.91 o                         
  -4  -1   5        453.55        439.09        22.64 o                         
  -3  -1   5        242.10        236.54        12.24 o                         
  -2  -1   5        685.39        525.75        30.71 o                         
  -1  -1   5        193.98        211.77        16.71 o                         
   0  -1   5        413.44        577.83        26.99 o                         
   1  -1   5         84.32         88.56         7.44 o                         
   2  -1   5        285.37        271.56        12.91 o                         
   3  -1   5          3.81          0.52         4.95 o                         
   4  -1   5        134.28        131.97         9.59 o                         
   5  -1   5         44.67         46.97         6.58 o                         
   6  -1   5          8.36         -2.02         4.75 o                         
   7  -1   5        129.70        110.58        10.79 o                         
   8  -1   5         30.29         31.31         7.27 o                         
   9  -1   5         21.01         17.52         6.85 o                         
 -12   0   5          0.08          1.34        11.42 o                         
 -11   0   5          0.16          4.07        11.47 o                         
 -10   0   5         47.47         64.25         7.44 o                         
  -9   0   5        118.11        128.88        33.40 o                         
  -8   0   5          0.58          2.53         5.32 o                         
  -7   0   5        534.83        526.82        29.16 o                         
  -6   0   5        222.42        225.95        12.06 o                         
  -5   0   5        909.58        859.13        45.49 o                         
  -4   0   5        743.50        798.58        39.72 o                         
  -3   0   5         94.29         77.07         7.36 o                         
  -2   0   5        904.44        805.52        30.69 o                         
  -1   0   5        311.85        209.10        12.81 o                         
   0   0   5         56.89         61.07         9.13 o                         
   1   0   5        632.96        551.18        29.99 o                         
   2   0   5        914.39        721.79        31.24 o                         
   3   0   5        418.76        365.81        17.20 o                         
   4   0   5        718.93        655.83        25.29 o                         
   5   0   5        239.12        250.14        22.29 o                         
   6   0   5        350.98        288.56        39.23 o                         
   7   0   5        189.18        200.81        14.69 o                         
   8   0   5          9.97         13.90         5.62 o                         
   9   0   5         38.18         28.31        12.59 o                         
 -12   1   5          9.80          8.75        12.56 o                         
 -11   1   5         49.48         69.27        16.25 o                         
 -10   1   5        293.16        330.57        45.46 o                         
  -9   1   5          7.49         13.57         4.69 o                         
  -8   1   5        580.57        578.25        34.00 o                         
  -7   1   5        682.03        681.93        35.78 o                         
  -6   1   5        355.48        355.41        16.16 o                         
  -5   1   5       1230.64       1226.94        43.28 o                         
  -4   1   5        487.16        460.35        21.61 o                         
  -3   1   5        300.45        296.09        15.42 o                         
  -2   1   5        768.87        599.96        26.42 o                         
  -1   1   5        169.51        184.69        10.58 o                         
   0   1   5        380.59        523.58        21.95 o                         
   1   1   5         79.21         76.75         9.48 o                         
   2   1   5        282.27        261.08        17.10 o                         
   3   1   5          4.77         -3.94         4.17 o                         
   4   1   5        144.84        139.60        15.98 o                         
   5   1   5         40.05         46.26         7.05 o                         
   6   1   5         14.70          9.22         6.92 o                         
   7   1   5        129.87        104.51        10.44 o                         
   8   1   5         27.80         28.32         8.39 o                         
   9   1   5         19.67         17.12         6.26 o                         
 -12   2   5          2.49          8.27        14.71 o                         
 -11   2   5          6.55        -11.05        11.05 o                         
 -10   2   5         31.91         62.63        21.10 o                         
  -9   2   5          0.38          3.45         8.57 o                         
  -8   2   5         41.58         40.86         6.79 o                         
  -7   2   5        233.47        239.10        16.56 o                         
  -6   2   5        606.11        575.11        23.30 o                         
  -5   2   5        592.27        681.78        25.99 o                         
  -4   2   5       1687.34       1654.76        50.99 o                         
  -3   2   5       2059.06       2152.75        76.48 o                         
  -2   2   5       7261.78       7220.81       243.48 o                         
  -1   2   5       3856.62       3723.80       116.00 o                         
   0   2   5       2396.33       2917.20       118.81 o                         
   1   2   5       1399.64       1248.71        44.89 o                         
   2   2   5       2365.16       2158.49        88.44 o                         
   3   2   5        822.45        734.98        30.59 o                         
   4   2   5        831.94        825.90        34.52 o                         
   5   2   5        112.19        108.56        10.64 o                         
   6   2   5         60.41         60.65        11.01 o                         
   7   2   5        147.59        155.45        12.50 o                         
   8   2   5         21.99         28.70         6.33 o                         
   9   2   5         16.02         12.00         6.55 o                         
 -12   3   5         18.07         15.68        14.40 o                         
 -11   3   5         35.23         54.80        17.57 o                         
 -10   3   5         71.79        111.23        19.33 o                         
  -9   3   5        155.59        227.37        54.68 o                         
  -8   3   5         94.09        127.58        16.28 o                         
  -7   3   5        225.89        268.04        40.46 o                         
  -6   3   5        384.50        366.89        20.01 o                         
  -5   3   5        204.38        189.79         9.10 o                         
  -4   3   5         25.70         22.03         4.89 o                         
  -3   3   5        171.67        177.37        14.33 o                         
  -2   3   5       2073.70       2136.13        72.91 o                         
  -1   3   5        927.78        867.21        28.04 o                         
   0   3   5        239.43        235.91        16.62 o                         
   1   3   5        171.86        180.24        13.16 o                         
   2   3   5         91.12        118.30        25.63 o                         
   3   3   5         68.36         80.01        11.17 o                         
   4   3   5        108.89        104.79        12.80 o                         
   5   3   5          1.39         -1.96         7.67 o                         
   6   3   5         52.03         42.92         6.93 o                         
   7   3   5         26.71         30.84         6.71 o                         
   8   3   5         14.66         19.02         5.58 o                         
   9   3   5         24.44         23.90        13.08 o                         
 -11   4   5          9.38          9.62        11.10 o                         
 -10   4   5          0.55         -4.37        17.78 o                         
  -9   4   5         67.17         65.95        14.49 o                         
  -8   4   5        137.85        157.36        26.10 o                         
  -7   4   5         17.59          0.43         7.31 o                         
  -6   4   5        813.85        795.87        34.78 o                         
  -5   4   5        576.36        539.73        21.88 o                         
  -4   4   5        706.17        653.96        21.49 o                         
  -3   4   5        727.57        681.35        23.93 o                         
  -2   4   5       1522.02       1529.92        44.48 o                         
  -1   4   5        332.70        340.19        15.54 o                         
   0   4   5       1712.49       1885.33       130.13 o                         
   1   4   5        789.90        702.39        29.84 o                         
   2   4   5       1477.36       1402.71        54.72 o                         
   3   4   5        823.98        752.22        36.36 o                         
   4   4   5        262.93        269.83        21.45 o                         
   5   4   5        151.43        139.97        19.75 o                         
   6   4   5        193.50        171.54        16.37 o                         
   7   4   5         82.52         83.29         9.00 o                         
   8   4   5         48.92         67.90        19.28 o                         
   9   4   5          1.15         -9.52        11.49 o                         
 -11   5   5         58.08         64.01        16.91 o                         
 -10   5   5         67.03        100.18        17.28 o                         
  -9   5   5        189.33        239.32        27.01 o                         
  -8   5   5        137.97        143.88        15.61 o                         
  -7   5   5        368.09        408.44        23.50 o                         
  -6   5   5        555.38        512.59        27.07 o                         
  -5   5   5        238.99        238.35        12.91 o                         
  -4   5   5        622.09        575.45        21.18 o                         
  -3   5   5        654.93        630.42        26.17 o                         
  -2   5   5        843.24        886.35        47.98 o                         
  -1   5   5        444.86        439.67        15.18 o                         
   0   5   5        111.16        129.45        10.59 o                         
   1   5   5         26.31         29.62        12.54 o                         
   2   5   5        190.55        173.41        20.15 o                         
   3   5   5        427.82        428.01        24.17 o                         
   4   5   5        138.43        109.48        14.09 o                         
   5   5   5        136.20        110.75        18.82 o                         
   6   5   5         96.75         92.34        18.04 o                         
   7   5   5         30.32         30.63         6.43 o                         
   8   5   5         22.69         -1.28        11.75 o                         
   9   5   5          7.43         26.19        14.34 o                         
 -11   6   5          4.04          2.56        13.39 o                         
 -10   6   5          0.72          1.75        11.06 o                         
  -9   6   5          7.77          2.76         8.37 o                         
  -8   6   5         26.99         16.18        11.41 o                         
  -7   6   5         73.87         69.84        13.75 o                         
  -6   6   5         32.91         47.02         9.26 o                         
  -5   6   5        313.35        323.57        19.84 o                         
  -4   6   5         69.62         67.12         7.09 o                         
  -3   6   5        520.34        482.89        23.74 o                         
  -2   6   5        148.42        173.56        14.21 o                         
  -1   6   5        586.09        580.24        25.92 o                         
   0   6   5        780.74        866.23        40.35 o                         
   1   6   5        619.11        591.51        25.03 o                         
   2   6   5        776.03        682.90        26.81 o                         
   3   6   5        338.30        302.33        18.60 o                         
   4   6   5         59.27         55.23        13.24 o                         
   5   6   5        229.73        247.90        28.21 o                         
   6   6   5        136.78        129.68        10.75 o                         
   7   6   5         38.53         29.88         5.75 o                         
   8   6   5         22.15          9.96        13.47 o                         
 -10   7   5          6.91          4.22         9.95 o                         
  -9   7   5         36.81         29.34        11.18 o                         
  -8   7   5        103.20         97.17        26.74 o                         
  -7   7   5         97.71        107.02        14.57 o                         
  -6   7   5        380.04        367.41        22.53 o                         
  -5   7   5         76.41         72.43        10.17 o                         
  -4   7   5        397.55        365.08        17.82 o                         
  -3   7   5        327.44        295.70        17.32 o                         
  -2   7   5        314.45        331.95        27.30 o                         
  -1   7   5        125.25        127.14        13.05 o                         
   0   7   5         64.26         61.88         8.20 o                         
   1   7   5         29.94         33.64         6.51 o                         
   2   7   5        343.98        281.69        22.28 o                         
   3   7   5          3.96          4.81         4.80 o                         
   4   7   5          0.59         -2.92         4.92 o                         
   5   7   5         17.14         17.39         4.57 o                         
   6   7   5         50.04         53.01         6.62 o                         
   7   7   5         33.35         30.95        13.68 o                         
   8   7   5         35.66         41.13        16.58 o                         
  -9   8   5          2.34          6.38         9.46 o                         
  -8   8   5         11.29          8.44        15.99 o                         
  -7   8   5          8.63         12.31         9.37 o                         
  -6   8   5         73.66         60.97        11.15 o                         
  -5   8   5         22.59         36.22         9.44 o                         
  -4   8   5         86.16         80.53         8.85 o                         
  -3   8   5         87.75         79.53        11.40 o                         
  -2   8   5        117.35        119.74        12.49 o                         
  -1   8   5        409.89        360.64        20.33 o                         
   0   8   5         88.45         91.19        10.15 o                         
   1   8   5        231.67        248.50        16.11 o                         
   2   8   5        390.84        362.90        22.60 o                         
   3   8   5        352.94        339.63        22.60 o                         
   4   8   5        167.97        173.11        25.67 o                         
   5   8   5        155.19        160.22        12.95 o                         
   6   8   5        110.62        108.07        20.66 o                         
   7   8   5         70.04         65.81        16.44 o                         
  -9   9   5         36.19         30.43        11.85 o                         
  -8   9   5         59.27         54.37        14.14 o                         
  -7   9   5         55.23         59.47        11.97 o                         
  -6   9   5         57.39         58.95        12.05 o                         
  -5   9   5        170.78        175.86        15.58 o                         
  -4   9   5         92.13        104.64        10.47 o                         
  -3   9   5        100.52         89.12        13.09 o                         
  -2   9   5        323.25        316.66        21.07 o                         
  -1   9   5         90.10         93.63        11.94 o                         
   0   9   5         49.52         41.35        11.35 o                         
   1   9   5         61.76         60.86         7.23 o                         
   2   9   5         25.07         28.93         9.02 o                         
   3   9   5         45.52         31.76        14.66 o                         
   4   9   5          6.19          9.64        12.47 o                         
   5   9   5          7.30          6.81        11.90 o                         
   6   9   5         19.54         11.76        14.42 o                         
  -8  10   5          7.27         -9.61         9.83 o                         
  -7  10   5         26.96         22.44        11.03 o                         
  -6  10   5         40.01         54.75        12.59 o                         
  -5  10   5         68.21         68.61        11.51 o                         
  -4  10   5         86.66         89.33         7.44 o                         
  -3  10   5         78.93         87.32        11.84 o                         
  -2  10   5        184.39        193.80        26.83 o                         
  -1  10   5        228.28        256.84        46.00 o                         
   0  10   5        179.41        170.55        21.08 o                         
   1  10   5        178.30        186.31        14.43 o                         
   2  10   5        171.45        138.33        36.98 o                         
   3  10   5        126.96         94.63        16.33 o                         
   4  10   5         66.22         65.71        23.59 o                         
   5  10   5         15.12          1.01        25.76 o                         
  -6  11   5         26.11         15.89        11.65 o                         
  -5  11   5         39.28         19.46         9.28 o                         
  -4  11   5         11.53         13.08         4.79 o                         
  -3  11   5         12.73         14.93         7.24 o                         
  -2  11   5         13.44         10.95         8.04 o                         
  -1  11   5          8.58         12.36         7.06 o                         
   0  11   5          5.13         13.32        12.57 o                         
   1  11   5          1.79         -1.76        10.29 o                         
   2  11   5          0.65         -8.27         8.27 o                         
   3  11   5          2.35         28.33        24.27 o                         
   4  11   5          1.48         13.85        13.43 o                         
  -4  12   5         68.13         61.51        14.07 o                         
  -3  12   5         53.66         40.18        11.47 o                         
  -2  12   5         76.30         63.06         8.85 o                         
  -1  12   5        116.58         96.26        11.44 o                         
   0  12   5         97.23        107.89        13.16 o                         
   1  12   5        108.82        128.58        38.93 o                         
   2  12   5         43.06         38.51        11.93 o                         
  -4 -12   6         65.08         66.53        21.35 o                         
  -3 -12   6         84.47         92.23        41.39 o                         
  -2 -12   6         55.68         77.73        14.35 o                         
  -1 -12   6         79.51         86.41        16.62 o                         
   0 -12   6         74.72         90.07        23.26 o                         
   1 -12   6         43.93         48.56        13.04 o                         
  -6 -11   6         11.52         11.62        39.97 o                         
  -5 -11   6          2.59         14.63        17.04 o                         
  -4 -11   6          3.16         14.27         7.04 o                         
  -3 -11   6          7.33         39.86         9.54 o                         
  -2 -11   6         21.28         43.75        20.86 o                         
  -1 -11   6         35.71         46.68        16.52 o                         
   0 -11   6         51.79         59.31        12.58 o                         
   1 -11   6         46.06         53.54        12.85 o                         
   2 -11   6         38.20         59.50        15.79 o                         
   3 -11   6         36.69         49.86        13.80 o                         
  -8 -10   6          6.35         36.23        30.42 o                         
  -7 -10   6         39.13         34.07        29.92 o                         
  -6 -10   6         62.56         60.92        24.27 o                         
  -5 -10   6        123.32        127.85        19.95 o                         
  -4 -10   6        120.20         97.35        14.29 o                         
  -3 -10   6        172.30        198.80        19.11 o                         
  -2 -10   6        165.57        162.37        18.62 o                         
  -1 -10   6        127.47        216.39        79.86 o                         
   0 -10   6        106.42        107.02        16.01 o                         
   1 -10   6        104.01        103.66        16.00 o                         
   2 -10   6        159.09        190.13        21.94 o                         
   3 -10   6         51.40         96.72        17.62 o                         
   4 -10   6         43.77         39.60        11.62 o                         
   5 -10   6         23.04         20.95        10.80 o                         
  -9  -9   6         33.75         20.28        24.93 o                         
  -8  -9   6         41.89         30.75        24.93 o                         
  -7  -9   6         50.96         31.08        27.26 o                         
  -6  -9   6         24.39         15.65         6.28 o                         
  -5  -9   6         42.13         44.26        10.13 o                         
  -4  -9   6         37.87         43.51         9.39 o                         
  -3  -9   6          0.90          6.93        21.19 o                         
  -2  -9   6         25.26         38.29         9.66 o                         
  -1  -9   6         39.00         51.36        11.10 o                         
   0  -9   6         18.33         22.32         8.69 o                         
   1  -9   6         17.16         23.69        24.27 o                         
   2  -9   6         66.96         57.32        12.11 o                         
   3  -9   6        129.89        128.47        12.26 o                         
   4  -9   6         27.41         36.54         9.30 o                         
   5  -9   6         60.20         66.23        13.49 o                         
   6  -9   6         66.58         59.62        12.59 o                         
  -9  -8   6         62.36         37.56        24.10 o                         
  -8  -8   6         49.53         36.57        22.60 o                         
  -7  -8   6        100.22         67.68        25.16 o                         
  -6  -8   6        118.27        102.65        18.86 o                         
  -5  -8   6        171.84        138.18        14.65 o                         
  -4  -8   6        214.69        241.66        46.71 o                         
  -3  -8   6        226.02        214.87        19.24 o                         
  -2  -8   6        682.90        626.82        41.46 o                         
  -1  -8   6        324.08        382.39        39.72 o                         
   0  -8   6        167.74        210.46        19.95 o                         
   1  -8   6        379.18        360.08        46.20 o                         
   2  -8   6        490.30        519.37        33.57 o                         
   3  -8   6         86.60         98.41         9.57 o                         
   4  -8   6         71.90         70.39        11.62 o                         
   5  -8   6         64.14         47.93        16.04 o                         
   6  -8   6         21.39         32.03        17.12 o                         
 -10  -7   6          2.03         13.30        18.45 o                         
  -9  -7   6          2.15        -12.96        12.96 o                         
  -8  -7   6         62.33         17.62        23.10 o                         
  -7  -7   6         65.78         47.92        17.08 o                         
  -6  -7   6         64.24         65.47        14.61 o                         
  -5  -7   6         51.80         60.41        22.90 o                         
  -4  -7   6         32.74         48.23        11.47 o                         
  -3  -7   6        262.99        217.21        15.94 o                         
  -2  -7   6        346.48        340.37        19.63 o                         
  -1  -7   6         31.90         18.75         7.27 o                         
   0  -7   6        299.24        333.26        36.82 o                         
   1  -7   6        133.10        158.84        14.47 o                         
   2  -7   6          7.22          4.51         5.52 o                         
   3  -7   6         52.80         65.04         8.17 o                         
   4  -7   6         47.82         61.52         8.04 o                         
   5  -7   6         52.54        100.38        21.44 o                         
   6  -7   6         46.37         58.32        23.10 o                         
   7  -7   6         41.40         59.38        12.68 o                         
 -11  -6   6          7.44          6.81        16.29 o                         
 -10  -6   6         25.82         36.57        21.11 o                         
  -9  -6   6         68.00         80.28        26.59 o                         
  -8  -6   6         73.90        106.03        29.59 o                         
  -7  -6   6        141.37        132.83        22.85 o                         
  -6  -6   6         77.96         55.25        14.24 o                         
  -5  -6   6        540.23        462.75        37.16 o                         
  -4  -6   6        539.53        507.86        47.95 o                         
  -3  -6   6        523.17        478.85        32.82 o                         
  -2  -6   6       1346.42       1192.01        56.98 o                         
  -1  -6   6        278.83        261.63        13.91 o                         
   0  -6   6        465.75        499.94        25.22 o                         
   1  -6   6       1226.25       1188.67        53.40 o                         
   2  -6   6        327.11        314.23        29.24 o                         
   3  -6   6        138.02        148.44        11.82 o                         
   4  -6   6        110.11        113.40        10.74 o                         
   5  -6   6         16.38         25.20         7.07 o                         
   6  -6   6         47.58         24.91         8.76 o                         
   7  -6   6          9.71         10.32        12.47 o                         
   8  -6   6          0.84         -6.66         6.66 o                         
 -11  -5   6         32.70         12.96        17.45 o                         
 -10  -5   6         30.05         26.59        17.95 o                         
  -9  -5   6          7.80         -3.82        11.14 o                         
  -8  -5   6        126.71        142.26        29.42 o                         
  -7  -5   6        142.66        129.06        20.57 o                         
  -6  -5   6         55.78         51.44         7.97 o                         
  -5  -5   6         14.29         17.10         4.89 o                         
  -4  -5   6         13.24         18.26         7.32 o                         
  -3  -5   6        285.33        274.29        15.99 o                         
  -2  -5   6         86.83         89.70         7.93 o                         
  -1  -5   6         99.91         88.26         7.21 o                         
   0  -5   6         35.09         73.31         9.44 o                         
   1  -5   6         99.96        114.14        11.33 o                         
   2  -5   6         79.45         92.25        10.41 o                         
   3  -5   6         32.93         32.55         6.02 o                         
   4  -5   6        304.88        290.53        16.83 o                         
   5  -5   6        156.08        145.60        16.69 o                         
   6  -5   6        117.40        119.65        12.81 o                         
   7  -5   6         97.64        115.74        16.08 o                         
   8  -5   6         21.76         21.28         8.27 o                         
 -11  -4   6          6.91         22.44        17.78 o                         
 -10  -4   6         49.77         44.82        14.42 o                         
  -9  -4   6         39.19         52.80        14.32 o                         
  -8  -4   6        198.30        188.02        22.52 o                         
  -7  -4   6        430.27        382.80        25.85 o                         
  -6  -4   6        361.05        358.63        17.68 o                         
  -5  -4   6        931.54        872.79        34.69 o                         
  -4  -4   6        399.78        372.29        16.10 o                         
  -3  -4   6        868.28        774.79        30.33 o                         
  -2  -4   6       1046.98        943.19        36.42 o                         
  -1  -4   6         56.76         52.57         5.41 o                         
   0  -4   6        215.49        190.91        12.19 o                         
   1  -4   6        887.66        844.02        39.35 o                         
   2  -4   6        392.83        348.09        20.69 o                         
   3  -4   6        253.30        292.10        14.32 o                         
   4  -4   6        161.07        165.98        11.08 o                         
   5  -4   6         71.59         84.03         8.98 o                         
   6  -4   6        136.37        129.81        13.07 o                         
   7  -4   6         24.11         26.96         8.07 o                         
 -12  -3   6         15.96          7.36        33.91 o                         
 -11  -3   6         26.54         31.45        19.61 o                         
 -10  -3   6         39.82         48.43        15.14 o                         
  -9  -3   6         43.65         57.71        17.37 o                         
  -8  -3   6        117.00        127.41        19.30 o                         
  -7  -3   6         20.24         30.22        21.27 o                         
  -6  -3   6         12.83         14.41         8.00 o                         
  -5  -3   6        210.50        212.18        16.70 o                         
  -4  -3   6         65.52         70.99         6.33 o                         
  -3  -3   6        100.85        105.75         7.41 o                         
  -2  -3   6       1876.95       1916.02        96.35 o                         
  -1  -3   6        207.48        222.09        11.33 o                         
   0  -3   6        105.44        268.57        18.65 o                         
   1  -3   6        296.02        307.93        11.83 o                         
   2  -3   6        606.18        550.43        26.71 o                         
   3  -3   6        166.56        171.76        12.32 o                         
   4  -3   6        724.56        761.20        30.51 o                         
   5  -3   6         54.99         46.17         6.74 o                         
   6  -3   6         43.98         57.88         7.82 o                         
   7  -3   6         90.40         78.72         9.56 o                         
   8  -3   6         24.45         35.81         7.83 o                         
   9  -3   6          6.21         25.26        13.96 o                         
 -12  -2   6         12.16          2.19        21.03 o                         
 -11  -2   6         19.66         28.40        14.45 o                         
 -10  -2   6         42.19         34.17        13.75 o                         
  -9  -2   6         28.39         33.81        12.94 o                         
  -8  -2   6        128.22        127.14         9.67 o                         
  -7  -2   6        107.58        117.32         9.17 o                         
  -6  -2   6        991.04       1003.90       184.31 o                         
  -5  -2   6        516.75        459.55        16.62 o                         
  -4  -2   6        150.20        136.11         9.72 o                         
  -3  -2   6       1542.99       1470.31        51.18 o                         
  -2  -2   6       2052.43       2112.08        65.05 o                         
  -1  -2   6       2244.99       2162.13        73.36 o                         
   0  -2   6       1717.14       1708.54        67.76 o                         
   1  -2   6       2030.88       2098.69        72.95 o                         
   2  -2   6       1074.52       1057.37        43.16 o                         
   3  -2   6        499.14        510.96        19.65 o                         
   4  -2   6        223.85        192.81        11.80 o                         
   5  -2   6        253.23        255.39        17.30 o                         
   6  -2   6         30.28         23.24        10.19 o                         
   7  -2   6         39.43         32.35         7.47 o                         
   8  -2   6          2.43          6.97         5.82 o                         
   9  -2   6          2.21          4.42         6.51 o                         
 -12  -1   6         50.51         92.97        27.67 o                         
 -11  -1   6         66.79         94.07        37.72 o                         
 -10  -1   6         69.97         91.69        38.14 o                         
  -9  -1   6         55.35         71.52         8.20 o                         
  -8  -1   6        129.53        147.54        18.56 o                         
  -7  -1   6        311.57        338.62        20.17 o                         
  -6  -1   6        153.63        127.38        11.13 o                         
  -5  -1   6         51.90         60.11         6.72 o                         
  -4  -1   6        861.44        869.62        39.98 o                         
  -3  -1   6         92.23         95.58         8.09 o                         
  -2  -1   6        269.10        245.71        13.54 o                         
  -1  -1   6        145.83        194.29        16.16 o                         
   0  -1   6       1345.53       1621.22        65.34 o                         
   1  -1   6        151.31        157.50         9.61 o                         
   2  -1   6         87.53         86.53        12.88 o                         
   3  -1   6       1197.66       1239.97        39.35 o                         
   4  -1   6        389.55        296.86        16.44 o                         
   5  -1   6        181.13        178.88        11.97 o                         
   6  -1   6         96.56         91.31        13.18 o                         
   7  -1   6         96.41         94.46        10.72 o                         
   8  -1   6         73.30         67.22         9.55 o                         
   9  -1   6         33.79         42.06         8.07 o                         
 -12   0   6          0.08         -0.25        12.26 o                         
 -11   0   6         14.93          6.23         7.02 o                         
 -10   0   6         17.25         23.55         5.33 o                         
  -9   0   6         24.77         42.59         6.00 o                         
  -8   0   6        292.77        326.95        33.47 o                         
  -7   0   6        119.67        115.16         9.81 o                         
  -6   0   6       2334.76       2123.27        85.04 o                         
  -5   0   6       1135.61       1078.17        42.07 o                         
  -4   0   6       1385.55       1356.09        57.31 o                         
  -3   0   6       1839.38       1662.65        84.63 o                         
  -2   0   6       1372.42       1396.99        51.19 o                         
  -1   0   6       1555.24       1393.56        53.04 o                         
   0   0   6        779.29        727.94        28.66 o                         
   1   0   6        144.36        157.86        12.46 o                         
   2   0   6         66.20         73.94        11.72 o                         
   3   0   6          3.91          5.92         4.77 o                         
   4   0   6          3.26         -0.79         3.98 o                         
   5   0   6        257.09        240.06        14.56 o                         
   6   0   6          6.46         15.19         5.98 o                         
   7   0   6         13.97          8.97         5.72 o                         
   8   0   6          1.28         -5.11         5.11 o                         
   9   0   6          0.32          0.25         7.66 o                         
 -12   1   6         47.88         75.37        17.04 o                         
 -11   1   6         62.19        122.34        48.44 o                         
 -10   1   6         63.91         91.84        35.48 o                         
  -9   1   6         66.00         90.83        16.31 o                         
  -8   1   6        118.96        146.16        18.20 o                         
  -7   1   6        303.40        303.65        16.85 o                         
  -6   1   6        158.48        148.76         8.77 o                         
  -5   1   6         63.53         65.10         6.96 o                         
  -4   1   6        864.84        916.43        49.42 o                         
  -3   1   6         90.98         90.77         8.58 o                         
  -2   1   6        258.71        272.96        53.84 o                         
  -1   1   6        137.93        180.79        13.32 o                         
   0   1   6       1287.36       1481.96        55.20 o                         
   1   1   6        134.57        134.07        12.91 o                         
   2   1   6         79.53         77.86        13.24 o                         
   3   1   6       1229.75       1283.66        48.80 o                         
   4   1   6        382.69        327.61        22.81 o                         
   5   1   6        198.46        184.06        12.71 o                         
   6   1   6        105.79         87.63        14.85 o                         
   7   1   6         98.02         91.75        10.30 o                         
   8   1   6         78.22         77.01        12.01 o                         
   9   1   6         35.29         30.78         7.79 o                         
 -12   2   6         13.25         21.17        13.63 o                         
 -11   2   6         20.65         14.05        12.92 o                         
 -10   2   6         45.68         58.28        14.69 o                         
  -9   2   6         33.05         57.92        20.94 o                         
  -8   2   6        144.29        163.60        18.57 o                         
  -7   2   6         90.07        104.66         7.94 o                         
  -6   2   6       1031.94       1031.62        37.59 o                         
  -5   2   6        404.32        347.58        14.98 o                         
  -4   2   6        170.25        157.22        10.58 o                         
  -3   2   6       1376.56       1294.68        50.18 o                         
  -2   2   6       1899.55       1947.47        72.36 o                         
  -1   2   6       2189.67       2041.89        67.98 o                         
   0   2   6       1614.54       1608.41        70.12 o                         
   1   2   6       1927.13       1999.17        75.92 o                         
   2   2   6       1150.68       1097.04        45.15 o                         
   3   2   6        487.46        509.67        29.46 o                         
   4   2   6        201.11        194.86        17.56 o                         
   5   2   6        263.21        266.79        17.15 o                         
   6   2   6         21.74         10.12         5.84 o                         
   7   2   6         45.50         47.70         9.64 o                         
   8   2   6          3.74          4.95         6.57 o                         
   9   2   6          1.80          1.77         7.12 o                         
 -12   3   6         21.02         47.10        16.53 o                         
 -11   3   6         26.82         55.53        15.37 o                         
 -10   3   6         39.64         68.90        21.68 o                         
  -9   3   6         51.26         67.96        23.93 o                         
  -8   3   6        100.72        109.33        16.37 o                         
  -7   3   6         32.44         48.64         7.05 o                         
  -6   3   6          5.88         16.86         5.47 o                         
  -5   3   6        181.82        194.44        10.19 o                         
  -4   3   6         62.61         67.62         6.17 o                         
  -3   3   6         99.55        104.09         9.18 o                         
  -2   3   6       1867.80       1944.34        69.63 o                         
  -1   3   6        221.73        236.11        12.89 o                         
   0   3   6        105.57        203.91        21.31 o                         
   1   3   6        242.15        271.82        21.45 o                         
   2   3   6        576.37        531.45        27.92 o                         
   3   3   6        182.10        175.22        16.48 o                         
   4   3   6        659.97        741.06        47.99 o                         
   5   3   6         88.32         90.42        15.59 o                         
   6   3   6         55.57         61.13         8.37 o                         
   7   3   6         83.30         65.78        11.48 o                         
   8   3   6         27.30         33.91        10.07 o                         
   9   3   6          7.39         10.74         5.45 o                         
 -11   4   6          6.96         14.37        13.57 o                         
 -10   4   6         43.07         14.56        10.86 o                         
  -9   4   6         37.61         45.19        15.37 o                         
  -8   4   6        184.90        210.46        22.71 o                         
  -7   4   6        405.18        384.22        20.55 o                         
  -6   4   6        354.49        349.16        22.74 o                         
  -5   4   6        948.92        858.64        47.59 o                         
  -4   4   6        368.07        349.60        17.46 o                         
  -3   4   6        922.92        831.39        28.23 o                         
  -2   4   6       1115.38       1033.56        34.66 o                         
  -1   4   6        105.80         85.62        20.93 o                         
   0   4   6        255.00        230.93        17.94 o                         
   1   4   6        969.80        894.48        37.83 o                         
   2   4   6        491.98        461.83        34.16 o                         
   3   4   6        259.87        266.25        20.70 o                         
   4   4   6        171.79        149.14        17.26 o                         
   5   4   6         91.82        106.64        17.39 o                         
   6   4   6        143.41        113.08        27.37 o                         
   7   4   6         26.14         23.57         7.32 o                         
   8   4   6          1.02         13.84         5.30 o                         
 -11   5   6         31.07         36.93        16.21 o                         
 -10   5   6         23.58         24.70        13.50 o                         
  -9   5   6          7.67          8.81        14.63 o                         
  -8   5   6        126.96        127.38        18.44 o                         
  -7   5   6        153.65        170.05        19.46 o                         
  -6   5   6         69.01         57.98         7.22 o                         
  -5   5   6         16.19         18.70         6.84 o                         
  -4   5   6         14.82         23.63         7.20 o                         
  -3   5   6        294.03        322.60        17.98 o                         
  -2   5   6         84.98        115.43        10.14 o                         
  -1   5   6        112.22        125.63         8.68 o                         
   0   5   6         46.19         69.48         8.04 o                         
   1   5   6        118.96        109.78        13.14 o                         
   2   5   6         96.47         97.50        15.25 o                         
   3   5   6         47.42         40.94         9.80 o                         
   4   5   6        307.96        282.81        28.63 o                         
   5   5   6        183.80        171.19        22.88 o                         
   6   5   6        119.85         91.15        24.84 o                         
   7   5   6        100.14         92.15        10.40 o                         
   8   5   6         20.30         22.19        17.54 o                         
 -11   6   6          8.45         -3.61        13.04 o                         
 -10   6   6         24.88         27.20        17.12 o                         
  -9   6   6         69.89         89.35        17.19 o                         
  -8   6   6         63.26         76.56        20.69 o                         
  -7   6   6        141.25        166.55        20.21 o                         
  -6   6   6         57.79         61.65        18.62 o                         
  -5   6   6        504.76        467.86        24.32 o                         
  -4   6   6        478.47        498.48        23.70 o                         
  -3   6   6        510.54        477.78        23.22 o                         
  -2   6   6       1377.73       1300.53        45.09 o                         
  -1   6   6        304.62        293.32        15.36 o                         
   0   6   6        472.93        491.24        27.88 o                         
   1   6   6       1259.53       1293.45       112.54 o                         
   2   6   6        362.94        283.93        23.99 o                         
   3   6   6        148.82        146.08        15.30 o                         
   4   6   6        116.44        122.41        19.83 o                         
   5   6   6         18.35         12.74         8.91 o                         
   6   6   6         53.26         59.13         7.39 o                         
   7   6   6         13.35          3.81         5.67 o                         
   8   6   6          1.22         11.56        13.89 o                         
 -10   7   6          2.04          6.60        14.14 o                         
  -9   7   6          2.69         -1.67        10.41 o                         
  -8   7   6         56.97        105.53        26.93 o                         
  -7   7   6         56.40         65.27        14.74 o                         
  -6   7   6         61.33         67.17        13.63 o                         
  -5   7   6         60.66         57.41         8.85 o                         
  -4   7   6         33.08         44.50         9.37 o                         
  -3   7   6        264.84        238.13        17.41 o                         
  -2   7   6        347.73        365.93        18.62 o                         
  -1   7   6         29.71         25.69         6.51 o                         
   0   7   6        268.62        262.74        20.45 o                         
   1   7   6        118.75        123.66        14.83 o                         
   2   7   6         17.10         15.51         9.16 o                         
   3   7   6         47.30         32.84        12.59 o                         
   4   7   6         47.31         23.70        12.86 o                         
   5   7   6         48.07         54.82        16.72 o                         
   6   7   6         42.13         50.37        23.77 o                         
   7   7   6         48.33         50.21         8.57 o                         
  -9   8   6         57.41         70.06        17.98 o                         
  -8   8   6         53.93         53.31        47.45 o                         
  -7   8   6        120.76        116.58        14.11 o                         
  -6   8   6        155.30        146.96        14.04 o                         
  -5   8   6        211.84        196.27        22.95 o                         
  -4   8   6        251.78        273.96        19.73 o                         
  -3   8   6        245.70        236.05        19.09 o                         
  -2   8   6        758.16        690.07        29.06 o                         
  -1   8   6        332.31        377.34        25.19 o                         
   0   8   6        169.33        195.57        17.59 o                         
   1   8   6        364.33        366.79        55.76 o                         
   2   8   6        477.12        458.72        27.15 o                         
   3   8   6         95.24         80.41        18.24 o                         
   4   8   6         64.67         81.61        21.61 o                         
   5   8   6         56.15         81.37        18.65 o                         
   6   8   6         21.84          5.73        12.35 o                         
  -9   9   6         37.24         32.53        15.59 o                         
  -8   9   6         47.75         51.23        14.59 o                         
  -7   9   6         59.11         70.96        12.66 o                         
  -6   9   6         30.02         16.45         8.56 o                         
  -5   9   6         46.33         48.81         9.05 o                         
  -4   9   6         36.70         23.78         9.05 o                         
  -3   9   6          0.80         11.82         9.21 o                         
  -2   9   6         27.08         28.24         9.04 o                         
  -1   9   6         44.31         45.48         8.08 o                         
   0   9   6         13.76         26.04        11.21 o                         
   1   9   6         12.69         25.85        12.08 o                         
   2   9   6         72.96         64.77        17.24 o                         
   3   9   6        129.02        117.08        18.35 o                         
   4   9   6         21.18         24.85        23.02 o                         
   5   9   6         58.21         63.36        24.35 o                         
   6   9   6         63.29         57.94        19.27 o                         
  -8  10   6          5.46         34.74        21.94 o                         
  -7  10   6         49.82         44.98        12.16 o                         
  -6  10   6         71.19         71.33        11.69 o                         
  -5  10   6        119.66        141.64        19.50 o                         
  -4  10   6        123.71        114.20        13.77 o                         
  -3  10   6        159.42        161.72        17.76 o                         
  -2  10   6        158.46        144.07        16.08 o                         
  -1  10   6        130.83        202.89        17.80 o                         
   0  10   6        100.52        110.60        26.62 o                         
   1  10   6         88.31        121.37        28.72 o                         
   2  10   6        152.10        135.87        12.74 o                         
   3  10   6         49.02         57.40        15.26 o                         
   4  10   6         39.25         31.85        13.14 o                         
   5  10   6         21.71         16.22        13.00 o                         
  -6  11   6         10.96          9.55        10.98 o                         
  -5  11   6          1.29         13.57        13.88 o                         
  -4  11   6          2.41          2.17         5.52 o                         
  -3  11   6          7.24          9.00        10.49 o                         
  -2  11   6         21.58         13.80         9.27 o                         
  -1  11   6         37.74         39.99         9.71 o                         
   0  11   6         52.96         43.44        15.50 o                         
   1  11   6         46.11         50.15        14.92 o                         
   2  11   6         39.77         48.70        15.52 o                         
   3  11   6         38.31         68.03        25.79 o                         
  -4  12   6         62.11         53.29         9.37 o                         
  -3  12   6         88.06         91.44        13.59 o                         
  -2  12   6         55.90         64.86         9.31 o                         
  -1  12   6         85.09        111.55        19.15 o                         
   0  12   6         72.43         43.66        15.01 o                         
   1  12   6         35.73         38.25        14.47 o                         
  -3 -12   7         60.73         49.31        26.67 o                         
  -2 -12   7         25.82         15.92        31.83 o                         
  -1 -12   7         25.29         37.18        11.01 o                         
  -6 -11   7          1.30         10.07         7.98 o                         
  -5 -11   7          2.97         -0.85        10.80 o                         
  -4 -11   7          4.88          9.20        19.28 o                         
  -3 -11   7         13.56         24.30        35.07 o                         
  -2 -11   7         53.89         45.38        35.57 o                         
  -1 -11   7         74.33        100.83        16.00 o                         
   0 -11   7         82.18        123.96        17.51 o                         
   1 -11   7         89.84         87.57        15.68 o                         
   2 -11   7         56.50         55.51        14.46 o                         
  -7 -10   7         35.26         43.42        22.44 o                         
  -6 -10   7         28.20         14.36        24.27 o                         
  -5 -10   7         95.54        106.23        13.77 o                         
  -4 -10   7         31.55         45.21        13.05 o                         
  -3 -10   7         46.84         65.63        37.64 o                         
  -2 -10   7         77.84         91.68        14.58 o                         
  -1 -10   7         20.15         27.83        13.63 o                         
   0 -10   7         24.58         29.31        13.62 o                         
   1 -10   7         19.14         19.02         9.69 o                         
   2 -10   7          2.72         -2.49         7.81 o                         
   3 -10   7          0.76          8.98         8.81 o                         
   4 -10   7          2.17          8.64         9.64 o                         
  -8  -9   7         19.10         28.59        24.60 o                         
  -7  -9   7          0.05          3.15         5.82 o                         
  -6  -9   7          5.08          5.59        13.38 o                         
  -5  -9   7          6.53          8.36         6.77 o                         
  -4  -9   7         34.05         48.83        18.45 o                         
  -3  -9   7         57.24         69.39        12.27 o                         
  -2  -9   7        160.03        175.70        23.52 o                         
  -1  -9   7        104.34        126.88        16.29 o                         
   0  -9   7         84.84        117.21        15.64 o                         
   1  -9   7        128.79        144.49        41.05 o                         
   2  -9   7        157.14        168.52        22.11 o                         
   3  -9   7         80.58         85.08        16.45 o                         
   4  -9   7         61.13         65.65        14.63 o                         
   5  -9   7         42.06         59.50        13.96 o                         
  -9  -8   7         82.59         48.37        25.76 o                         
  -7  -8   7        146.29        153.43        26.88 o                         
  -6  -8   7        293.93        288.45        26.39 o                         
  -5  -8   7        302.92        278.63        27.74 o                         
  -4  -8   7        304.58        267.83        22.66 o                         
  -3  -8   7        383.10        364.90        28.85 o                         
  -2  -8   7        166.43        166.70        13.99 o                         
  -1  -8   7        112.53        118.42        16.07 o                         
   0  -8   7        143.90        165.83        53.10 o                         
   1  -8   7        112.42        158.78        23.52 o                         
   2  -8   7         29.64         26.78        10.74 o                         
   3  -8   7         10.84         14.63        13.13 o                         
   4  -8   7         13.15         15.13        10.47 o                         
   5  -8   7          1.05         -4.99         8.98 o                         
   6  -8   7          1.84          6.81         8.31 o                         
 -10  -7   7          8.54          8.64        17.12 o                         
  -9  -7   7          3.55          9.81        18.28 o                         
  -8  -7   7         17.13         21.61        21.11 o                         
  -7  -7   7         24.97         23.73        11.78 o                         
  -6  -7   7        109.66         98.68        10.39 o                         
  -5  -7   7        181.54        185.53        25.26 o                         
  -4  -7   7        105.46         99.36        22.10 o                         
  -3  -7   7        180.71        188.70        13.96 o                         
  -2  -7   7        198.84        202.27        14.55 o                         
  -1  -7   7        106.28        100.49         9.94 o                         
   0  -7   7        106.46        114.11        26.76 o                         
   1  -7   7        108.36        151.39        19.53 o                         
   2  -7   7        160.41        201.23        20.69 o                         
   3  -7   7         93.55         96.72        15.96 o                         
   4  -7   7         76.94         82.44        18.62 o                         
   5  -7   7        114.02        101.81        26.00 o                         
   6  -7   7         31.48         36.72        10.56 o                         
   7  -7   7         24.02         56.35        13.63 o                         
 -11  -6   7         29.12         24.43        21.61 o                         
 -10  -6   7         13.38         -1.33        17.12 o                         
  -9  -6   7        138.34        188.97        40.39 o                         
  -8  -6   7        110.83         91.90        26.26 o                         
  -7  -6   7        201.72        178.77        29.92 o                         
  -6  -6   7        204.08        176.00        21.16 o                         
  -5  -6   7        135.73        124.17        15.97 o                         
  -4  -6   7        309.18        304.14        22.44 o                         
  -3  -6   7        709.25        612.92        33.30 o                         
  -2  -6   7        790.78        731.70        39.47 o                         
  -1  -6   7        345.97        358.59        18.16 o                         
   0  -6   7        280.01        285.68        23.53 o                         
   1  -6   7        335.16        324.44        32.66 o                         
   2  -6   7        518.58        498.85        33.48 o                         
   3  -6   7         28.54         31.25        10.47 o                         
   4  -6   7         52.65         61.00        14.63 o                         
   5  -6   7          0.82         -0.29         7.06 o                         
   6  -6   7          3.87          3.91         8.13 o                         
   7  -6   7          2.20         18.35         8.54 o                         
 -11  -5   7          1.54         34.74        18.62 o                         
 -10  -5   7         14.80         17.12        15.62 o                         
  -9  -5   7         16.67         30.42        22.94 o                         
  -8  -5   7          0.24         11.14        14.29 o                         
  -7  -5   7        100.66         93.41        15.00 o                         
  -6  -5   7        103.05         92.97        13.29 o                         
  -5  -5   7        195.30        156.69        20.50 o                         
  -4  -5   7         16.37         22.88         5.22 o                         
  -3  -5   7        441.53        440.06        49.52 o                         
  -2  -5   7        280.78        276.46        15.38 o                         
  -1  -5   7        193.61        202.94        14.53 o                         
   0  -5   7        915.24        968.89        45.39 o                         
   1  -5   7        422.96        437.39        25.35 o                         
   2  -5   7        299.80        295.04        19.78 o                         
   3  -5   7        399.74        417.46        27.84 o                         
   4  -5   7         79.31         73.47        14.79 o                         
   5  -5   7        235.62        260.92        28.26 o                         
   6  -5   7        122.82        133.29        20.61 o                         
   7  -5   7         38.62         41.53        18.53 o                         
   8  -5   7         25.32         20.78        11.30 o                         
 -11  -4   7         15.72         29.59        15.37 o                         
 -10  -4   7         28.85         39.34        15.13 o                         
  -9  -4   7         81.78         94.87        23.43 o                         
  -8  -4   7         31.76         50.71        15.85 o                         
  -7  -4   7        141.49        108.18         9.57 o                         
  -6  -4   7        661.11        622.81        26.22 o                         
  -5  -4   7        146.44        113.30         9.60 o                         
  -4  -4   7        572.52        572.76        26.22 o                         
  -3  -4   7        715.60        660.54        30.93 o                         
  -2  -4   7        337.49        340.83        16.43 o                         
  -1  -4   7        484.17        453.36        18.92 o                         
   0  -4   7         71.50         96.00         7.70 o                         
   1  -4   7        147.95        155.52        12.69 o                         
   2  -4   7        110.72        107.74        10.28 o                         
   3  -4   7         10.84          8.29         6.53 o                         
   4  -4   7         24.85         30.25         9.97 o                         
   5  -4   7         91.54        105.81        10.73 o                         
   6  -4   7         12.41         23.84         6.86 o                         
   7  -4   7          9.12          9.75         6.87 o                         
   8  -4   7          3.80          9.21        18.62 o                         
 -12  -3   7          2.98          4.65        16.21 o                         
 -11  -3   7          3.64         12.74        12.04 o                         
 -10  -3   7         22.85         32.23        11.42 o                         
  -9  -3   7          3.46          4.93        14.88 o                         
  -8  -3   7          6.22          8.60         3.44 o                         
  -7  -3   7         12.34         10.57         8.39 o                         
  -6  -3   7        198.86        180.53        16.34 o                         
  -5  -3   7         56.04         42.89         8.82 o                         
  -4  -3   7        170.38        157.46        10.98 o                         
  -3  -3   7        749.34        732.62        26.56 o                         
  -2  -3   7        404.15        388.16        20.32 o                         
  -1  -3   7        219.08        216.97        11.57 o                         
   0  -3   7        473.43        494.85        18.24 o                         
   1  -3   7        340.82        288.72        15.49 o                         
   2  -3   7        484.38        489.26        17.82 o                         
   3  -3   7        636.72        623.33        25.16 o                         
   4  -3   7        174.29        155.04        12.19 o                         
   5  -3   7         71.29         69.75         7.29 o                         
   6  -3   7        189.76        192.40        22.79 o                         
   7  -3   7        125.46        125.45        18.26 o                         
   8  -3   7         37.96         14.47        11.42 o                         
 -12  -2   7         21.78         34.34        30.00 o                         
 -11  -2   7         57.36         61.02        16.86 o                         
 -10  -2   7        135.09        169.55        31.50 o                         
  -9  -2   7         84.25        105.46         9.03 o                         
  -8  -2   7        290.87        336.07        47.33 o                         
  -7  -2   7        408.51        408.05        33.57 o                         
  -6  -2   7        780.11        724.32        43.99 o                         
  -5  -2   7        868.43        794.97        38.57 o                         
  -4  -2   7       1070.63        993.05        33.09 o                         
  -3  -2   7        304.92        239.84        13.56 o                         
  -2  -2   7        980.48        890.73        31.21 o                         
  -1  -2   7       1249.40       1232.81        44.12 o                         
   0  -2   7        271.50        324.44        17.42 o                         
   1  -2   7        316.21        294.65        15.02 o                         
   2  -2   7         92.74         93.38        11.86 o                         
   3  -2   7        167.84        159.37        11.56 o                         
   4  -2   7         42.70         36.68         5.76 o                         
   5  -2   7         80.86         80.18         8.39 o                         
   6  -2   7         29.63         32.41         6.68 o                         
   7  -2   7          9.60         13.68         6.17 o                         
   8  -2   7          5.57          2.89         8.29 o                         
 -12  -1   7         18.02         22.47        26.51 o                         
 -11  -1   7         57.36         91.89        25.01 o                         
 -10  -1   7         43.89         61.07         7.42 o                         
  -9  -1   7         85.76        110.78        22.70 o                         
  -8  -1   7        201.04        207.44        32.75 o                         
  -7  -1   7         50.06         47.45        17.62 o                         
  -6  -1   7         18.26          9.55         8.05 o                         
  -5  -1   7        137.84        149.30        11.33 o                         
  -4  -1   7        168.45        176.15        11.16 o                         
  -3  -1   7        408.49        440.06        19.46 o                         
  -2  -1   7        295.02        264.19        14.46 o                         
  -1  -1   7       1343.85       1252.82        42.40 o                         
   0  -1   7        951.47       1091.74        45.71 o                         
   1  -1   7       1076.04        920.36        33.43 o                         
   2  -1   7        722.88        660.22        36.02 o                         
   3  -1   7       1072.03       1038.30        38.46 o                         
   4  -1   7        266.93        243.94        13.66 o                         
   5  -1   7         74.88         79.43         8.26 o                         
   6  -1   7        135.67        133.36        13.58 o                         
   7  -1   7         94.45        106.92        11.44 o                         
   8  -1   7          5.37          0.92         8.95 o                         
 -12   0   7          1.23         17.04        15.21 o                         
 -11   0   7         69.12        118.99        38.30 o                         
 -10   0   7        109.58        116.91        16.75 o                         
  -9   0   7          4.49          8.43         4.46 o                         
  -8   0   7        532.81        533.59        31.92 o                         
  -7   0   7        957.39        737.08        65.16 o                         
  -6   0   7        258.39        247.59        15.69 o                         
  -5   0   7       1480.55       1375.63        59.12 o                         
  -4   0   7       1182.10        997.95        39.04 o                         
  -3   0   7       1476.02       1449.81        61.67 o                         
  -2   0   7       5241.35       4944.90       167.72 o                         
  -1   0   7        706.92        856.49        53.33 o                         
   0   0   7        428.19        460.31        20.20 o                         
   1   0   7        798.01        730.23        31.68 o                         
   2   0   7         16.67         22.30        10.18 o                         
   3   0   7          0.71          4.42         5.91 o                         
   4   0   7         58.21         74.17         8.23 o                         
   5   0   7         94.04         67.80        10.21 o                         
   6   0   7         36.88         30.20         7.33 o                         
   7   0   7         64.37         64.51         9.03 o                         
   8   0   7         17.92         22.20         6.87 o                         
   9   0   7          3.49        -12.63        23.27 o                         
 -12   1   7         15.09         22.29        15.95 o                         
 -11   1   7         56.96         86.75        33.65 o                         
 -10   1   7         38.03         46.86        14.28 o                         
  -9   1   7         84.54        115.34        17.38 o                         
  -8   1   7        199.67        208.49        34.88 o                         
  -7   1   7         51.58         35.24         5.95 o                         
  -6   1   7         16.19          5.49         5.08 o                         
  -5   1   7        127.72        147.88        14.32 o                         
  -4   1   7        180.09        181.78        12.35 o                         
  -3   1   7        364.06        368.92        19.26 o                         
  -2   1   7        309.54        270.06        14.12 o                         
  -1   1   7       1283.96       1138.47        49.14 o                         
   0   1   7        811.69        904.05        43.70 o                         
   1   1   7       1026.02        943.83        36.60 o                         
   2   1   7        721.76        613.98        34.07 o                         
   3   1   7       1015.76        991.06        41.48 o                         
   4   1   7        254.43        239.13        41.46 o                         
   5   1   7         67.70         56.89        11.61 o                         
   6   1   7        139.36        134.68        12.63 o                         
   7   1   7        106.18        109.65        11.78 o                         
   8   1   7          7.20          3.25         7.58 o                         
 -12   2   7         24.49         27.06        15.19 o                         
 -11   2   7         61.35         64.45        17.01 o                         
 -10   2   7        147.37        148.74        31.08 o                         
  -9   2   7         80.29        119.69        33.23 o                         
  -8   2   7        311.31        373.91        36.38 o                         
  -7   2   7        390.02        345.70        20.73 o                         
  -6   2   7        709.58        690.14        27.90 o                         
  -5   2   7        901.10        858.15        38.16 o                         
  -4   2   7        999.20        902.28        37.06 o                         
  -3   2   7        286.28        227.11        18.85 o                         
  -2   2   7        919.22        823.03        35.79 o                         
  -1   2   7       1124.86       1110.34        54.80 o                         
   0   2   7        229.44        271.53        18.92 o                         
   1   2   7        321.55        318.42        29.08 o                         
   2   2   7         91.49        123.38        15.34 o                         
   3   2   7        163.96        179.12        17.64 o                         
   4   2   7         47.60         35.81        12.79 o                         
   5   2   7         81.63         68.95         9.36 o                         
   6   2   7         28.69         21.36         6.99 o                         
   7   2   7         11.39         11.21        11.97 o                         
   8   2   7          4.57         18.03         6.90 o                         
 -12   3   7          2.13          2.49        15.01 o                         
 -11   3   7          5.62          3.40        13.28 o                         
 -10   3   7         17.97         27.61        13.01 o                         
  -9   3   7          2.24         -3.60        10.75 o                         
  -8   3   7          6.39          8.91         5.25 o                         
  -7   3   7         12.13          7.01         5.56 o                         
  -6   3   7        198.79        178.20        13.85 o                         
  -5   3   7         69.27         68.05        11.22 o                         
  -4   3   7        201.52        192.05        20.35 o                         
  -3   3   7        716.53        698.67        30.29 o                         
  -2   3   7        382.14        368.61        18.93 o                         
  -1   3   7        207.66        239.51        23.86 o                         
   0   3   7        389.25        506.50        47.82 o                         
   1   3   7        380.28        350.00        20.56 o                         
   2   3   7        440.09        450.59        26.22 o                         
   3   3   7        579.75        510.56        32.20 o                         
   4   3   7        148.87        121.03        29.09 o                         
   5   3   7         66.99         63.94        25.51 o                         
   6   3   7        188.14        196.00        23.06 o                         
   7   3   7        125.17        108.27        13.38 o                         
   8   3   7         37.08         48.00         8.04 o                         
 -11   4   7         12.65         10.83        12.22 o                         
 -10   4   7         28.53         40.01        16.59 o                         
  -9   4   7         78.69         91.01        35.64 o                         
  -8   4   7         41.57         73.20        14.63 o                         
  -7   4   7        181.85        156.71        18.20 o                         
  -6   4   7        575.81        523.72        28.44 o                         
  -5   4   7        148.39        117.09        12.34 o                         
  -4   4   7        538.20        518.42        28.25 o                         
  -3   4   7        833.69        727.06        39.04 o                         
  -2   4   7        364.22        379.02        19.85 o                         
  -1   4   7        443.68        431.44        19.79 o                         
   0   4   7         55.39        120.43        44.96 o                         
   1   4   7        173.55        183.43        22.93 o                         
   2   4   7        106.20         85.38        15.88 o                         
   3   4   7         14.44         14.60         8.50 o                         
   4   4   7         21.64         13.23        11.34 o                         
   5   4   7         88.37         91.14        17.74 o                         
   6   4   7         11.33         16.99         7.84 o                         
   7   4   7         10.39          5.44        11.10 o                         
   8   4   7          2.51         13.92         8.57 o                         
 -11   5   7          1.62         -9.93        18.53 o                         
 -10   5   7         14.60         19.83        13.89 o                         
  -9   5   7         14.29         15.24        13.53 o                         
  -8   5   7          0.30         -3.80        10.45 o                         
  -7   5   7        102.28         86.58        11.71 o                         
  -6   5   7         99.57        108.97        10.70 o                         
  -5   5   7        211.37        192.14        14.67 o                         
  -4   5   7         18.37         20.48         8.11 o                         
  -3   5   7        408.74        383.01        22.74 o                         
  -2   5   7        239.25        236.17        15.28 o                         
  -1   5   7        213.41        199.49        12.55 o                         
   0   5   7        903.11       1149.74       136.36 o                         
   1   5   7        483.05        526.68        36.70 o                         
   2   5   7        319.52        307.49        26.00 o                         
   3   5   7        434.27        403.82        29.70 o                         
   4   5   7        101.63         80.11        17.90 o                         
   5   5   7        269.72        325.46        30.19 o                         
   6   5   7        132.76         90.21        33.90 o                         
   7   5   7         41.82         34.79        15.25 o                         
   8   5   7         26.47         25.96         7.22 o                         
 -11   6   7         28.48         65.32        25.26 o                         
 -10   6   7         15.07         31.58        17.78 o                         
  -9   6   7        152.34        177.91        23.28 o                         
  -8   6   7        100.31        114.72        18.63 o                         
  -7   6   7        220.51        223.71        37.45 o                         
  -6   6   7        200.91        176.72        13.99 o                         
  -5   6   7         86.43         77.94        10.88 o                         
  -4   6   7        260.90        256.13        18.01 o                         
  -3   6   7        738.99        651.67        29.76 o                         
  -2   6   7        688.13        730.94        46.13 o                         
  -1   6   7        299.34        297.72        17.62 o                         
   0   6   7        254.64        322.09        44.33 o                         
   1   6   7        325.60        329.51        66.57 o                         
   2   6   7        519.72        454.80        32.41 o                         
   3   6   7         27.25         18.65        18.95 o                         
   4   6   7         50.68         66.08        16.28 o                         
   5   6   7          0.97         -4.65        19.95 o                         
   6   6   7          3.24          7.95        18.20 o                         
   7   6   7          2.68          6.36         6.72 o                         
 -10   7   7         10.54         10.91        12.87 o                         
  -9   7   7          3.98         13.02        11.00 o                         
  -8   7   7         16.08         45.54        21.44 o                         
  -7   7   7         24.98         23.31        12.01 o                         
  -6   7   7        113.14        107.73        13.66 o                         
  -5   7   7        191.11        216.12        17.30 o                         
  -4   7   7        117.40        119.70        13.69 o                         
  -3   7   7        213.70        218.31        16.17 o                         
  -2   7   7        245.30        240.60        16.25 o                         
  -1   7   7        124.47        115.32        11.23 o                         
   0   7   7        126.23        133.15        12.31 o                         
   1   7   7        106.29        109.55        25.60 o                         
   2   7   7        178.06        180.79        17.69 o                         
   3   7   7         96.05         89.32        17.22 o                         
   4   7   7         63.78         50.03        28.75 o                         
   5   7   7        105.75        118.54        31.66 o                         
   6   7   7         27.06         25.14        15.71 o                         
   7   7   7         23.50         12.25        16.90 o                         
  -9   8   7         76.66         99.57        49.86 o                         
  -8   8   7        142.27        154.80        22.72 o                         
  -7   8   7        145.85        158.21        50.78 o                         
  -6   8   7        308.66        339.01        29.42 o                         
  -5   8   7        317.33        299.14        20.51 o                         
  -4   8   7        342.91        292.00        22.50 o                         
  -3   8   7        424.42        422.18        23.11 o                         
  -2   8   7        185.16        208.20        16.02 o                         
  -1   8   7        145.94        137.54        13.91 o                         
   0   8   7        164.16        184.54        28.34 o                         
   1   8   7        116.00        177.72        62.58 o                         
   2   8   7         30.10         24.51        11.68 o                         
   3   8   7          7.35         17.78        17.78 o                         
   4   8   7         13.15          6.65        13.96 o                         
   5   8   7          1.33          6.35        14.54 o                         
   6   8   7          1.81         -8.02        12.74 o                         
  -8   9   7         18.63         23.52        13.62 o                         
  -7   9   7          0.08         16.87        11.38 o                         
  -6   9   7          6.46          4.95        11.26 o                         
  -5   9   7          5.94         16.63         7.99 o                         
  -4   9   7         27.78         20.58        10.04 o                         
  -3   9   7         52.60         33.33        10.50 o                         
  -2   9   7        171.22        159.44        15.36 o                         
  -1   9   7        107.52        105.16        21.27 o                         
   0   9   7         94.01        110.33        14.59 o                         
   1   9   7        119.65        134.11        20.21 o                         
   2   9   7        165.97        144.33        16.15 o                         
   3   9   7         77.49         57.72        15.61 o                         
   4   9   7         56.52         50.87        17.87 o                         
   5   9   7         41.29         37.94        26.01 o                         
  -7  10   7         44.39         39.29        14.28 o                         
  -6  10   7         33.46         26.59        21.61 o                         
  -5  10   7         88.17         73.97        15.93 o                         
  -4  10   7         38.24         17.27        17.43 o                         
  -3  10   7         48.51         36.38        11.55 o                         
  -2  10   7         76.08         68.29        12.50 o                         
  -1  10   7         20.13          9.10        11.55 o                         
   0  10   7         18.98         17.84        10.38 o                         
   1  10   7         16.49         16.32        12.13 o                         
   2  10   7          5.29          7.82        18.25 o                         
   3  10   7          0.20         18.25        30.19 o                         
   4  10   7          1.84          5.79        19.61 o                         
  -6  11   7          0.86        -11.10        11.10 o                         
  -5  11   7          2.35          1.76         9.88 o                         
  -4  11   7          5.81         -0.47         9.87 o                         
  -3  11   7         10.15          8.63        10.13 o                         
  -2  11   7         54.55         39.90        10.86 o                         
  -1  11   7         82.36         84.82        46.86 o                         
   0  11   7         77.13        132.19        32.89 o                         
   1  11   7         84.48        105.50        29.49 o                         
   2  11   7         61.57         61.89        21.33 o                         
  -3  12   7         57.86         57.32         9.24 o                         
  -2  12   7         22.23          7.32        22.60 o                         
  -1  12   7         25.69         22.35        26.66 o                         
   0  12   7         15.85        -23.27        23.27 o                         
  -5 -11   8         17.01         26.02         9.74 o                         
  -4 -11   8          9.86         16.73         8.37 o                         
  -3 -11   8         31.19         31.47        13.56 o                         
  -2 -11   8         12.58         22.94        16.37 o                         
  -1 -11   8         28.41         47.61        15.71 o                         
   0 -11   8         29.83         10.79        25.26 o                         
   1 -11   8         31.95         51.90        16.04 o                         
  -7 -10   8         41.63         47.65         9.16 o                         
  -6 -10   8         22.52         21.06        10.39 o                         
  -5 -10   8         10.45         19.54        12.63 o                         
  -4 -10   8         24.93         22.08        15.62 o                         
  -3 -10   8          6.62          7.41         8.25 o                         
  -2 -10   8          4.80          8.00        19.11 o                         
  -1 -10   8          4.99         -3.91         6.99 o                         
   0 -10   8         11.63         35.87        19.78 o                         
   1 -10   8          2.59          9.66        10.64 o                         
   2 -10   8         17.02         20.44        10.31 o                         
   3 -10   8          5.89          6.32        10.14 o                         
  -8  -9   8         10.17         31.41        25.76 o                         
  -7  -9   8         17.18         25.53        10.39 o                         
  -6  -9   8         59.66         60.64        10.35 o                         
  -5  -9   8         58.11         72.54        12.08 o                         
  -4  -9   8         96.39         91.41        26.92 o                         
  -3  -9   8        129.43        150.24        18.12 o                         
  -2  -9   8        160.41        181.51        40.71 o                         
  -1  -9   8        143.88        189.45        20.82 o                         
   0  -9   8        161.81        181.48        20.12 o                         
   1  -9   8        129.55        117.39        18.37 o                         
   2  -9   8         73.46         72.63        15.79 o                         
   3  -9   8         35.46         31.58        12.63 o                         
   4  -9   8         19.27         16.79        11.30 o                         
  -9  -8   8         40.41         61.00        28.42 o                         
  -8  -8   8         55.74         52.02        23.77 o                         
  -7  -8   8         51.74         40.63         7.27 o                         
  -6  -8   8         40.37         41.72        26.93 o                         
  -5  -8   8         61.41         60.04        11.14 o                         
  -4  -8   8         31.83         56.39        11.11 o                         
  -3  -8   8         92.27        103.41        29.16 o                         
  -2  -8   8         12.73         16.73        10.43 o                         
  -1  -8   8         41.62         45.91        11.62 o                         
   0  -8   8         91.86        109.68        17.95 o                         
   1  -8   8          2.18          9.65         9.55 o                         
   2  -8   8         24.48         31.58        18.62 o                         
   3  -8   8          7.57         18.45         9.97 o                         
   4  -8   8          3.14         -3.99         9.14 o                         
   5  -8   8         13.09         21.44        11.30 o                         
 -10  -7   8         21.19         49.86        21.94 o                         
  -9  -7   8         56.47         41.55        20.61 o                         
  -8  -7   8         79.26         44.54        23.44 o                         
  -7  -7   8        166.30        182.15        14.64 o                         
  -6  -7   8        270.98        294.16        23.10 o                         
  -5  -7   8        370.18        380.65        83.43 o                         
  -4  -7   8        648.67        623.90       113.35 o                         
  -3  -7   8        504.07        452.74        41.09 o                         
  -2  -7   8        387.25        411.98        22.63 o                         
  -1  -7   8        151.39        157.80        12.54 o                         
   0  -7   8         81.06         74.41        15.87 o                         
   1  -7   8        318.91        346.63        27.35 o                         
   2  -7   8         48.62         54.24        12.11 o                         
   3  -7   8         19.11         22.27        11.80 o                         
   4  -7   8         22.49         30.58        12.47 o                         
   5  -7   8         37.99         42.72        13.13 o                         
   6  -7   8         22.99         19.11        11.97 o                         
 -10  -6   8         18.97         15.13        17.62 o                         
  -9  -6   8         60.70         73.13        25.10 o                         
  -7  -6   8        184.63        185.29        33.45 o                         
  -6  -6   8         22.68          5.59         7.74 o                         
  -5  -6   8         71.28         83.34        20.85 o                         
  -4  -6   8         16.75         13.64         7.92 o                         
  -3  -6   8        216.11        206.28        14.08 o                         
  -2  -6   8        531.21        515.04        34.51 o                         
  -1  -6   8        290.91        287.94        22.08 o                         
   0  -6   8         97.56        123.15        16.35 o                         
   1  -6   8        251.44        237.73        21.37 o                         
   2  -6   8         89.14         84.10        14.28 o                         
   3  -6   8          9.55         16.45         9.97 o                         
   5  -6   8         14.47         12.13         9.97 o                         
   6  -6   8          9.87         11.47        10.14 o                         
 -11  -5   8          1.11         27.42        17.95 o                         
 -10  -5   8          3.76         11.63        15.79 o                         
  -9  -5   8          2.09         15.29        17.78 o                         
  -8  -5   8          0.31         10.80        16.29 o                         
  -7  -5   8         40.03         29.33        11.46 o                         
  -6  -5   8          0.66         -3.80         4.54 o                         
  -5  -5   8         96.74         93.87        17.07 o                         
  -4  -5   8        150.94        122.53        26.92 o                         
  -3  -5   8        410.23        366.55        25.27 o                         
  -2  -5   8        518.44        516.19        26.28 o                         
  -1  -5   8        143.73        125.02        12.92 o                         
   0  -5   8        814.51        830.98        48.63 o                         
   1  -5   8       1161.74       1157.33        64.41 o                         
   2  -5   8        268.91        237.17        25.10 o                         
   3  -5   8        583.80        590.98        45.87 o                         
   4  -5   8        294.98        282.86        27.76 o                         
   5  -5   8        107.32        105.86        18.62 o                         
   6  -5   8        156.26        129.46        20.11 o                         
   7  -5   8         39.49         30.60         9.37 o                         
 -11  -4   8         38.30         59.62        18.59 o                         
 -10  -4   8         58.59         80.61        19.92 o                         
  -9  -4   8         36.00         42.68        17.00 o                         
  -8  -4   8        153.42        150.41        12.22 o                         
  -7  -4   8         59.97         73.78        10.17 o                         
  -6  -4   8        110.60        114.46        11.97 o                         
  -5  -4   8        206.13        216.32        17.13 o                         
  -4  -4   8         79.40         77.34        11.17 o                         
  -3  -4   8        228.81        233.70        15.01 o                         
  -2  -4   8         77.33         77.00         9.04 o                         
  -1  -4   8         39.67         47.05         6.74 o                         
   0  -4   8        137.12        128.09        10.26 o                         
   1  -4   8        162.04        162.13        14.00 o                         
   2  -4   8        175.13        169.62        14.97 o                         
   3  -4   8         48.05         31.91         8.76 o                         
   4  -4   8         63.81         70.13        25.51 o                         
   5  -4   8         75.86         59.70        11.93 o                         
   6  -4   8         52.01         58.54        11.43 o                         
   7  -4   8         47.41         52.36         9.99 o                         
 -11  -3   8          6.13         12.23        13.91 o                         
 -10  -3   8         14.44          8.41        12.82 o                         
  -9  -3   8         24.08         32.63         6.65 o                         
  -8  -3   8         36.90         47.18        14.73 o                         
  -7  -3   8        222.39        194.82        18.22 o                         
  -6  -3   8        327.23        336.62        23.01 o                         
  -5  -3   8        210.67        184.81        19.93 o                         
  -4  -3   8        242.53        206.42        16.19 o                         
  -3  -3   8        589.22        554.36        22.09 o                         
  -2  -3   8        838.28        765.92        45.78 o                         
  -1  -3   8        577.15        502.64        31.26 o                         
   0  -3   8        877.20        921.48        34.60 o                         
   1  -3   8        497.29        510.21        21.87 o                         
   2  -3   8        327.75        298.88        13.88 o                         
   3  -3   8        289.23        316.98        16.50 o                         
   4  -3   8        169.66        179.58        12.60 o                         
   5  -3   8         84.65         84.65         8.28 o                         
   6  -3   8         85.69         83.41        10.86 o                         
   7  -3   8         32.64         10.80        10.64 o                         
   8  -3   8          8.86         -2.96         7.65 o                         
 -12  -2   8         51.65         68.74        27.75 o                         
 -11  -2   8         86.11         97.16        29.41 o                         
 -10  -2   8         48.83         56.52         7.28 o                         
  -9  -2   8        198.63        202.25        14.69 o                         
  -8  -2   8        199.10        231.37        28.44 o                         
  -7  -2   8        214.25        206.92        19.19 o                         
  -6  -2   8        614.75        507.89        59.84 o                         
  -5  -2   8        493.45        486.63        30.33 o                         
  -4  -2   8        595.46        566.50        29.88 o                         
  -3  -2   8        528.89        535.72        29.29 o                         
  -2  -2   8        196.79        203.64        12.14 o                         
  -1  -2   8        102.69         88.50         8.90 o                         
   0  -2   8        185.32        234.90        21.57 o                         
   1  -2   8         33.03         18.51        10.30 o                         
   2  -2   8         36.62         40.19         9.43 o                         
   3  -2   8        280.36        257.34        13.12 o                         
   4  -2   8        119.19        145.87        10.57 o                         
   5  -2   8          5.53          3.09         4.40 o                         
   6  -2   8         51.29         50.54         8.06 o                         
   7  -2   8         40.00         49.88         9.43 o                         
   8  -2   8         18.96         -6.11        11.72 o                         
 -12  -1   8          0.31         10.14        27.51 o                         
 -11  -1   8         27.13         39.20        16.80 o                         
 -10  -1   8         29.56         17.16        14.67 o                         
  -9  -1   8         37.00         50.45        14.16 o                         
  -8  -1   8         80.31         80.75        21.89 o                         
  -7  -1   8         91.66         81.75        17.91 o                         
  -6  -1   8        441.75        359.01        25.08 o                         
  -5  -1   8        340.55        279.13        23.81 o                         
  -4  -1   8        479.65        455.80        21.25 o                         
  -3  -1   8       1736.34       1565.76        57.93 o                         
  -2  -1   8       1786.03       1859.31        59.32 o                         
  -1  -1   8       1323.14       1136.39        41.15 o                         
   0  -1   8       1534.28       1581.68        81.61 o                         
   1  -1   8        444.68        439.16        19.71 o                         
   2  -1   8       1182.78       1118.32        93.73 o                         
   3  -1   8        362.23        323.10        16.22 o                         
   4  -1   8        235.43        249.47        14.18 o                         
   5  -1   8        197.05        197.35        14.87 o                         
   6  -1   8         34.77         26.72         9.63 o                         
   7  -1   8          6.32          7.01         6.68 o                         
   8  -1   8          5.90         15.41        14.19 o                         
 -12   0   8         28.39         67.29        19.52 o                         
 -11   0   8         56.06         91.53        19.48 o                         
 -10   0   8          1.56         -3.10         7.51 o                         
  -9   0   8        270.29        270.61        49.84 o                         
  -8   0   8        163.98        191.11        14.35 o                         
  -7   0   8        866.27        740.06        61.74 o                         
  -6   0   8        530.49        465.23        34.55 o                         
  -5   0   8        605.77        521.32        28.26 o                         
  -4   0   8        906.95        910.18        36.21 o                         
  -3   0   8         41.55         42.28         7.76 o                         
  -2   0   8        414.66        446.89        20.21 o                         
  -1   0   8         30.11         11.01         7.22 o                         
   0   0   8          0.04         73.38        44.79 o                         
   1   0   8        186.60        208.29        16.17 o                         
   2   0   8         56.05         85.76        15.51 o                         
   3   0   8        422.36        445.54        25.06 o                         
   4   0   8          2.44          9.68         5.76 o                         
   5   0   8        103.68         95.97        12.04 o                         
   6   0   8         85.86         73.62        10.22 o                         
   7   0   8         23.06         22.79         9.17 o                         
   8   0   8         64.40         66.05         9.92 o                         
 -12   1   8          0.30         -3.90        16.39 o                         
 -11   1   8         27.81         31.60        17.20 o                         
 -10   1   8         32.44         46.37        22.77 o                         
  -9   1   8         46.70         34.10        23.77 o                         
  -8   1   8         91.09         90.67        18.22 o                         
  -7   1   8         93.40         97.37        17.78 o                         
  -6   1   8        471.59        426.50        23.63 o                         
  -5   1   8        291.93        258.85        19.64 o                         
  -4   1   8        476.46        437.75        26.21 o                         
  -3   1   8       1637.74       1517.81        57.23 o                         
  -2   1   8       1700.18       1688.56        66.07 o                         
  -1   1   8       1321.01       1145.12        40.68 o                         
   0   1   8       1551.02       1548.38        56.84 o                         
   1   1   8        393.61        382.57        26.40 o                         
   2   1   8       1200.37       1214.80        66.70 o                         
   3   1   8        323.18        276.48        21.30 o                         
   4   1   8        236.11        247.62        19.69 o                         
   5   1   8        197.31        186.03        19.25 o                         
   6   1   8         32.45         33.25         9.41 o                         
   7   1   8          7.14          1.49         6.07 o                         
   8   1   8          8.38          8.90         6.38 o                         
 -12   2   8         53.19         60.36        18.21 o                         
 -11   2   8         89.02        103.74        39.22 o                         
 -10   2   8         52.44         55.99        15.65 o                         
  -9   2   8        213.12        245.44        26.30 o                         
  -8   2   8        178.29        198.98        24.04 o                         
  -7   2   8        211.41        216.54        16.45 o                         
  -6   2   8        603.88        535.81        28.39 o                         
  -5   2   8        474.16        445.02        26.08 o                         
  -4   2   8        600.91        556.84        30.69 o                         
  -3   2   8        523.05        524.81        29.34 o                         
  -2   2   8        191.72        186.24        10.96 o                         
  -1   2   8        115.17        101.34        12.09 o                         
   0   2   8        191.65        257.74        23.38 o                         
   1   2   8         31.59         42.73        10.68 o                         
   2   2   8         36.35         62.52        12.93 o                         
   3   2   8        276.00        232.49        19.96 o                         
   4   2   8        100.44        140.41        19.90 o                         
   5   2   8          3.70          2.85         6.49 o                         
   6   2   8         44.99         42.17         8.52 o                         
   7   2   8         32.80         20.70         7.73 o                         
   8   2   8         16.31         14.34        11.69 o                         
 -11   3   8          6.90          3.30        16.45 o                         
 -10   3   8         16.18         16.81        13.04 o                         
  -9   3   8         25.93         32.00        13.98 o                         
  -8   3   8         41.89         39.14         7.63 o                         
  -7   3   8        214.63        215.56        16.12 o                         
  -6   3   8        354.97        352.95        30.34 o                         
  -5   3   8        215.22        205.92        16.54 o                         
  -4   3   8        221.90        189.33        17.48 o                         
  -3   3   8        611.39        523.66        31.22 o                         
  -2   3   8        784.65        731.71        34.19 o                         
  -1   3   8        563.64        515.46        30.74 o                         
   0   3   8        850.24        894.04        50.63 o                         
   1   3   8        465.06        502.60        28.07 o                         
   2   3   8        337.07        307.67        28.34 o                         
   3   3   8        240.31        241.70        22.36 o                         
   4   3   8        152.23        160.02        22.75 o                         
   5   3   8         79.55         79.02        16.20 o                         
   6   3   8         80.37         71.19        10.14 o                         
   7   3   8         28.16         26.62         8.16 o                         
   8   3   8          8.70          6.95        10.30 o                         
 -11   4   8         32.05         29.43        14.92 o                         
 -10   4   8         49.80         42.16        15.43 o                         
  -9   4   8         32.29         40.54        14.27 o                         
  -8   4   8        146.73         98.88        27.59 o                         
  -7   4   8         82.21         91.85        15.46 o                         
  -6   4   8         85.57         88.10        22.35 o                         
  -5   4   8        166.44        183.77        16.75 o                         
  -4   4   8         99.23        126.75        15.64 o                         
  -3   4   8        238.68        295.93        30.02 o                         
  -2   4   8         73.43         69.33         8.31 o                         
  -1   4   8         47.21         26.17        26.10 o                         
   0   4   8        138.23        117.50        32.74 o                         
   1   4   8        157.97        187.69        25.91 o                         
   2   4   8        165.19        156.38        26.44 o                         
   3   4   8         45.16         27.12         9.60 o                         
   4   4   8         60.74         51.85        23.10 o                         
   5   4   8         88.09         82.76        17.13 o                         
   6   4   8         52.18         46.95         9.86 o                         
   7   4   8         48.57         51.02        11.32 o                         
 -11   5   8          1.11          8.51        13.58 o                         
 -10   5   8          2.91         18.35        14.34 o                         
  -9   5   8          3.83         -7.30        11.17 o                         
  -8   5   8          1.84         10.16         4.69 o                         
  -7   5   8         54.05         67.56        17.18 o                         
  -6   5   8          5.93         11.73         6.81 o                         
  -5   5   8        117.04        117.68        15.07 o                         
  -4   5   8        111.64        102.63        13.51 o                         
  -3   5   8        460.43        408.57        21.79 o                         
  -2   5   8        453.93        463.60        24.17 o                         
  -1   5   8        102.82         58.24        20.69 o                         
   0   5   8        708.75        805.79        66.81 o                         
   1   5   8       1143.49       1150.55        58.59 o                         
   2   5   8        240.78        241.12        24.89 o                         
   3   5   8        554.25        536.49        33.77 o                         
   4   5   8        278.22        259.75        33.23 o                         
   5   5   8        109.79        128.32        22.85 o                         
   6   5   8        160.94        106.07        20.99 o                         
   7   5   8         41.69         35.21         8.61 o                         
 -10   6   8         24.97         34.84        15.86 o                         
  -9   6   8         64.56         83.76        18.61 o                         
  -8   6   8        204.23        198.02        23.35 o                         
  -7   6   8        189.08        191.48        14.78 o                         
  -6   6   8         19.35         17.00        11.04 o                         
  -5   6   8         53.83         39.66        11.33 o                         
  -4   6   8          7.28          7.29         7.62 o                         
  -3   6   8        192.89        204.09        15.61 o                         
  -2   6   8        483.93        470.98        24.59 o                         
  -1   6   8        277.83        246.17        33.98 o                         
   0   6   8         90.42        165.63        36.15 o                         
   1   6   8        256.13        198.57        33.54 o                         
   2   6   8         97.48         77.18        14.50 o                         
   3   6   8         10.41          3.23         9.55 o                         
   4   6   8         37.54         68.65        21.11 o                         
   5   6   8         12.01         -0.93        11.41 o                         
   6   6   8          5.22          5.89        13.49 o                         
   7   6   8          6.59          9.14        28.26 o                         
 -10   7   8         20.95         21.49        14.40 o                         
  -9   7   8         54.20         65.86        34.23 o                         
  -8   7   8         73.41         63.84        17.74 o                         
  -7   7   8        163.13        173.61        27.16 o                         
  -6   7   8        264.21        237.97        18.48 o                         
  -5   7   8        362.02        367.75        24.87 o                         
  -4   7   8        620.71        617.96        31.68 o                         
  -3   7   8        507.94        500.46        26.64 o                         
  -2   7   8        411.92        412.06        31.57 o                         
  -1   7   8        182.81        180.33        30.26 o                         
   0   7   8         82.82        102.12        32.40 o                         
   1   7   8        343.17        295.32        41.51 o                         
   2   7   8         48.03         34.93        13.23 o                         
   3   7   8         19.34         36.61        17.06 o                         
   4   7   8         20.91          9.56        23.10 o                         
   5   7   8         32.29         37.45        15.30 o                         
   6   7   8         23.24         11.54        14.32 o                         
  -9   8   8         30.93         23.37        15.68 o                         
  -8   8   8         46.14         75.01        18.03 o                         
  -7   8   8         42.16         28.82        15.04 o                         
  -6   8   8         31.00         45.93         9.27 o                         
  -5   8   8         61.50         59.50        11.77 o                         
  -4   8   8         32.05         39.55        11.74 o                         
  -3   8   8         90.86         76.60         9.62 o                         
  -2   8   8         14.17         16.77         7.96 o                         
  -1   8   8         48.56         48.21         9.33 o                         
   0   8   8         95.95         95.85        26.29 o                         
   1   8   8          1.94         22.97        20.20 o                         
   2   8   8         26.62          6.71        11.39 o                         
   3   8   8          5.52          7.48        15.98 o                         
   4   8   8          3.15        -11.32        11.35 o                         
   5   8   8         11.49         21.03        14.60 o                         
  -8   9   8         12.81         -0.52        12.04 o                         
  -7   9   8         23.90         19.17        13.29 o                         
  -6   9   8         61.08         52.63        10.84 o                         
  -5   9   8         57.64         66.07        19.33 o                         
  -4   9   8         91.28         62.44        15.05 o                         
  -3   9   8        119.27        134.12        23.04 o                         
  -2   9   8        183.20        169.70        26.40 o                         
  -1   9   8        146.58        164.45        18.36 o                         
   0   9   8        152.56        134.45        43.88 o                         
   1   9   8        130.70        176.66        36.36 o                         
   2   9   8         84.72         97.51        17.57 o                         
   3   9   8         44.01         60.76        15.79 o                         
   4   9   8         22.61          1.78        15.50 o                         
  -7  10   8         41.30         22.22        14.76 o                         
  -6  10   8         22.65         27.21        17.62 o                         
  -5  10   8         11.51          2.95        12.13 o                         
  -4  10   8         27.18         44.45        16.83 o                         
  -3  10   8          9.96         31.05        11.96 o                         
  -2  10   8          7.23         12.35         9.34 o                         
  -1  10   8          5.72         33.16        21.28 o                         
   0  10   8         12.67         27.04        22.33 o                         
   1  10   8          2.43         -4.31        16.97 o                         
   2  10   8         16.92         37.93        24.02 o                         
   3  10   8          5.79         17.08        13.14 o                         
  -5  11   8          9.28          6.08        11.16 o                         
  -4  11   8          8.95         10.64        11.10 o                         
  -3  11   8         30.08         27.22        12.54 o                         
  -2  11   8         19.57         19.00        15.68 o                         
  -1  11   8         36.45         41.84        22.79 o                         
   0  11   8         22.61         28.96        14.17 o                         
   1  11   8         34.46         37.37        16.72 o                         
  -4 -11   9         88.37         87.50        20.69 o                         
  -3 -11   9         77.61         79.30        13.81 o                         
  -2 -11   9         65.58         93.76        16.40 o                         
  -1 -11   9         43.51         62.81        14.20 o                         
   0 -11   9         25.88         18.88        11.69 o                         
  -6 -10   9          6.90          6.84        12.47 o                         
  -5 -10   9          9.53          8.95         6.90 o                         
  -4 -10   9          9.42          1.68         8.89 o                         
  -3 -10   9          0.94         -7.25        20.36 o                         
  -2 -10   9          4.12          5.07         8.57 o                         
  -1 -10   9          6.89         19.01         8.44 o                         
   0 -10   9         13.84         29.59        11.63 o                         
   1 -10   9         17.50         23.06        12.72 o                         
   2 -10   9         16.86         21.28        12.96 o                         
  -8  -9   9         39.34         39.85         7.49 o                         
  -7  -9   9         27.97         19.90        20.36 o                         
  -6  -9   9         64.29         64.16        11.08 o                         
  -5  -9   9         77.37         78.96        23.18 o                         
  -4  -9   9         54.18         62.66        11.69 o                         
  -3  -9   9         41.73         54.48        12.15 o                         
  -2  -9   9         99.91        101.82        15.60 o                         
  -1  -9   9        101.91         98.70        17.12 o                         
   0  -9   9        124.63        145.36        32.33 o                         
   1  -9   9        125.25        152.74        20.67 o                         
   2  -9   9         34.76         42.22        15.13 o                         
   3  -9   9         65.58         61.33        16.45 o                         
  -9  -8   9         23.92         40.06        26.93 o                         
  -8  -8   9         14.70         12.11         5.51 o                         
  -7  -8   9          3.43          9.14        28.59 o                         
  -6  -8   9         22.32         27.66         7.84 o                         
  -5  -8   9          6.22          2.48         7.73 o                         
  -4  -8   9         98.63         89.34        14.15 o                         
  -3  -8   9         20.88         18.93         9.56 o                         
  -2  -8   9         56.20         53.45        13.33 o                         
  -1  -8   9        106.84        107.52        16.44 o                         
   0  -8   9         50.94         48.99        12.74 o                         
   1  -8   9         51.04         63.66        38.30 o                         
   2  -8   9         32.41         27.26        11.63 o                         
   3  -8   9          8.23          9.31        10.14 o                         
   4  -8   9         14.99         15.62        11.30 o                         
 -10  -7   9          9.70         21.44        22.27 o                         
  -9  -7   9         68.04         44.38        26.10 o                         
  -8  -7   9         84.87         75.98        50.10 o                         
  -7  -7   9        181.68        154.37        30.55 o                         
  -6  -7   9        254.87        262.71        57.33 o                         
  -5  -7   9        271.18        248.57        48.77 o                         
  -4  -7   9        474.42        434.22        65.06 o                         
  -3  -7   9        708.20        662.97        59.39 o                         
  -2  -7   9        141.93        158.48        16.09 o                         
  -1  -7   9        191.91        227.04        14.61 o                         
   0  -7   9        130.04        163.13        19.96 o                         
   1  -7   9        105.48        124.86        17.90 o                         
   2  -7   9          9.67          9.64        16.12 o                         
   3  -7   9          4.22         12.30         9.64 o                         
   4  -7   9          0.05          3.49         7.48 o                         
   5  -7   9          9.05         35.24        12.30 o                         
 -10  -6   9          9.79         28.59        21.44 o                         
  -9  -6   9         26.62         33.57        21.44 o                         
  -8  -6   9         17.59         17.52        40.89 o                         
  -7  -6   9         62.75         43.16        11.06 o                         
  -6  -6   9          2.29          6.15         6.41 o                         
  -5  -6   9         16.82         15.71        13.63 o                         
  -4  -6   9         31.60         24.18         8.51 o                         
  -3  -6   9         19.54         27.10         6.95 o                         
  -2  -6   9         52.87         52.85         7.77 o                         
  -1  -6   9         44.12         59.65        12.47 o                         
   0  -6   9        306.43        336.11        28.11 o                         
   1  -6   9        130.67        147.89        26.10 o                         
   2  -6   9        134.08        142.09        20.28 o                         
   3  -6   9         90.49         99.88        18.95 o                         
   4  -6   9         28.00         43.55        12.63 o                         
   5  -6   9         61.27         72.14        15.79 o                         
   6  -6   9         22.62         35.24        12.63 o                         
 -11  -5   9         12.02          0.17        17.29 o                         
 -10  -5   9         23.48          8.48        16.79 o                         
  -9  -5   9         72.97         51.36        19.78 o                         
  -8  -5   9         32.75         43.11         8.48 o                         
  -7  -5   9         88.92         94.53        18.85 o                         
  -6  -5   9        120.83        124.65        12.10 o                         
  -5  -5   9         52.05         40.25        15.96 o                         
  -4  -5   9        315.00        303.84        32.08 o                         
  -3  -5   9        511.39        452.62        35.63 o                         
  -2  -5   9         70.91         51.31         8.94 o                         
  -1  -5   9        318.48        349.95        19.00 o                         
   0  -5   9        196.23        235.30        21.62 o                         
   1  -5   9        157.13        188.89        20.80 o                         
   2  -5   9        235.89        268.40        27.76 o                         
   3  -5   9         79.66         79.12        16.12 o                         
   4  -5   9        125.92        142.09        21.28 o                         
   5  -5   9         28.84         59.01        15.79 o                         
   6  -5   9         26.08         31.91        11.80 o                         
 -11  -4   9         10.81         27.50        22.44 o                         
 -10  -4   9         86.64         85.51        26.50 o                         
  -9  -4   9         69.08         74.77        12.80 o                         
  -8  -4   9         89.29        116.85        12.20 o                         
  -7  -4   9        104.79        109.27        15.33 o                         
  -6  -4   9          5.27         -2.63         7.93 o                         
  -5  -4   9          9.90          4.04         8.05 o                         
  -4  -4   9         81.45         78.62        26.43 o                         
  -3  -4   9        123.91        148.64        12.68 o                         
  -2  -4   9         46.41         48.01         7.59 o                         
  -1  -4   9         22.87         15.95         5.65 o                         
   0  -4   9        175.43        214.49        12.01 o                         
   1  -4   9         43.49         45.28         6.16 o                         
   2  -4   9        320.59        318.38        22.79 o                         
   3  -4   9        275.36        294.83        35.57 o                         
   4  -4   9         83.60         77.19        12.82 o                         
   5  -4   9        178.99        195.94        31.66 o                         
   6  -4   9        146.85        138.80        24.68 o                         
   7  -4   9         50.84         36.73        13.63 o                         
 -11  -3   9          7.42         13.42        13.53 o                         
 -10  -3   9         37.73         24.52        13.92 o                         
  -9  -3   9         74.24         66.13        17.90 o                         
  -8  -3   9        113.03        142.57        23.01 o                         
  -7  -3   9        295.86        253.09        21.59 o                         
  -6  -3   9        922.40        927.43        45.65 o                         
  -5  -3   9        453.78        395.42        26.17 o                         
  -4  -3   9        724.48        688.12        35.93 o                         
  -3  -3   9        424.72        421.13        21.77 o                         
  -2  -3   9        475.88        499.11        27.24 o                         
  -1  -3   9        694.93        678.23        31.60 o                         
   0  -3   9        605.78        728.43        29.35 o                         
   1  -3   9        219.96        214.26        13.91 o                         
   2  -3   9        189.27        216.27        14.39 o                         
   3  -3   9        117.10        128.26        12.14 o                         
   4  -3   9         61.99         63.68         8.03 o                         
   5  -3   9          4.54         16.01         9.62 o                         
   6  -3   9         12.33         17.83        13.30 o                         
   7  -3   9          6.41          1.68         9.09 o                         
 -12  -2   9         16.41         20.91        18.41 o                         
 -11  -2   9         18.99         12.52        17.15 o                         
 -10  -2   9         50.75         64.46         9.48 o                         
  -9  -2   9         80.41         82.09         9.48 o                         
  -8  -2   9        262.31        254.01        30.86 o                         
  -7  -2   9         40.26         16.12        13.80 o                         
  -6  -2   9         79.06        103.59        13.96 o                         
  -5  -2   9        109.29        118.70        13.96 o                         
  -4  -2   9        117.80        113.73        22.19 o                         
  -3  -2   9        105.30        122.07        11.62 o                         
  -2  -2   9         92.40        101.91        13.00 o                         
  -1  -2   9         95.77         98.93        10.95 o                         
   0  -2   9         82.10         91.06        10.71 o                         
   1  -2   9        230.39        228.07        17.77 o                         
   2  -2   9        438.94        413.23        28.82 o                         
   3  -2   9        193.44        226.37        15.46 o                         
   4  -2   9        132.33        154.15        10.92 o                         
   5  -2   9         66.50         84.63         8.55 o                         
   6  -2   9         98.52        101.38        10.85 o                         
   7  -2   9         24.16         16.45        12.11 o                         
 -12  -1   9         36.38         40.02        39.48 o                         
 -11  -1   9         69.05         91.11        27.17 o                         
 -10  -1   9         52.18         61.41        14.39 o                         
  -9  -1   9         68.24         91.58        10.64 o                         
  -8  -1   9        180.48        154.91        24.75 o                         
  -7  -1   9        498.58        412.99        38.03 o                         
  -6  -1   9        114.95         97.34        13.46 o                         
  -5  -1   9        971.28        945.63        60.54 o                         
  -4  -1   9        434.59        373.73        36.64 o                         
  -3  -1   9       1063.15       1034.20        42.89 o                         
  -2  -1   9       1992.36       1959.94        81.63 o                         
  -1  -1   9        261.71        262.86        17.47 o                         
   0  -1   9        895.62       1033.95        58.80 o                         
   1  -1   9        551.94        581.53        56.68 o                         
   2  -1   9        225.83        151.33        24.77 o                         
   3  -1   9        135.83        167.31        11.60 o                         
   4  -1   9        161.22        137.94        11.42 o                         
   5  -1   9          4.97          6.14         6.40 o                         
   6  -1   9         36.17         41.66         8.03 o                         
   7  -1   9          1.55         10.51         8.14 o                         
 -12   0   9          5.91         44.39        19.04 o                         
 -11   0   9          5.79         11.24        52.27 o                         
 -10   0   9          3.64         -0.11        13.18 o                         
  -9   0   9          0.32          8.36        14.39 o                         
  -8   0   9          0.54         -7.06        11.96 o                         
  -7   0   9        227.23        220.12        26.06 o                         
  -6   0   9         33.91         19.98        13.98 o                         
  -5   0   9         35.84         31.84         9.91 o                         
  -4   0   9        122.45        130.46        18.28 o                         
  -3   0   9          2.79          5.94         7.70 o                         
  -2   0   9        214.08        213.02        15.92 o                         
  -1   0   9        284.00        245.52        20.84 o                         
   0   0   9          1.35        118.92       132.45 o                         
   1   0   9        268.21        257.50        17.88 o                         
   2   0   9        551.31        509.31        34.06 o                         
   3   0   9         80.93         83.55        15.69 o                         
   4   0   9         31.61         27.95         7.26 o                         
   5   0   9         17.14         17.24         6.27 o                         
   6   0   9         90.65        108.04        12.49 o                         
   7   0   9         25.70         20.76         7.15 o                         
 -12   1   9         30.92         62.20        37.64 o                         
 -11   1   9         63.04         85.50        20.15 o                         
 -10   1   9         46.68         42.50        16.21 o                         
  -9   1   9         60.20         93.03        18.68 o                         
  -8   1   9        195.19        205.13        26.21 o                         
  -7   1   9        520.36        468.66        44.62 o                         
  -6   1   9        158.03        156.40        21.54 o                         
  -5   1   9       1063.40       1028.25        89.74 o                         
  -4   1   9        480.80        446.90        29.75 o                         
  -3   1   9       1054.11       1073.01        49.83 o                         
  -2   1   9       2020.94       1941.99       100.82 o                         
  -1   1   9        229.80        261.52        15.52 o                         
   0   1   9        922.19       1052.63        69.80 o                         
   1   1   9        555.60        620.46        38.36 o                         
   2   1   9        227.07        187.80        36.73 o                         
   3   1   9        140.95        164.76        26.22 o                         
   4   1   9        167.33        131.39        16.02 o                         
   5   1   9          6.43          7.63         6.45 o                         
   6   1   9         35.40         15.41         9.47 o                         
   7   1   9          1.05          9.39         6.63 o                         
 -12   2   9         13.64         12.39        17.38 o                         
 -11   2   9         18.65         19.00        16.86 o                         
 -10   2   9         43.43         84.83        19.09 o                         
  -9   2   9         81.94         77.88        39.63 o                         
  -8   2   9        279.21        255.50        27.94 o                         
  -7   2   9         29.90         30.20        13.22 o                         
  -6   2   9         73.51         65.94        16.51 o                         
  -5   2   9        103.88        101.29        17.64 o                         
  -4   2   9        118.94        149.82        25.68 o                         
  -3   2   9        100.51        123.03        13.48 o                         
  -2   2   9        104.51        110.71         9.25 o                         
  -1   2   9         98.97        111.43        14.32 o                         
   0   2   9         58.15        110.96       177.41 o                         
   1   2   9        248.22        283.73        37.07 o                         
   2   2   9        432.72        418.28        27.81 o                         
   3   2   9        169.84        227.78        19.59 o                         
   4   2   9        150.53        202.78        44.70 o                         
   5   2   9         61.41         74.71        11.28 o                         
   6   2   9         96.26         90.76        11.88 o                         
   7   2   9         21.09         -5.22        19.28 o                         
 -11   3   9          9.85          7.98        18.62 o                         
 -10   3   9         45.48         55.54        17.80 o                         
  -9   3   9         66.21         58.10        16.81 o                         
  -8   3   9        139.54        172.59        23.40 o                         
  -7   3   9        290.50        296.73        28.98 o                         
  -6   3   9        873.90        889.43        63.12 o                         
  -5   3   9        480.21        405.45        27.68 o                         
  -4   3   9        774.53        684.44        44.87 o                         
  -3   3   9        428.42        467.71        38.76 o                         
  -2   3   9        529.82        574.74        25.23 o                         
  -1   3   9        644.02        650.27        43.48 o                         
   0   3   9        638.26        755.85        76.79 o                         
   1   3   9        279.48        309.50        21.15 o                         
   2   3   9        190.51        218.76        26.38 o                         
   3   3   9        138.43        177.71        22.72 o                         
   4   3   9         63.30         75.46        15.86 o                         
   5   3   9          7.01         11.18        19.20 o                         
   6   3   9         16.12         16.24         7.54 o                         
   7   3   9          6.50          2.71         7.59 o                         
 -11   4   9         12.27          7.99        14.65 o                         
 -10   4   9         81.51         96.60        20.43 o                         
  -9   4   9         64.88         72.19        16.95 o                         
  -8   4   9         90.82         80.44        11.34 o                         
  -7   4   9        105.00         97.38        12.27 o                         
  -6   4   9          3.27         -6.24         6.24 o                         
  -5   4   9          7.91          7.87         8.54 o                         
  -4   4   9         84.42         90.78        17.88 o                         
  -3   4   9        122.25        147.59        16.67 o                         
  -2   4   9         40.59         48.14        13.37 o                         
  -1   4   9         20.85         19.27        17.71 o                         
   0   4   9        165.25        238.04        79.36 o                         
   1   4   9         51.36         43.22        12.77 o                         
   2   4   9        279.64        287.42        29.67 o                         
   3   4   9        244.14        278.70        29.35 o                         
   4   4   9         72.99         77.73        17.69 o                         
   5   4   9        163.76        155.89        23.04 o                         
   6   4   9        142.03        138.78        14.69 o                         
   7   4   9         49.29         49.83         9.57 o                         
 -11   5   9         10.64         18.66        16.96 o                         
 -10   5   9         25.75         25.27        19.95 o                         
  -9   5   9         73.64         72.29        18.61 o                         
  -8   5   9         39.72         36.53         9.53 o                         
  -7   5   9         90.16         73.55        11.74 o                         
  -6   5   9         99.86        105.72        16.62 o                         
  -5   5   9         27.28         27.21         9.48 o                         
  -4   5   9        369.73        352.10        43.46 o                         
  -3   5   9        546.53        484.07        31.84 o                         
  -2   5   9         39.69         23.10        11.91 o                         
  -1   5   9        258.38        264.98        37.90 o                         
   0   5   9        169.36        229.41        59.83 o                         
   1   5   9        155.66        164.60        20.19 o                         
   2   5   9        205.49        269.18        38.99 o                         
   3   5   9         67.54         71.18        14.21 o                         
   4   5   9        104.59         82.44        22.94 o                         
   5   5   9         29.55         37.26        17.62 o                         
   6   5   9         25.83         17.09        19.78 o                         
 -10   6   9         13.52         15.46        23.77 o                         
  -9   6   9         27.65         15.34        15.79 o                         
  -8   6   9         24.23         28.28         7.59 o                         
  -7   6   9         68.90         71.05        11.48 o                         
  -6   6   9          1.03         -7.20         7.20 o                         
  -5   6   9         15.86          3.99         8.20 o                         
  -4   6   9         32.26         36.83        16.20 o                         
  -3   6   9         21.53         41.49        13.46 o                         
  -2   6   9         53.40         60.64        16.42 o                         
  -1   6   9         47.45         49.96        20.36 o                         
   0   6   9        317.67        359.95        45.55 o                         
   1   6   9        151.52        198.23        35.50 o                         
   2   6   9        135.89        135.37        20.98 o                         
   3   6   9         97.06         94.23        16.03 o                         
   4   6   9         35.43         21.36        19.36 o                         
   5   6   9         58.34         56.12        21.11 o                         
   6   6   9         22.72         20.84        14.46 o                         
 -10   7   9          9.61          5.45        14.84 o                         
  -9   7   9         68.54         84.70        19.05 o                         
  -8   7   9         80.70         60.46        10.06 o                         
  -7   7   9        178.78        154.25        14.64 o                         
  -6   7   9        262.08        251.88        26.65 o                         
  -5   7   9        246.40        266.77        28.51 o                         
  -4   7   9        462.23        409.89        26.86 o                         
  -3   7   9        677.11        645.82        36.75 o                         
  -2   7   9        101.37         97.46        12.11 o                         
  -1   7   9        180.68        186.00        55.35 o                         
   0   7   9        126.18        179.62        34.18 o                         
   1   7   9         93.72        100.07        30.86 o                         
   2   7   9          9.14         24.87        33.66 o                         
   3   7   9          2.09         40.45        25.68 o                         
   4   7   9          0.61         -5.12        30.33 o                         
   5   7   9         12.33         -4.92        30.08 o                         
  -9   8   9         23.70         29.89        25.93 o                         
  -8   8   9         14.00         16.55        13.98 o                         
  -7   8   9          6.20          4.62        16.04 o                         
  -6   8   9         18.82          3.00        12.97 o                         
  -5   8   9          5.83          0.14        11.44 o                         
  -4   8   9         99.45         70.52        22.69 o                         
  -3   8   9         20.68         18.73         8.98 o                         
  -2   8   9         55.45         57.70        10.46 o                         
  -1   8   9         94.88         98.21        26.56 o                         
   0   8   9         44.03         59.41        26.12 o                         
   1   8   9         41.32         42.76        27.80 o                         
   2   8   9         26.17         14.16        20.91 o                         
   3   8   9          7.67         22.49        31.16 o                         
   4   8   9         15.56         18.33        14.63 o                         
  -8   9   9         37.51         31.75        16.21 o                         
  -7   9   9         24.55         24.43        18.28 o                         
  -6   9   9         54.99         36.25        15.00 o                         
  -5   9   9         70.91         79.33        26.17 o                         
  -4   9   9         55.80         60.28        13.88 o                         
  -3   9   9         44.55         60.12        14.90 o                         
  -2   9   9        116.54         93.58        18.49 o                         
  -1   9   9        107.61         99.96        12.66 o                         
   0   9   9        128.38        162.25        32.11 o                         
   1   9   9        135.99        157.72        48.37 o                         
   2   9   9         45.26         63.18        15.79 o                         
   3   9   9         65.90         72.27        18.05 o                         
  -6  10   9          8.57         17.32        14.30 o                         
  -5  10   9         10.55          4.16        11.34 o                         
  -4  10   9          9.29         -9.80         9.80 o                         
  -3  10   9          0.59          6.48        10.89 o                         
  -2  10   9          5.08         17.69         9.52 o                         
  -1  10   9          6.90         27.40        19.95 o                         
   0  10   9          9.62         38.08        27.67 o                         
   1  10   9         20.95          3.20        45.46 o                         
   2  10   9         22.61         24.77        27.11 o                         
  -4  11   9         87.23         67.69        14.22 o                         
  -3  11   9         79.65         65.15        14.01 o                         
  -2  11   9         72.90        101.74        26.93 o                         
  -1  11   9         47.43         54.80        26.72 o                         
   0  11   9         29.08          7.74        12.86 o                         
  -6 -10  10         12.45         33.47        14.13 o                         
  -5 -10  10          9.39          9.68        17.54 o                         
  -4 -10  10         27.13         22.27        13.99 o                         
  -3 -10  10         39.24         55.53        12.50 o                         
  -2 -10  10         47.00         81.86        15.26 o                         
  -1 -10  10         59.95         68.40        13.62 o                         
   0 -10  10         61.35         75.08        21.18 o                         
   1 -10  10         57.30         67.11        20.10 o                         
  -7  -9  10         40.38         32.77         9.47 o                         
  -6  -9  10         24.38         28.68         8.86 o                         
  -5  -9  10         52.80         55.74        16.29 o                         
  -4  -9  10         67.84         73.02        13.88 o                         
  -3  -9  10         19.23         24.39        10.67 o                         
  -2  -9  10         28.87         51.62        36.97 o                         
  -1  -9  10         10.25          5.47         9.13 o                         
   0  -9  10         15.40         20.80        10.18 o                         
   1  -9  10         12.43          7.47        23.77 o                         
   2  -9  10         12.93         12.63        10.80 o                         
  -8  -8  10          3.42        -14.63        22.11 o                         
  -7  -8  10          3.16         15.76         8.10 o                         
  -6  -8  10         12.38          8.70         7.39 o                         
  -5  -8  10         32.31         21.75        10.06 o                         
  -4  -8  10        116.19        132.36        17.10 o                         
  -3  -8  10         41.47         38.39        12.30 o                         
  -2  -8  10        109.04        118.83        35.33 o                         
  -1  -8  10        197.90        228.71        24.15 o                         
   0  -8  10        172.99        222.29        24.08 o                         
   1  -8  10        109.07        114.27        27.17 o                         
   2  -8  10         83.82        111.51        19.45 o                         
   3  -8  10         46.34         32.74        12.63 o                         
   4  -8  10         38.54         42.05        14.29 o                         
  -9  -7  10         54.97          5.98        19.61 o                         
  -8  -7  10         99.42        129.63        15.29 o                         
  -7  -7  10         99.71        102.29        41.38 o                         
  -6  -7  10         77.63         68.48        24.68 o                         
  -5  -7  10        197.62        220.63        31.66 o                         
  -4  -7  10        190.77        177.19        19.43 o                         
  -3  -7  10        280.46        263.56        23.13 o                         
  -2  -7  10         83.93        107.96        16.17 o                         
  -1  -7  10         52.19         61.65        13.84 o                         
   0  -7  10         54.41         71.54        20.69 o                         
   1  -7  10         17.55         25.33        11.40 o                         
   2  -7  10          1.12         -2.83         8.98 o                         
   3  -7  10          2.91         -2.33         7.98 o                         
   4  -7  10         20.81         29.59        17.78 o                         
 -10  -6  10          0.23         18.45        20.61 o                         
  -9  -6  10          1.61          0.37         7.23 o                         
  -8  -6  10          5.50         -4.49        18.65 o                         
  -7  -6  10         29.21         30.82        17.04 o                         
  -6  -6  10          6.21          6.38         8.39 o                         
  -5  -6  10        104.42         92.61        13.95 o                         
  -4  -6  10        208.47        213.46        19.72 o                         
  -3  -6  10         90.55         86.55        10.97 o                         
  -2  -6  10         46.87         48.32        11.83 o                         
  -1  -6  10         42.58         55.87         8.57 o                         
   0  -6  10        136.49        140.47        18.34 o                         
   1  -6  10        303.96        321.63        27.25 o                         
   3  -6  10         59.67         51.36        14.79 o                         
   4  -6  10         35.27         42.22        13.80 o                         
   5  -6  10         44.13         34.74        12.63 o                         
 -10  -5  10         72.95         95.22        28.59 o                         
  -9  -5  10         76.03         84.97        10.67 o                         
  -8  -5  10        273.40        236.68        26.25 o                         
  -7  -5  10        159.47         99.34        17.89 o                         
  -6  -5  10         87.35         70.17        14.65 o                         
  -5  -5  10        163.42        177.71        44.13 o                         
  -4  -5  10        258.76        209.17        20.39 o                         
  -3  -5  10        155.94        159.94        13.80 o                         
  -2  -5  10         69.69         94.45        14.33 o                         
  -1  -5  10         31.33         41.46        11.18 o                         
   0  -5  10        108.06        104.52        27.58 o                         
   1  -5  10         32.53         46.42        22.11 o                         
   2  -5  10          7.69         12.13         9.97 o                         
   4  -5  10         19.69         29.09        12.30 o                         
   5  -5  10          1.28          8.31        10.80 o                         
   6  -5  10          2.20          5.82         8.98 o                         
 -11  -4  10          2.77         36.76        21.94 o                         
 -10  -4  10          0.46         20.86        27.67 o                         
  -9  -4  10         20.65         16.95         7.09 o                         
  -8  -4  10         20.01         16.15         7.78 o                         
  -7  -4  10         17.41          9.78        13.69 o                         
  -6  -4  10         25.13         23.97        11.12 o                         
  -5  -4  10         35.14         34.94         9.85 o                         
  -4  -4  10        115.97         92.06        29.59 o                         
  -3  -4  10        214.52        189.70        14.55 o                         
  -2  -4  10        303.33        299.83        18.31 o                         
  -1  -4  10        297.59        288.51        18.20 o                         
   0  -4  10        267.70        285.72        15.15 o                         
   1  -4  10        210.79        249.76        14.36 o                         
   2  -4  10         67.02         57.20        10.73 o                         
   3  -4  10         93.86        103.30        14.51 o                         
   4  -4  10         63.41         63.27        13.55 o                         
   5  -4  10         29.63         24.62        10.00 o                         
   6  -4  10         39.26         54.62        12.13 o                         
 -11  -3  10         23.24         26.39        16.40 o                         
 -10  -3  10         52.92         50.98        29.00 o                         
  -9  -3  10         89.37        103.95        25.16 o                         
  -8  -3  10        225.17        225.50        46.79 o                         
  -7  -3  10        199.90        172.58        21.33 o                         
  -6  -3  10        579.55        521.98        31.90 o                         
  -5  -3  10        378.17        351.69        28.01 o                         
  -4  -3  10        778.23        722.52        41.11 o                         
  -3  -3  10        678.70        680.46        33.58 o                         
  -2  -3  10        255.87        260.09        17.57 o                         
  -1  -3  10         56.07         56.88         9.21 o                         
   0  -3  10        281.60        284.77        15.84 o                         
   1  -3  10         31.01         21.34         6.64 o                         
   2  -3  10         13.47         22.43         7.48 o                         
   3  -3  10          6.24         12.30         5.19 o                         
   4  -3  10          6.26         14.58         6.21 o                         
   5  -3  10         17.90          2.56         9.60 o                         
   6  -3  10         14.50         -6.46         6.46 o                         
 -11  -2  10         10.02         11.35        14.84 o                         
 -10  -2  10          5.10         -1.22         6.67 o                         
  -9  -2  10          4.47         13.65        17.62 o                         
  -8  -2  10         29.55         43.39        14.58 o                         
  -7  -2  10         30.01         32.70        19.95 o                         
  -6  -2  10         69.99         67.53        12.02 o                         
  -5  -2  10          3.41         13.61        11.64 o                         
  -4  -2  10         81.33         70.76        16.22 o                         
  -3  -2  10        280.95        293.51        28.95 o                         
  -2  -2  10        223.38        209.57        17.90 o                         
  -1  -2  10        728.14        674.63        34.41 o                         
   0  -2  10        449.45        474.09        36.05 o                         
   1  -2  10        126.28        167.69        28.26 o                         
   2  -2  10        461.38        483.17        37.65 o                         
   3  -2  10        106.14        100.17        11.46 o                         
   4  -2  10        166.09        164.82        17.66 o                         
   5  -2  10        136.42        141.21        14.38 o                         
   6  -2  10         41.47         38.80        13.02 o                         
 -11  -1  10         43.62         80.87        21.76 o                         
 -10  -1  10         72.65         54.41        20.88 o                         
  -9  -1  10        119.57        130.44        23.52 o                         
  -8  -1  10        119.90        137.94        21.35 o                         
  -7  -1  10        216.14        228.96        24.49 o                         
  -6  -1  10         95.47        109.85        19.04 o                         
  -5  -1  10          7.48          1.04         9.18 o                         
  -4  -1  10        194.10        216.49        26.50 o                         
  -3  -1  10        163.07        128.75        17.03 o                         
  -2  -1  10         38.05         44.45         9.16 o                         
  -1  -1  10        494.78        460.75        31.86 o                         
   0  -1  10         69.13         71.62        13.23 o                         
   1  -1  10        318.21        293.83        40.89 o                         
   2  -1  10          1.50          3.11         6.97 o                         
   3  -1  10         15.87         12.54         9.27 o                         
   4  -1  10         50.11         55.82        11.02 o                         
   5  -1  10          1.65          7.31         8.90 o                         
   6  -1  10          4.55         -9.94         9.94 o                         
   7  -1  10          1.70         -7.59         7.59 o                         
 -11   0  10          1.01         21.54        18.35 o                         
 -10   0  10         39.36         25.58        16.93 o                         
  -9   0  10         11.30          2.60        14.58 o                         
  -8   0  10        258.57        313.65        33.38 o                         
  -7   0  10        141.34        160.90        24.70 o                         
  -6   0  10        205.93        172.89        20.92 o                         
  -5   0  10        313.51        297.11        43.22 o                         
  -4   0  10        326.71        328.36        43.38 o                         
  -3   0  10        969.12        933.64        47.79 o                         
  -2   0  10        145.36        161.03        18.67 o                         
  -1   0  10        240.99        237.80        29.82 o                         
   0   0  10        212.34        241.56        27.00 o                         
   1   0  10        188.36        219.47        18.64 o                         
   2   0  10        609.16        768.32        74.13 o                         
   3   0  10         45.52         49.15         9.53 o                         
   4   0  10         84.53        113.34        11.09 o                         
   5   0  10        119.06        117.27        18.24 o                         
   6   0  10         36.82         43.08        10.35 o                         
   7   0  10          9.21          9.21         7.43 o                         
 -11   1  10         33.01         66.42        21.46 o                         
 -10   1  10         50.92         78.54        20.50 o                         
  -9   1  10         98.01        114.22        22.51 o                         
  -8   1  10         84.55        101.57        25.59 o                         
  -7   1  10        178.43        182.38        29.17 o                         
  -6   1  10        103.44        110.04        27.51 o                         
  -5   1  10         25.10        -12.13        26.59 o                         
  -4   1  10        267.38        271.30        35.64 o                         
  -3   1  10        206.58        179.39        15.62 o                         
  -2   1  10         65.60         57.95        14.33 o                         
  -1   1  10        535.70        547.89        31.85 o                         
   0   1  10         69.56         63.90        18.94 o                         
   1   1  10        321.50        338.98        22.56 o                         
   2   1  10          0.81          8.91        10.23 o                         
   3   1  10         16.12         17.12         9.09 o                         
   4   1  10         49.01         65.82        11.95 o                         
   5   1  10          1.74         -2.21         6.28 o                         
   6   1  10          6.00          1.96         7.42 o                         
   7   1  10          1.16          4.87         8.83 o                         
 -11   2  10          8.24         28.23        18.36 o                         
 -10   2  10          6.29          1.16        13.97 o                         
  -9   2  10          4.62         11.92        15.61 o                         
  -8   2  10         27.17         52.93        22.44 o                         
  -7   2  10         27.47         28.64        15.77 o                         
  -6   2  10         86.37         76.44        18.20 o                         
  -5   2  10          1.89         -6.88        12.44 o                         
  -4   2  10        112.18        119.37        14.39 o                         
  -3   2  10        333.34        388.63        38.76 o                         
  -2   2  10        279.77        279.37        20.22 o                         
  -1   2  10        829.49        734.88        40.30 o                         
   0   2  10        540.57        578.25        37.48 o                         
   1   2  10        130.40        152.85        21.01 o                         
   2   2  10        496.97        500.04        37.50 o                         
   3   2  10        110.85        121.15        18.97 o                         
   4   2  10        180.12        165.94        23.52 o                         
   5   2  10        146.48        138.67        19.37 o                         
   6   2  10         39.24         13.73         8.91 o                         
 -11   3  10         22.73         18.28        17.39 o                         
 -10   3  10         55.91         74.17        22.26 o                         
  -9   3  10        105.82        122.92        24.44 o                         
  -8   3  10        242.54        264.07        49.19 o                         
  -7   3  10        220.68        282.20        29.99 o                         
  -6   3  10        586.86        586.58        41.77 o                         
  -5   3  10        392.22        380.48        48.61 o                         
  -4   3  10        810.46        913.58        83.09 o                         
  -3   3  10        652.20        687.71        36.75 o                         
  -2   3  10        238.25        227.92        43.12 o                         
  -1   3  10         61.92         65.32        23.96 o                         
   0   3  10        255.06        304.48        39.91 o                         
   1   3  10         43.34         35.66        13.18 o                         
   2   3  10         16.04         18.34        13.65 o                         
   3   3  10          4.96          4.85         9.94 o                         
   4   3  10          6.58         -4.38         9.65 o                         
   5   3  10         16.75         13.97        22.69 o                         
   6   3  10         13.85         13.81         8.34 o                         
 -11   4  10          2.49         -0.07        16.54 o                         
 -10   4  10          0.67          6.66        18.01 o                         
  -9   4  10         21.18          9.46        18.45 o                         
  -8   4  10         21.52         13.07        15.03 o                         
  -7   4  10         15.63         14.89        22.60 o                         
  -6   4  10         32.80         40.99        15.83 o                         
  -5   4  10         27.19         45.33        15.54 o                         
  -4   4  10        124.71         81.26        17.44 o                         
  -3   4  10        218.76        202.24        50.19 o                         
  -2   4  10        289.39        272.78        38.76 o                         
  -1   4  10        264.26        300.25        40.13 o                         
   0   4  10        286.88        287.68        54.02 o                         
   1   4  10        215.39        265.01        25.61 o                         
   2   4  10         79.80         49.20        16.15 o                         
   3   4  10         89.35        104.24        29.42 o                         
   4   4  10         50.87         73.63        29.58 o                         
   5   4  10         36.82         38.43        15.13 o                         
   6   4  10         38.15         49.58        10.53 o                         
 -10   5  10         73.14         99.86        25.42 o                         
  -9   5  10         79.83        104.07        22.11 o                         
  -8   5  10        290.02        307.94        59.16 o                         
  -7   5  10        167.63        186.43        25.15 o                         
  -6   5  10         83.68        111.95        25.67 o                         
  -5   5  10        168.53        164.52        23.12 o                         
  -4   5  10        291.13        272.29        94.15 o                         
  -3   5  10        139.85        150.86        19.27 o                         
  -2   5  10         72.28         63.10        21.64 o                         
  -1   5  10         48.24         79.95        23.76 o                         
   0   5  10        108.88         84.76        28.69 o                         
   1   5  10         35.15         28.70        11.81 o                         
   2   5  10         10.41          3.75        12.71 o                         
   3   5  10          9.23         -1.16        13.46 o                         
   4   5  10         20.38         22.27        14.50 o                         
   5   5  10          1.22          1.08        11.61 o                         
   6   5  10          3.03        -12.01        14.29 o                         
 -10   6  10          0.32          3.68        15.19 o                         
  -9   6  10          1.80        -12.37        12.37 o                         
  -8   6  10          4.87         -7.74         9.06 o                         
  -7   6  10         29.43         21.84        14.44 o                         
  -6   6  10          8.75          4.86        13.87 o                         
  -5   6  10         92.41        102.82        18.73 o                         
  -4   6  10        211.50        185.20        28.51 o                         
  -3   6  10         91.42         84.72        12.69 o                         
  -2   6  10         50.90         29.15        19.45 o                         
  -1   6  10         35.12         38.75        22.68 o                         
   0   6  10        139.82        170.55        34.07 o                         
   1   6  10        302.74        301.14        45.79 o                         
   2   6  10         72.59         66.83        19.51 o                         
   3   6  10         59.17         36.22        12.85 o                         
   4   6  10         34.19         39.14        16.96 o                         
   5   6  10         47.29         27.75        16.02 o                         
  -9   7  10         52.74         59.14        18.61 o                         
  -8   7  10        107.40        133.36        23.76 o                         
  -7   7  10         97.63         75.78        13.78 o                         
  -6   7  10         80.36         77.53        23.76 o                         
  -5   7  10        206.03        255.10        34.74 o                         
  -4   7  10        206.83        188.93        17.71 o                         
  -3   7  10        272.06        251.14        22.00 o                         
  -2   7  10         90.56        132.70        29.95 o                         
  -1   7  10         57.36         74.01        25.01 o                         
   0   7  10         60.39         70.61        27.50 o                         
   1   7  10         13.41         -2.59        20.65 o                         
   2   7  10          1.61         -0.80        10.24 o                         
   3   7  10          3.42         -1.18        19.36 o                         
   4   7  10         21.14         -3.49        21.28 o                         
  -8   8  10          3.47          6.90        19.70 o                         
  -7   8  10          3.87          2.83        22.94 o                         
  -6   8  10         11.17         -7.24        12.25 o                         
  -5   8  10         26.85         21.76        13.41 o                         
  -4   8  10        103.59         93.43        14.77 o                         
  -3   8  10         38.77         35.90        10.17 o                         
  -2   8  10        119.52        143.39        32.09 o                         
  -1   8  10        183.18        273.16        42.01 o                         
   0   8  10        161.80        204.98        40.20 o                         
   1   8  10        100.76        113.72        29.99 o                         
   2   8  10         75.95         88.80        19.06 o                         
   3   8  10         48.01         49.99        14.75 o                         
   4   8  10         38.48         77.79        37.23 o                         
  -7   9  10         40.66         33.99        16.78 o                         
  -6   9  10         23.16         15.52        13.46 o                         
  -5   9  10         59.75         82.69        15.55 o                         
  -4   9  10         66.74         83.01        16.11 o                         
  -3   9  10         18.00         49.78        22.31 o                         
  -2   9  10         36.29         56.94        13.42 o                         
  -1   9  10         13.10          3.08        19.65 o                         
   0   9  10         19.99         33.28        24.67 o                         
   1   9  10         13.33        -14.08        40.22 o                         
   2   9  10         12.40         16.82        21.98 o                         
  -6  10  10         10.14         -0.44        28.59 o                         
  -5  10  10          6.88         13.57        11.59 o                         
  -4  10  10         26.54         33.02        13.16 o                         
  -3  10  10         43.37         66.04        15.56 o                         
  -2  10  10         52.47         54.84        24.42 o                         
  -1  10  10         53.42         64.69        30.08 o                         
   0  10  10         58.92         49.22        27.03 o                         
   1  10  10         70.83         77.98        25.06 o                         
  -4 -10  11         63.27         73.72        36.72 o                         
  -3 -10  11         41.36         62.58        14.17 o                         
  -2 -10  11        104.77        119.71        27.58 o                         
  -1 -10  11         58.89         67.39        13.46 o                         
  -7  -9  11          8.06         -7.15        22.27 o                         
  -6  -9  11         18.74         23.04         8.53 o                         
  -5  -9  11         29.26         58.55        12.86 o                         
  -4  -9  11         23.45         40.33        14.13 o                         
  -3  -9  11         18.76         29.16        10.47 o                         
  -2  -9  11          1.77          7.73         7.49 o                         
  -1  -9  11         11.39         40.88        12.22 o                         
   0  -9  11          1.73         12.87         9.06 o                         
   1  -9  11          3.69         28.39        36.14 o                         
  -8  -8  11         12.21         27.02         8.39 o                         
  -7  -8  11         16.89         20.89         7.73 o                         
  -6  -8  11         26.31         32.93         9.22 o                         
  -5  -8  11         70.60         98.99        14.98 o                         
  -4  -8  11         76.48         99.36        24.18 o                         
  -3  -8  11         50.13         66.17        18.45 o                         
  -2  -8  11        101.29        121.57        15.57 o                         
  -1  -8  11        118.18        171.70        21.83 o                         
   0  -8  11        145.51        160.71        20.76 o                         
   1  -8  11         81.05        108.52        17.60 o                         
   2  -8  11         80.86        116.66        20.78 o                         
  -9  -7  11         43.33         54.26        11.22 o                         
  -8  -7  11         43.71         50.04        10.15 o                         
  -7  -7  11         26.17         39.88        14.29 o                         
  -6  -7  11         68.27         81.61        13.38 o                         
  -5  -7  11         45.52         59.36        12.36 o                         
  -4  -7  11         52.47         46.31        11.78 o                         
  -3  -7  11         37.96         23.36        13.38 o                         
  -2  -7  11         11.58          6.08         8.69 o                         
  -1  -7  11          9.59         19.75        25.51 o                         
   0  -7  11          1.51          7.25        21.28 o                         
   1  -7  11         18.37         19.26        11.37 o                         
   2  -7  11         11.28         12.63        11.30 o                         
   3  -7  11          7.01          8.98        11.63 o                         
 -10  -6  11          1.27        -17.29        17.29 o                         
  -9  -6  11         12.72         25.37         6.79 o                         
  -8  -6  11         11.31         15.91         9.56 o                         
  -7  -6  11         36.36         34.80         9.01 o                         
  -6  -6  11         84.77         82.65        13.74 o                         
  -5  -6  11        123.63        133.60        16.67 o                         
  -4  -6  11        408.46        403.10        48.69 o                         
  -3  -6  11        278.61        312.19        26.40 o                         
  -2  -6  11         92.13         88.36        10.61 o                         
  -1  -6  11        255.88        232.22        34.68 o                         
   0  -6  11        239.60        305.45        27.83 o                         
   1  -6  11        101.49        101.56        17.53 o                         
   2  -6  11         99.38        124.14        20.94 o                         
   3  -6  11         22.88         28.75        13.13 o                         
   4  -6  11         20.22         42.72        13.13 o                         
 -10  -5  11         75.98         63.99         9.55 o                         
  -9  -5  11         66.77         62.12        12.38 o                         
  -8  -5  11         46.30         36.73        22.57 o                         
  -7  -5  11        165.82        142.75        27.38 o                         
  -6  -5  11         66.86         66.07        12.68 o                         
  -5  -5  11         66.55         66.59        14.37 o                         
  -4  -5  11        175.40        158.56        20.86 o                         
  -3  -5  11         25.51         12.98        15.37 o                         
  -2  -5  11         13.31          9.50        12.96 o                         
  -1  -5  11         12.02          4.11         5.70 o                         
   0  -5  11         52.78         58.88        32.82 o                         
   1  -5  11         19.89         22.21        10.88 o                         
   2  -5  11         28.94         49.70        14.96 o                         
   3  -5  11          8.61         34.07        16.45 o                         
   4  -5  11          0.50          2.83         9.97 o                         
   5  -5  11          7.49         -0.83         9.47 o                         
 -11  -4  11          3.70         11.97        42.88 o                         
 -10  -4  11         22.21         19.35         7.54 o                         
  -9  -4  11         41.23         37.31        17.65 o                         
  -8  -4  11         74.13        122.48        43.55 o                         
  -7  -4  11        102.71         56.09        18.39 o                         
  -6  -4  11        263.73        215.01        20.96 o                         
  -5  -4  11        191.67        160.91        44.05 o                         
  -4  -4  11        545.54        394.72        53.02 o                         
  -3  -4  11        367.72        364.63        29.14 o                         
  -2  -4  11        230.27        218.13        17.89 o                         
  -1  -4  11        659.12        651.66        33.16 o                         
   0  -4  11        330.36        406.01        20.75 o                         
   1  -4  11        126.68         96.11        18.53 o                         
   2  -4  11        165.67        230.49        21.29 o                         
   3  -4  11         54.43         36.30        11.72 o                         
   4  -4  11          9.06          6.53        19.78 o                         
   5  -4  11          8.61         16.06        12.55 o                         
 -11  -3  11         15.24         21.64        29.75 o                         
 -10  -3  11         65.58         40.58        17.19 o                         
  -9  -3  11        105.92        115.57        25.03 o                         
  -8  -3  11        147.60        142.79        25.44 o                         
  -7  -3  11         50.11         34.09        22.09 o                         
  -6  -3  11         56.98         30.10        10.48 o                         
  -5  -3  11        184.73        161.83        16.97 o                         
  -4  -3  11        408.87        382.54        29.24 o                         
  -3  -3  11        143.32        164.02        20.78 o                         
  -2  -3  11        114.76         85.08        11.30 o                         
  -1  -3  11        228.70        212.22        17.17 o                         
   0  -3  11        177.20        166.33        13.42 o                         
   1  -3  11        120.17        116.57        10.88 o                         
   2  -3  11         70.35         68.65         7.89 o                         
   3  -3  11         55.46         56.61         7.29 o                         
   4  -3  11         59.96         50.55        10.62 o                         
   5  -3  11         37.39         53.56        19.53 o                         
 -11  -2  11          2.46        -13.19        13.19 o                         
 -10  -2  11         20.54         19.18        13.96 o                         
  -9  -2  11         28.55         41.72        31.41 o                         
  -8  -2  11         85.47         55.33        24.18 o                         
  -7  -2  11        135.77        136.43        24.19 o                         
  -6  -2  11        186.26        208.49        19.05 o                         
  -5  -2  11        108.05         84.25        44.38 o                         
  -4  -2  11        109.87        121.60        30.64 o                         
  -3  -2  11        123.00        119.69        40.90 o                         
  -2  -2  11        220.81        248.08        25.85 o                         
  -1  -2  11        122.18        127.23        14.20 o                         
   0  -2  11        246.23        296.39        21.34 o                         
   1  -2  11        220.84        224.79        16.65 o                         
   2  -2  11         73.49         79.83        13.50 o                         
   3  -2  11        190.30        201.62        15.77 o                         
   4  -2  11         61.74         53.26        11.58 o                         
   5  -2  11         46.92         58.57        13.02 o                         
   6  -2  11         15.60          1.24         7.95 o                         
 -11  -1  11         32.17         14.38        15.67 o                         
 -10  -1  11         21.54         34.13        16.12 o                         
  -9  -1  11         47.28         40.12        34.41 o                         
  -8  -1  11         36.04         57.10        15.77 o                         
  -7  -1  11        207.79        190.55        24.28 o                         
  -6  -1  11        170.04        169.67        24.16 o                         
  -5  -1  11        115.79        116.85        27.09 o                         
  -4  -1  11         98.32         60.83        13.46 o                         
  -3  -1  11         30.96         29.21        13.39 o                         
  -2  -1  11         91.98         79.00        15.67 o                         
  -1  -1  11         25.85         24.70        12.15 o                         
   0  -1  11        101.55        107.22        20.61 o                         
   1  -1  11        126.78        123.31        28.92 o                         
   2  -1  11         27.24         21.28        21.77 o                         
   3  -1  11         18.52         25.59         7.81 o                         
   4  -1  11         19.73         24.82         7.61 o                         
   5  -1  11         14.70          1.55         9.61 o                         
   6  -1  11         12.22         -0.49        15.55 o                         
 -11   0  11          0.08         13.96        15.65 o                         
 -10   0  11          1.94         13.90        25.18 o                         
  -9   0  11         29.06        -19.02        30.92 o                         
  -8   0  11         26.86         -2.16        27.92 o                         
  -7   0  11         24.22         30.65        13.05 o                         
  -6   0  11          1.54        -10.18        10.31 o                         
  -5   0  11        207.57        196.79        22.70 o                         
  -4   0  11        133.50        115.11        15.57 o                         
  -3   0  11        482.90        516.79        44.80 o                         
  -2   0  11        598.96        548.73        35.22 o                         
  -1   0  11         67.63         70.87        24.54 o                         
   0   0  11        232.90        441.58        57.01 o                         
   1   0  11        572.06        589.95        36.18 o                         
   2   0  11         30.46         35.21         9.25 o                         
   3   0  11        298.92        333.84        31.29 o                         
   4   0  11         90.74        115.94        19.60 o                         
   5   0  11         56.43         45.81        11.06 o                         
   6   0  11         39.07         36.63        10.44 o                         
 -11   1  11         34.32         30.68        33.66 o                         
 -10   1  11         22.64         14.45        17.08 o                         
  -9   1  11         50.38         52.28        18.71 o                         
  -8   1  11         41.83         21.28        14.94 o                         
  -7   1  11        168.73        161.70        29.71 o                         
  -6   1  11        141.00        126.56        19.97 o                         
  -5   1  11         93.39         63.00        15.87 o                         
  -4   1  11         81.25         74.56        12.25 o                         
  -3   1  11         39.10         26.66        23.52 o                         
  -2   1  11         86.70         66.00        30.99 o                         
  -1   1  11         25.27         22.93         9.26 o                         
   0   1  11         99.30        117.00        16.57 o                         
   1   1  11        126.11        164.58        17.31 o                         
   2   1  11         28.78          6.10        11.36 o                         
   3   1  11         20.74         28.20         9.75 o                         
   4   1  11         28.83         36.62        13.82 o                         
   5   1  11         15.97         18.24         8.12 o                         
   6   1  11         12.69          0.15        19.98 o                         
 -11   2  11          1.84          4.77        17.89 o                         
 -10   2  11         17.48         39.38        18.93 o                         
  -9   2  11         22.54         26.50        31.00 o                         
  -8   2  11         84.38         65.66        24.38 o                         
  -7   2  11        125.00        108.39        21.90 o                         
  -6   2  11        160.38        176.45        27.61 o                         
  -5   2  11        140.18        161.19        19.03 o                         
  -4   2  11        113.24        111.55        14.43 o                         
  -3   2  11        113.32        113.28        26.50 o                         
  -2   2  11        291.07        278.47        22.06 o                         
  -1   2  11        137.42        140.91        15.95 o                         
   0   2  11        314.57        389.55        61.07 o                         
   1   2  11        267.75        275.19        20.81 o                         
   2   2  11         89.18         57.34        27.42 o                         
   3   2  11        200.34        219.22        26.22 o                         
   4   2  11         67.04         67.92        24.01 o                         
   5   2  11         47.19         46.91        10.77 o                         
   6   2  11         16.46         15.03         8.32 o                         
 -11   3  11         15.71         35.18        19.62 o                         
 -10   3  11         66.12        103.31        30.82 o                         
  -9   3  11        117.74        160.41        29.50 o                         
  -8   3  11        171.54        159.32        24.94 o                         
  -7   3  11         48.81         37.72        21.69 o                         
  -6   3  11         67.65         47.91        17.09 o                         
  -5   3  11        201.71        232.18        48.04 o                         
  -4   3  11        407.69        428.16        27.09 o                         
  -3   3  11        148.67        154.13        14.85 o                         
  -2   3  11        107.65         66.41        24.67 o                         
  -1   3  11        225.99        262.91        41.15 o                         
   0   3  11        178.60        229.32        37.39 o                         
   1   3  11        129.30        122.51        19.48 o                         
   2   3  11         80.43         52.86        28.59 o                         
   3   3  11         65.25         61.66        19.70 o                         
   4   3  11         68.90         73.88        16.71 o                         
   5   3  11         40.18         36.62        14.54 o                         
 -11   4  11          4.05        -15.96        23.93 o                         
 -10   4  11         23.78         20.76        18.71 o                         
  -9   4  11         39.35         31.60        17.18 o                         
  -8   4  11         81.98         88.08        27.92 o                         
  -7   4  11        100.37        119.71        21.13 o                         
  -6   4  11        252.25        280.68        44.21 o                         
  -5   4  11        226.64        175.99        24.16 o                         
  -4   4  11        589.72        611.43        73.13 o                         
  -3   4  11        368.50        384.09        29.73 o                         
  -2   4  11        234.66        219.02        35.53 o                         
  -1   4  11        612.60        600.94        59.58 o                         
   0   4  11        339.57        574.05        66.48 o                         
   1   4  11        130.08        164.10        32.98 o                         
   2   4  11        143.73        192.01        27.87 o                         
   3   4  11         42.31         41.85        22.85 o                         
   4   4  11          4.35         -3.56        11.29 o                         
   5   4  11         10.43         -0.83        11.96 o                         
 -10   5  11         68.70         45.68        19.09 o                         
  -9   5  11         64.04         59.03        20.82 o                         
  -8   5  11         47.47         25.10        27.92 o                         
  -7   5  11        166.18        122.65        28.59 o                         
  -6   5  11         65.14         76.83        18.40 o                         
  -5   5  11         74.94         88.44        18.47 o                         
  -4   5  11        169.64        219.71        48.19 o                         
  -3   5  11         31.86         33.46        10.00 o                         
  -2   5  11         16.93         12.71        19.70 o                         
  -1   5  11         13.17         12.70        28.34 o                         
   0   5  11         55.10        110.29        55.17 o                         
   1   5  11         17.53          6.74        22.60 o                         
   2   5  11         23.93         40.56        22.11 o                         
   3   5  11          6.88         18.25        13.19 o                         
   4   5  11          0.09         13.67        18.12 o                         
   5   5  11          8.91          2.16        12.82 o                         
 -10   6  11          0.90        -22.77        22.77 o                         
  -9   6  11         13.91         24.03        16.27 o                         
  -8   6  11          9.63         12.92        16.42 o                         
  -7   6  11         35.40         38.41        22.11 o                         
  -6   6  11         92.52         79.13        21.32 o                         
  -5   6  11        121.06         96.34        23.93 o                         
  -4   6  11        428.23        368.02        24.25 o                         
  -3   6  11        290.87        317.64        38.44 o                         
  -2   6  11         89.39         72.19        27.52 o                         
  -1   6  11        263.83        272.57        91.82 o                         
   0   6  11        263.79        363.16        65.73 o                         
   1   6  11        108.96        120.23        34.58 o                         
   2   6  11        111.37        109.09        19.37 o                         
   3   6  11         22.94         32.50        15.31 o                         
   4   6  11         22.85         20.11        14.44 o                         
  -9   7  11         47.01         25.54        16.86 o                         
  -8   7  11         50.57         31.31        16.40 o                         
  -7   7  11         25.25         21.02        16.30 o                         
  -6   7  11         60.50         74.89        19.62 o                         
  -5   7  11         48.65         48.37        13.86 o                         
  -4   7  11         58.17         45.19        13.90 o                         
  -3   7  11         37.29         37.25        20.78 o                         
  -2   7  11         11.87          5.98        34.57 o                         
  -1   7  11         10.05          5.25        24.54 o                         
   0   7  11          1.97         18.00        21.36 o                         
   1   7  11         15.51         45.14        27.00 o                         
   2   7  11          9.41          1.84        14.41 o                         
   3   7  11          9.13          0.18        17.37 o                         
  -8   8  11         16.19         39.27        18.43 o                         
  -7   8  11         20.26         33.46        17.39 o                         
  -6   8  11         27.51         10.80        16.54 o                         
  -5   8  11         68.20         67.03        15.80 o                         
  -4   8  11         70.24         56.78        11.85 o                         
  -3   8  11         53.16         41.04        14.21 o                         
  -2   8  11         97.14        111.03        31.62 o                         
  -1   8  11        112.59        156.01        36.69 o                         
   0   8  11        147.64        187.28        58.17 o                         
   1   8  11         82.15        116.69        34.20 o                         
   2   8  11         79.03        114.17        20.88 o                         
   3   8  11         34.43         35.07        29.92 o                         
  -7   9  11          5.65         68.65        40.39 o                         
  -6   9  11         16.77         11.86        12.36 o                         
  -5   9  11         27.79         58.70        14.27 o                         
  -4   9  11         23.20         42.28        12.46 o                         
  -3   9  11         15.27         15.55        21.26 o                         
  -2   9  11          1.14          1.33        34.99 o                         
  -1   9  11         11.97         36.81        24.87 o                         
   0   9  11          1.94         34.90        30.25 o                         
   1   9  11          4.47         13.14        28.41 o                         
  -4  10  11         64.63         93.62        16.98 o                         
  -3  10  11         50.83         55.61        26.58 o                         
  -2  10  11        104.77        141.13        33.39 o                         
  -1  10  11         52.88         80.40        55.76 o                         
  -5  -9  12         13.62         14.97        11.30 o                         
  -4  -9  12         21.54         41.64        23.44 o                         
  -3  -9  12         34.80         36.60        11.97 o                         
  -2  -9  12         11.20         29.88        11.35 o                         
  -1  -9  12         14.71         27.03        19.36 o                         
  -7  -8  12          0.88          7.31         8.14 o                         
  -6  -8  12         13.65         22.36        21.28 o                         
  -5  -8  12         69.67         79.77        15.03 o                         
  -4  -8  12         88.64         88.49        20.42 o                         
  -3  -8  12         92.08        103.55        17.42 o                         
  -2  -8  12         70.68         71.89        19.03 o                         
  -1  -8  12         59.43         64.54        14.54 o                         
   0  -8  12         64.56         78.01        28.50 o                         
   1  -8  12         52.48         69.12        15.68 o                         
  -8  -7  12         13.60         42.22        11.30 o                         
  -7  -7  12          9.49         20.01         8.65 o                         
  -6  -7  12         23.79         31.18        10.46 o                         
  -5  -7  12         16.39         20.46         9.28 o                         
  -4  -7  12          3.13         10.64         9.26 o                         
  -3  -7  12          4.31         13.16         9.40 o                         
  -2  -7  12         15.12         -4.63        20.94 o                         
  -1  -7  12         38.43         18.14        12.17 o                         
   0  -7  12         51.01         74.27        16.16 o                         
   1  -7  12         52.79         78.51        16.01 o                         
   2  -7  12         40.00         75.13        16.79 o                         
  -9  -6  12         26.40         15.60        19.03 o                         
  -8  -6  12         80.81         72.51        21.11 o                         
  -7  -6  12         61.96         87.19        29.83 o                         
  -6  -6  12         52.65         71.29        17.69 o                         
  -5  -6  12        130.84        148.89        19.00 o                         
  -4  -6  12        139.09        142.83        36.40 o                         
  -3  -6  12        143.92        136.69        20.61 o                         
  -2  -6  12        164.94        157.55        25.66 o                         
  -1  -6  12        118.13        143.11        23.69 o                         
   0  -6  12        106.73        117.46        18.66 o                         
   1  -6  12         45.47         40.12        13.47 o                         
   2  -6  12         36.97         42.88        12.96 o                         
   3  -6  12         16.24         30.08        11.80 o                         
 -10  -5  12          3.94         -1.28         9.39 o                         
  -9  -5  12          7.84         11.18         8.36 o                         
  -8  -5  12         11.15         31.68         9.80 o                         
  -7  -5  12          8.30         -3.73        13.77 o                         
  -6  -5  12          5.63         -3.85         8.56 o                         
  -5  -5  12          5.72         18.87        20.86 o                         
  -4  -5  12         32.89         44.39        12.59 o                         
  -3  -5  12          2.49         -7.22         7.22 o                         
  -2  -5  12         53.07         39.56        16.92 o                         
  -1  -5  12         22.40         12.14        15.08 o                         
   0  -5  12        141.53        152.73        37.90 o                         
   1  -5  12        164.69        204.28        23.69 o                         
   2  -5  12         44.61         40.89        14.79 o                         
   3  -5  12         55.58         30.42        15.29 o                         
   4  -5  12         40.11         62.50        14.46 o                         
 -10  -4  12         31.18         36.05        14.80 o                         
  -9  -4  12         50.50         60.65        12.01 o                         
  -8  -4  12        179.53        206.35        65.56 o                         
  -7  -4  12        163.95         99.81        17.04 o                         
  -6  -4  12        149.48        110.39        16.10 o                         
  -5  -4  12        392.41        306.96        47.04 o                         
  -4  -4  12        451.15        324.58        49.36 o                         
  -3  -4  12        187.02        193.39        31.08 o                         
  -2  -4  12        238.97        281.92        26.20 o                         
  -1  -4  12        173.59        200.02        22.94 o                         
   0  -4  12        288.43        253.44        32.47 o                         
   1  -4  12         82.00         87.41        15.93 o                         
   2  -4  12         82.37         64.16        16.45 o                         
   3  -4  12         54.20         63.80        13.06 o                         
   4  -4  12          9.91         -4.34        16.12 o                         
 -10  -3  12         18.85         33.67        16.86 o                         
  -9  -3  12         29.37         30.64        17.37 o                         
  -8  -3  12         10.69         10.87        18.22 o                         
  -7  -3  12          8.49         13.04        15.12 o                         
  -6  -3  12          6.75         -9.25         9.38 o                         
  -5  -3  12          4.97          2.72         7.18 o                         
  -4  -3  12        143.14        160.02        19.76 o                         
  -3  -3  12         60.00         75.02        14.69 o                         
  -2  -3  12        110.67         99.64        16.28 o                         
  -1  -3  12         43.94         42.17        13.44 o                         
   0  -3  12         14.24         22.51         7.57 o                         
   1  -3  12         25.36         25.75         8.46 o                         
   2  -3  12         35.80         36.31         7.56 o                         
   3  -3  12         30.83         40.89         7.89 o                         
   4  -3  12         25.48         26.81        12.22 o                         
   5  -3  12         34.99         29.09        13.30 o                         
 -11  -2  12         17.53          0.20        14.29 o                         
 -10  -2  12         14.73         25.56        16.68 o                         
  -9  -2  12         75.40         78.23        22.07 o                         
  -8  -2  12         94.97         91.72        22.05 o                         
  -7  -2  12        191.37        224.24        32.22 o                         
  -6  -2  12        145.74        154.39        17.88 o                         
  -5  -2  12        166.64        186.00        35.06 o                         
  -4  -2  12        394.52        389.95        35.46 o                         
  -3  -2  12        236.46        244.13        25.31 o                         
  -2  -2  12        211.85        239.30        28.28 o                         
  -1  -2  12        204.25        210.15        24.60 o                         
   0  -2  12        134.02        169.90        22.92 o                         
   1  -2  12         29.49         38.88        12.23 o                         
   2  -2  12         48.74         51.70        12.73 o                         
   3  -2  12         38.66         52.19        16.95 o                         
   4  -2  12         16.40         26.89         8.35 o                         
   5  -2  12          7.56        -11.00        17.47 o                         
 -11  -1  12         25.07         46.43        17.58 o                         
 -10  -1  12         52.56         68.76        20.03 o                         
  -9  -1  12         19.94         27.93        18.49 o                         
  -8  -1  12         11.77          0.60        12.81 o                         
  -7  -1  12         79.49         92.54        18.93 o                         
  -6  -1  12         23.66         23.00        16.45 o                         
  -5  -1  12         34.34         15.92        10.27 o                         
  -4  -1  12          0.56         -4.41         8.84 o                         
  -3  -1  12        132.33        132.53        20.35 o                         
  -2  -1  12          0.32         -3.14        10.93 o                         
  -1  -1  12         76.17         86.79        17.72 o                         
   0  -1  12         76.69         94.70        18.95 o                         
   1  -1  12        222.97        177.66        34.57 o                         
   2  -1  12         83.75         99.06        16.36 o                         
   3  -1  12         72.81         85.38        13.76 o                         
   4  -1  12         41.22         35.03        12.53 o
[truncated: 58,564 more chars]
